# Supplementary material for: In low protein diets, microRNA-19b regulates urea synthesis by targeting SIRT5
Source: Sci Rep. 2016 Sep 30;6:33291. doi: 10.1038/srep33291 (PMC5043173; doi:10.1038/srep33291)
Supplement: Supplementary Table S1 [file srep33291-s2.xml]

<?xml version="1.0"?>
<?mso-application progid="Excel.Sheet"?>
<Workbook xmlns="urn:schemas-microsoft-com:office:spreadsheet"
 xmlns:o="urn:schemas-microsoft-com:office:office"
 xmlns:x="urn:schemas-microsoft-com:office:excel"
 xmlns:ss="urn:schemas-microsoft-com:office:spreadsheet"
 xmlns:html="http://www.w3.org/TR/REC-html40">
 <DocumentProperties xmlns="urn:schemas-microsoft-com:office:office">
  <Author>sce</Author>
  <LastAuthor>sce</LastAuthor>
  <Created>2016-03-22T07:38:55Z</Created>
  <LastSaved>2016-05-10T07:20:12Z</LastSaved>
  <Version>12.00</Version>
 </DocumentProperties>
 <ExcelWorkbook xmlns="urn:schemas-microsoft-com:office:excel">
  <WindowHeight>7770</WindowHeight>
  <WindowWidth>20415</WindowWidth>
  <WindowTopX>0</WindowTopX>
  <WindowTopY>30</WindowTopY>
  <ProtectStructure>False</ProtectStructure>
  <ProtectWindows>False</ProtectWindows>
 </ExcelWorkbook>
 <Styles>
  <Style ss:ID="Default" ss:Name="Normal">
   <Alignment ss:Vertical="Center"/>
   <Borders/>
   <Font ss:FontName="宋体" x:CharSet="134" ss:Size="11" ss:Color="#000000"/>
   <Interior/>
   <NumberFormat/>
   <Protection/>
  </Style>
  <Style ss:ID="s57">
   <Alignment ss:Horizontal="Center" ss:Vertical="Center"/>
  </Style>
  <Style ss:ID="s58">
   <Alignment ss:Horizontal="Center" ss:Vertical="Center"/>
   <Font ss:FontName="Times New Roman" x:Family="Roman" ss:Size="11"
    ss:Color="#000000" ss:Bold="1"/>
  </Style>
  <Style ss:ID="s59">
   <Font ss:FontName="Times New Roman" x:Family="Roman" ss:Size="11"
    ss:Color="#000000" ss:Bold="1"/>
  </Style>
  <Style ss:ID="s60">
   <Font ss:FontName="Times New Roman" x:Family="Roman" ss:Size="9"
    ss:Color="#000000"/>
  </Style>
  <Style ss:ID="s61">
   <Alignment ss:Horizontal="Center" ss:Vertical="Center"/>
   <Font ss:FontName="Times New Roman" x:Family="Roman" ss:Size="9"
    ss:Color="#000000"/>
  </Style>
  <Style ss:ID="s62">
   <Font ss:FontName="Times New Roman" x:Family="Roman" ss:Size="9"
    ss:Color="#000000" ss:Bold="1"/>
  </Style>
  <Style ss:ID="s63">
   <Alignment ss:Horizontal="Center" ss:Vertical="Center"/>
   <Font ss:FontName="Times New Roman" x:Family="Roman" ss:Size="9"
    ss:Color="#000000" ss:Bold="1"/>
  </Style>
 </Styles>
 <Worksheet ss:Name="Sheet1">
  <Table ss:ExpandedColumnCount="5" ss:ExpandedRowCount="27" x:FullColumns="1"
   x:FullRows="1" ss:DefaultColumnWidth="54" ss:DefaultRowHeight="13.5">
   <Column ss:AutoFitWidth="0" ss:Width="90"/>
   <Column ss:AutoFitWidth="0" ss:Width="456"/>
   <Column ss:StyleID="s57" ss:AutoFitWidth="0" ss:Width="120.75"/>
   <Row ss:AutoFitHeight="0" ss:Height="14.25" ss:StyleID="s59">
    <Cell><Data ss:Type="String">S1_Table. Primers for RT-qPCR</Data></Cell>
    <Cell ss:Index="3" ss:StyleID="s58"/>
   </Row>
   <Row ss:Index="3" ss:AutoFitHeight="0" ss:StyleID="s60">
    <Cell ss:StyleID="s62"><Data ss:Type="String">Gene</Data></Cell>
    <Cell ss:StyleID="s62"><Data ss:Type="String">Primer sequence</Data></Cell>
    <Cell ss:StyleID="s63"><ss:Data ss:Type="String"
      xmlns="http://www.w3.org/TR/REC-html40"><B><Font html:Color="#000000">Annealing temperature, </Font><Font
        html:Face="宋体" x:CharSet="134" html:Color="#333333">℃</Font></B></ss:Data></Cell>
    <Cell ss:StyleID="s62"/>
    <Cell ss:StyleID="s62"/>
   </Row>
   <Row ss:AutoFitHeight="0" ss:Height="19.5">
    <Cell ss:StyleID="s62"/>
    <Cell ss:StyleID="s60"><Data ss:Type="String">R:AGTGAAGCCATCTATAGACGGG</Data></Cell>
    <Cell ss:StyleID="s61"/>
   </Row>
   <Row ss:AutoFitHeight="0" ss:Height="23.25">
    <Cell ss:StyleID="s62"><Data ss:Type="String">ssc-miR-19a</Data></Cell>
    <Cell ss:StyleID="s60"><Data ss:Type="String">F: GGGTGTGCAAATCTATGCAA</Data></Cell>
    <Cell ss:StyleID="s61"><Data ss:Type="Number">60</Data></Cell>
   </Row>
   <Row ss:AutoFitHeight="0" ss:Height="17.25">
    <Cell ss:StyleID="s62"/>
    <Cell ss:StyleID="s60"><Data ss:Type="String">RT: GTCGTATCCAGTGCGTGTCGTGGAGTCGGCAATTGCACTGGATACGACtcagtt</Data></Cell>
    <Cell ss:StyleID="s61"/>
   </Row>
   <Row ss:AutoFitHeight="0" ss:Height="29.25">
    <Cell ss:StyleID="s62"><Data ss:Type="String">ssc-miR-19b-3p</Data></Cell>
    <Cell ss:StyleID="s60"><Data ss:Type="String">F:   GGGTGTGCAAATCCATGCAA</Data></Cell>
    <Cell ss:StyleID="s61"><Data ss:Type="Number">60</Data></Cell>
   </Row>
   <Row ss:AutoFitHeight="0" ss:Height="26.25">
    <Cell ss:StyleID="s62"/>
    <Cell ss:StyleID="s60"><Data ss:Type="String">RT:GTCGTATCCAGTGCGTGTCGTGGAGTCGGCAATTGCACTGGATACGACtcagtt</Data></Cell>
    <Cell ss:StyleID="s61"/>
   </Row>
   <Row ss:AutoFitHeight="0" ss:Height="30">
    <Cell ss:StyleID="s62"><Data ss:Type="String">ssc-miR-10a-3p</Data></Cell>
    <Cell ss:StyleID="s60"><Data ss:Type="String">F:GGGCAAATTCGTATCTAG</Data></Cell>
    <Cell ss:StyleID="s61"><Data ss:Type="Number">60</Data></Cell>
   </Row>
   <Row ss:AutoFitHeight="0" ss:Height="28.5">
    <Cell ss:StyleID="s62"/>
    <Cell ss:StyleID="s60"><Data ss:Type="String">RT:GTCGTATCCAGTGCGTGTCGTGGAGTCGGCAATTGCACTGGATACGACattccc</Data></Cell>
    <Cell ss:StyleID="s61"/>
   </Row>
   <Row ss:AutoFitHeight="0" ss:Height="36">
    <Cell ss:StyleID="s62"><Data ss:Type="String">ssc-miR-122_R-2-F</Data></Cell>
    <Cell ss:StyleID="s60"><Data ss:Type="String">F:GGGTGGAGTGTGACAATG</Data></Cell>
    <Cell ss:StyleID="s61"><Data ss:Type="Number">59</Data></Cell>
   </Row>
   <Row ss:AutoFitHeight="0" ss:Height="16.5">
    <Cell ss:StyleID="s62"/>
    <Cell ss:StyleID="s60"><Data ss:Type="String">RT:GTCGTATCCAGTGCGTGTCGTGGAGTCGGCAATTGCACTGGATACGACaaacac</Data></Cell>
    <Cell ss:StyleID="s61"/>
   </Row>
   <Row ss:AutoFitHeight="0" ss:Height="28.5">
    <Cell ss:StyleID="s62"><Data ss:Type="String">hsa-miR-192-3p_R-1</Data></Cell>
    <Cell ss:StyleID="s60"><Data ss:Type="String">F: GGGCTGCCAATTCCATAG</Data></Cell>
    <Cell ss:StyleID="s61"><Data ss:Type="Number">59</Data></Cell>
   </Row>
   <Row ss:AutoFitHeight="0" ss:Height="26.25">
    <Cell ss:StyleID="s62"/>
    <Cell ss:StyleID="s60"><Data ss:Type="String">RT: GTCGTATCCAGTGCGTGTCGTGGAGTCGGCAATTGCACTGGATACGACtgtgac</Data></Cell>
    <Cell ss:StyleID="s61"/>
   </Row>
   <Row ss:AutoFitHeight="0" ss:Height="36">
    <Cell ss:StyleID="s62"><Data ss:Type="String">ssc-miR-335</Data></Cell>
    <Cell ss:StyleID="s60"><Data ss:Type="String">F:GGGTCAAGAGCAATAACG</Data></Cell>
    <Cell ss:StyleID="s61"><Data ss:Type="Number">58</Data></Cell>
   </Row>
   <Row ss:AutoFitHeight="0" ss:Height="25.5">
    <Cell ss:StyleID="s62"/>
    <Cell ss:StyleID="s60"><Data ss:Type="String">RT: GTCGTATCCAGTGCGTGTCGTGGAGTCGGCAATTGCACTGGATACGACattttt</Data></Cell>
    <Cell ss:StyleID="s61"/>
   </Row>
   <Row ss:AutoFitHeight="0" ss:Height="36">
    <Cell ss:StyleID="s62"><Data ss:Type="String">ssc-miR-182</Data></Cell>
    <Cell ss:StyleID="s60"><Data ss:Type="String">F:  GGGTTTGGCAATGGTAGAACT</Data></Cell>
    <Cell ss:StyleID="s61"><Data ss:Type="Number">59</Data></Cell>
   </Row>
   <Row ss:AutoFitHeight="0" ss:Height="28.5">
    <Cell ss:StyleID="s62"/>
    <Cell ss:StyleID="s60"><Data ss:Type="String">RT: GTCGTATCCAGTGCGTGTCGTGGAGTCGGCAATTGCACTGGATACGACagtgtg</Data></Cell>
    <Cell ss:StyleID="s61"/>
   </Row>
   <Row ss:AutoFitHeight="0" ss:Height="36">
    <Cell ss:StyleID="s62"><Data ss:Type="String">ssc-miR-183_R-1</Data></Cell>
    <Cell ss:StyleID="s60"><Data ss:Type="String">F: GGGTATGGCACTGGTAGAA    </Data></Cell>
    <Cell ss:StyleID="s61"><Data ss:Type="Number">59</Data></Cell>
   </Row>
   <Row ss:AutoFitHeight="0" ss:Height="28.5">
    <Cell ss:StyleID="s62"/>
    <Cell ss:StyleID="s60"><Data ss:Type="String">RT: GTCGTATCCAGTGCGTGTCGTGGAGTCGGCAATTGCACTGGATACGACagtgaa</Data></Cell>
    <Cell ss:StyleID="s61"/>
   </Row>
   <Row ss:AutoFitHeight="0" ss:Height="36">
    <Cell ss:StyleID="s62"><Data ss:Type="String">ssc-miR-184</Data></Cell>
    <Cell ss:StyleID="s60"><Data ss:Type="String">F:GGGTGGACGGAGAACTGAT   </Data></Cell>
    <Cell ss:StyleID="s61"><Data ss:Type="Number">59</Data></Cell>
   </Row>
   <Row ss:AutoFitHeight="0" ss:Height="30.75">
    <Cell ss:StyleID="s62"/>
    <Cell ss:StyleID="s60"><Data ss:Type="String">RT: GTCGTATCCAGTGCGTGTCGTGGAGTCGGCAATTGCACTGGATACGACaccctt</Data></Cell>
    <Cell ss:StyleID="s61"/>
   </Row>
   <Row ss:AutoFitHeight="0" ss:Height="27.75">
    <Cell ss:StyleID="s62"><Data ss:Type="String">hsa-miR-6516-3p</Data></Cell>
    <Cell ss:StyleID="s60"><Data ss:Type="String">F:GGGATCATGTATGATACTGC</Data></Cell>
    <Cell ss:StyleID="s61"><Data ss:Type="Number">59</Data></Cell>
   </Row>
   <Row ss:AutoFitHeight="0" ss:Height="26.25">
    <Cell ss:StyleID="s62"/>
    <Cell ss:StyleID="s60"><Data ss:Type="String">RT: GTCGTATCCAGTGCGTGTCGTGGAGTCGGCAATTGCACTGGATACGACttgttt</Data></Cell>
   </Row>
   <Row ss:AutoFitHeight="0" ss:Height="21.75">
    <Cell ss:StyleID="s62"><Data ss:Type="String">Reverse Primer</Data></Cell>
    <Cell ss:StyleID="s60"><Data ss:Type="String">TAGTGCGTGTCGTGGAGT</Data></Cell>
    <Cell ss:StyleID="s61"><Data ss:Type="Number">60</Data></Cell>
   </Row>
   <Row ss:AutoFitHeight="0" ss:Height="27.75">
    <Cell ss:StyleID="s62"><Data ss:Type="String">U16</Data></Cell>
    <Cell ss:StyleID="s60"><Data ss:Type="String">F:CTCACTTCGGCAGCACATA</Data></Cell>
    <Cell ss:StyleID="s61"><Data ss:Type="Number">58</Data></Cell>
   </Row>
   <Row ss:AutoFitHeight="0" ss:Height="28.5">
    <Cell ss:StyleID="s60"/>
    <Cell ss:StyleID="s60"><Data ss:Type="String">R:AACTCTTCACGATTTTGTCTGT</Data></Cell>
    <Cell ss:StyleID="s61"/>
   </Row>
  </Table>
  <WorksheetOptions xmlns="urn:schemas-microsoft-com:office:excel">
   <PageSetup>
    <Header x:Margin="0.3"/>
    <Footer x:Margin="0.3"/>
    <PageMargins x:Bottom="0.75" x:Left="0.7" x:Right="0.7" x:Top="0.75"/>
   </PageSetup>
   <Unsynced/>
   <Print>
    <ValidPrinterInfo/>
    <PaperSizeIndex>9</PaperSizeIndex>
    <VerticalResolution>0</VerticalResolution>
   </Print>
   <Selected/>
   <Panes>
    <Pane>
     <Number>3</Number>
     <ActiveRow>3</ActiveRow>
    </Pane>
   </Panes>
   <ProtectObjects>False</ProtectObjects>
   <ProtectScenarios>False</ProtectScenarios>
  </WorksheetOptions>
 </Worksheet>
 <Worksheet ss:Name="Sheet2">
  <Table ss:ExpandedColumnCount="1" ss:ExpandedRowCount="1" x:FullColumns="1"
   x:FullRows="1" ss:DefaultColumnWidth="54" ss:DefaultRowHeight="13.5">
   <Row ss:AutoFitHeight="0"/>
  </Table>
  <WorksheetOptions xmlns="urn:schemas-microsoft-com:office:excel">
   <PageSetup>
    <Header x:Margin="0.3"/>
    <Footer x:Margin="0.3"/>
    <PageMargins x:Bottom="0.75" x:Left="0.7" x:Right="0.7" x:Top="0.75"/>
   </PageSetup>
   <Unsynced/>
   <ProtectObjects>False</ProtectObjects>
   <ProtectScenarios>False</ProtectScenarios>
  </WorksheetOptions>
 </Worksheet>
 <Worksheet ss:Name="Sheet3">
  <Table ss:ExpandedColumnCount="1" ss:ExpandedRowCount="1" x:FullColumns="1"
   x:FullRows="1" ss:DefaultColumnWidth="54" ss:DefaultRowHeight="13.5">
   <Row ss:AutoFitHeight="0"/>
  </Table>
  <WorksheetOptions xmlns="urn:schemas-microsoft-com:office:excel">
   <PageSetup>
    <Header x:Margin="0.3"/>
    <Footer x:Margin="0.3"/>
    <PageMargins x:Bottom="0.75" x:Left="0.7" x:Right="0.7" x:Top="0.75"/>
   </PageSetup>
   <Unsynced/>
   <ProtectObjects>False</ProtectObjects>
   <ProtectScenarios>False</ProtectScenarios>
  </WorksheetOptions>
 </Worksheet>
 <Worksheet ss:Name="Sheet4">
  <Table ss:ExpandedColumnCount="1" ss:ExpandedRowCount="1" x:FullColumns="1"
   x:FullRows="1" ss:DefaultColumnWidth="54" ss:DefaultRowHeight="13.5">
   <Row ss:AutoFitHeight="0"/>
  </Table>
  <WorksheetOptions xmlns="urn:schemas-microsoft-com:office:excel">
   <PageSetup>
    <Header x:Margin="0.3"/>
    <Footer x:Margin="0.3"/>
    <PageMargins x:Bottom="0.75" x:Left="0.7" x:Right="0.7" x:Top="0.75"/>
   </PageSetup>
   <Unsynced/>
   <ProtectObjects>False</ProtectObjects>
   <ProtectScenarios>False</ProtectScenarios>
  </WorksheetOptions>
 </Worksheet>
 <Worksheet ss:Name="Sheet5">
  <Table ss:ExpandedColumnCount="1" ss:ExpandedRowCount="1" x:FullColumns="1"
   x:FullRows="1" ss:DefaultColumnWidth="54" ss:DefaultRowHeight="13.5">
   <Row ss:AutoFitHeight="0"/>
  </Table>
  <WorksheetOptions xmlns="urn:schemas-microsoft-com:office:excel">
   <PageSetup>
    <Header x:Margin="0.3"/>
    <Footer x:Margin="0.3"/>
    <PageMargins x:Bottom="0.75" x:Left="0.7" x:Right="0.7" x:Top="0.75"/>
   </PageSetup>
   <Unsynced/>
   <ProtectObjects>False</ProtectObjects>
   <ProtectScenarios>False</ProtectScenarios>
  </WorksheetOptions>
 </Worksheet>
</Workbook>
