# Supplementary material for: In low protein diets, microRNA-19b regulates urea synthesis by targeting SIRT5
Source: Sci Rep. 2016 Sep 30;6:33291. doi: 10.1038/srep33291 (PMC5043173; doi:10.1038/srep33291)
Supplement: Supplementary Table S2 [file srep33291-s3.xml]

<?xml version="1.0"?>
<?mso-application progid="Excel.Sheet"?>
<Workbook xmlns="urn:schemas-microsoft-com:office:spreadsheet"
 xmlns:o="urn:schemas-microsoft-com:office:office"
 xmlns:x="urn:schemas-microsoft-com:office:excel"
 xmlns:ss="urn:schemas-microsoft-com:office:spreadsheet"
 xmlns:html="http://www.w3.org/TR/REC-html40">
 <DocumentProperties xmlns="urn:schemas-microsoft-com:office:office">
  <Author>sce</Author>
  <LastAuthor>sce</LastAuthor>
  <Created>2016-01-23T11:01:20Z</Created>
  <LastSaved>2016-07-21T02:37:53Z</LastSaved>
  <Version>12.00</Version>
 </DocumentProperties>
 <ExcelWorkbook xmlns="urn:schemas-microsoft-com:office:excel">
  <WindowHeight>7770</WindowHeight>
  <WindowWidth>16095</WindowWidth>
  <WindowTopX>360</WindowTopX>
  <WindowTopY>30</WindowTopY>
  <ProtectStructure>False</ProtectStructure>
  <ProtectWindows>False</ProtectWindows>
 </ExcelWorkbook>
 <Styles>
  <Style ss:ID="Default" ss:Name="Normal">
   <Alignment ss:Vertical="Center"/>
   <Borders/>
   <Font ss:FontName="宋体" x:CharSet="134" ss:Size="11" ss:Color="#000000"/>
   <Interior/>
   <NumberFormat/>
   <Protection/>
  </Style>
  <Style ss:ID="s62">
   <Font ss:FontName="Times New Roman" x:Family="Roman" ss:Size="11"
    ss:Color="#000000" ss:Bold="1"/>
  </Style>
  <Style ss:ID="s63">
   <Font ss:FontName="Times New Roman" x:Family="Roman" ss:Size="11"
    ss:Color="#000000"/>
  </Style>
  <Style ss:ID="s64">
   <Alignment ss:Vertical="Bottom"/>
   <Font ss:FontName="Times New Roman" x:Family="Roman" ss:Size="11"
    ss:Color="#000000" ss:Bold="1"/>
  </Style>
  <Style ss:ID="s65">
   <Font ss:FontName="Times New Roman" x:Family="Roman" ss:Size="11"
    ss:Color="#000000"/>
   <NumberFormat/>
  </Style>
  <Style ss:ID="s66">
   <Font ss:FontName="Times New Roman" x:Family="Roman" ss:Size="11"
    ss:Color="#000000"/>
   <Interior ss:Color="#FFFF00" ss:Pattern="Solid"/>
  </Style>
 </Styles>
 <Worksheet ss:Name="Sheet1">
  <Table ss:ExpandedColumnCount="26" ss:ExpandedRowCount="65536" x:FullColumns="1"
   x:FullRows="1" ss:StyleID="s63" ss:DefaultColumnWidth="54"
   ss:DefaultRowHeight="15">
   <Column ss:StyleID="s63" ss:AutoFitWidth="0" ss:Width="110.25"/>
   <Column ss:Index="3" ss:StyleID="s63" ss:AutoFitWidth="0" ss:Width="161.25"/>
   <Column ss:StyleID="s63" ss:AutoFitWidth="0" ss:Width="214.5"/>
   <Column ss:Index="6" ss:StyleID="s63" ss:Hidden="1" ss:AutoFitWidth="0"
    ss:Span="7"/>
   <Column ss:Index="15" ss:StyleID="s63" ss:AutoFitWidth="0" ss:Width="126.75"/>
   <Column ss:StyleID="s63" ss:AutoFitWidth="0" ss:Width="66.75"/>
   <Column ss:StyleID="s63" ss:Hidden="1" ss:AutoFitWidth="0" ss:Span="5"/>
   <Column ss:Index="24" ss:StyleID="s66" ss:AutoFitWidth="0" ss:Width="123"/>
   <Column ss:StyleID="s66" ss:AutoFitWidth="0" ss:Width="124.5"/>
   <Row>
    <Cell ss:StyleID="s64"><Data ss:Type="String">Table S2  miRNAs&#160;detected by deep&#160;sequencing in liver tissue</Data></Cell>
    <Cell ss:StyleID="s62"/>
    <Cell ss:StyleID="s62"/>
    <Cell ss:StyleID="s62"/>
    <Cell ss:StyleID="s62"/>
    <Cell ss:StyleID="s62"/>
    <Cell ss:Index="24" ss:StyleID="s63"/>
    <Cell ss:StyleID="s63"/>
   </Row>
   <Row>
    <Cell ss:StyleID="s64"/>
    <Cell ss:StyleID="s62"/>
    <Cell ss:StyleID="s62"/>
    <Cell ss:StyleID="s62"/>
    <Cell ss:StyleID="s62"/>
    <Cell ss:StyleID="s62"/>
    <Cell ss:Index="24" ss:StyleID="s63"/>
    <Cell ss:StyleID="s63"/>
   </Row>
   <Row>
    <Cell ss:StyleID="s62"><Data ss:Type="String">Item</Data></Cell>
    <Cell><Data ss:Type="String">Description</Data></Cell>
    <Cell ss:Index="24" ss:StyleID="s63"/>
    <Cell ss:StyleID="s63"/>
   </Row>
   <Row>
    <Cell ss:StyleID="s62"><Data ss:Type="String">Pre-miRNA Index</Data></Cell>
    <Cell><Data ss:Type="String">Pre-miRNA Cluster Index</Data></Cell>
    <Cell ss:Index="24" ss:StyleID="s63"/>
    <Cell ss:StyleID="s63"/>
   </Row>
   <Row>
    <Cell ss:StyleID="s62"><Data ss:Type="String">miRNA_Index</Data></Cell>
    <Cell><Data ss:Type="String">mature miRNA</Data></Cell>
    <Cell ss:Index="24" ss:StyleID="s63"/>
    <Cell ss:StyleID="s63"/>
   </Row>
   <Row>
    <Cell ss:StyleID="s62"><Data ss:Type="String">miR_name</Data></Cell>
    <Cell><Data ss:Type="String">The miR_name is composed of the 1st known miR name in a cluster, a underscore, and a matching annotation: such as</Data></Cell>
    <Cell ss:Index="24" ss:StyleID="s63"/>
    <Cell ss:StyleID="s63"/>
   </Row>
   <Row>
    <Cell ss:Index="2"><Data ss:Type="String">L-n means the miRNA_seq (detected) is n base less than known rep_miRSeq in the left  side;</Data></Cell>
    <Cell ss:Index="24" ss:StyleID="s63"/>
    <Cell ss:StyleID="s63"/>
   </Row>
   <Row>
    <Cell ss:Index="2"><Data ss:Type="String">R-n means the miRNA_seq (detected) is n base less than known rep_miRSeq in the right side;</Data></Cell>
    <Cell ss:Index="24" ss:StyleID="s63"/>
    <Cell ss:StyleID="s63"/>
   </Row>
   <Row ss:AutoFitHeight="0" ss:Height="13.5">
    <Cell ss:Index="2"><Data ss:Type="String">L+n means the miRNA_seq (detected) is n base more than known rep_miRSeq in the left  side;</Data></Cell>
    <Cell ss:Index="24" ss:StyleID="s63"/>
    <Cell ss:StyleID="s63"/>
   </Row>
   <Row>
    <Cell ss:Index="2"><Data ss:Type="String">R+n means the miRNA_seq (detected) is n base more than known rep_miRSeq in the right side;</Data></Cell>
    <Cell ss:Index="24" ss:StyleID="s63"/>
    <Cell ss:StyleID="s63"/>
   </Row>
   <Row>
    <Cell ss:Index="2"><Data ss:Type="String">2ss5TC13TA means 2 substitutin (ss), which are T-&gt;C at position 5 and T-&gt;A at position 13</Data></Cell>
    <Cell ss:Index="24" ss:StyleID="s63"/>
    <Cell ss:StyleID="s63"/>
   </Row>
   <Row>
    <Cell ss:Index="2"><Data ss:Type="String">if there is no matching annotation, the miRNA_seq (detected) is exactly same as known rep_miRSeq.</Data></Cell>
    <Cell ss:Index="24" ss:StyleID="s63"/>
    <Cell ss:StyleID="s63"/>
   </Row>
   <Row>
    <Cell ss:Index="2"><Data ss:Type="String">New discovered 5p/3p sequence has been annotated as p3/p5: which is directly differentiate with the reported sequences,</Data></Cell>
    <Cell ss:Index="24" ss:StyleID="s63"/>
    <Cell ss:StyleID="s63"/>
   </Row>
   <Row>
    <Cell ss:StyleID="s62"><Data ss:Type="String">miR_seq</Data></Cell>
    <Cell><Data ss:Type="String">is a read at 5' or 3' of maximum mapped score in each cluster.</Data></Cell>
    <Cell ss:Index="24" ss:StyleID="s63"/>
    <Cell ss:StyleID="s63"/>
   </Row>
   <Row>
    <Cell ss:StyleID="s62"><Data ss:Type="String">len</Data></Cell>
    <Cell><Data ss:Type="String">miR_seq length</Data></Cell>
    <Cell ss:Index="24" ss:StyleID="s63"/>
    <Cell ss:StyleID="s63"/>
   </Row>
   <Row>
    <Cell ss:StyleID="s62"><Data ss:Type="String">genome ID</Data></Cell>
    <Cell><Data ss:Type="String">Reference Genome Information</Data></Cell>
    <Cell ss:Index="24" ss:StyleID="s63"/>
    <Cell ss:StyleID="s63"/>
   </Row>
   <Row>
    <Cell ss:StyleID="s62"><Data ss:Type="String">strand</Data></Cell>
    <Cell><Data ss:Type="String">strand &quot;+&quot; or &quot;-&quot;</Data></Cell>
    <Cell ss:Index="24" ss:StyleID="s63"/>
    <Cell ss:StyleID="s63"/>
   </Row>
   <Row>
    <Cell ss:StyleID="s62"><Data ss:Type="String">start</Data></Cell>
    <Cell><Data ss:Type="String">pre-miRNA start position</Data></Cell>
    <Cell ss:Index="24" ss:StyleID="s63"/>
    <Cell ss:StyleID="s63"/>
   </Row>
   <Row>
    <Cell ss:StyleID="s62"><Data ss:Type="String">end</Data></Cell>
    <Cell><Data ss:Type="String">Pre-miRNA end position</Data></Cell>
    <Cell ss:Index="24" ss:StyleID="s63"/>
    <Cell ss:StyleID="s63"/>
   </Row>
   <Row>
    <Cell ss:StyleID="s62"><Data ss:Type="String">genome_seq</Data></Cell>
    <Cell><Data ss:Type="String">pre-miRNA sequence</Data></Cell>
    <Cell ss:Index="24" ss:StyleID="s63"/>
    <Cell ss:StyleID="s63"/>
   </Row>
   <Row>
    <Cell ss:StyleID="s62"><Data ss:Type="String">#mir</Data></Cell>
    <Cell><Data ss:Type="String">mapped mir numbers in miRbase, the number in this item eaquals to the sum of mirIDs</Data></Cell>
    <Cell ss:Index="24" ss:StyleID="s63"/>
    <Cell ss:StyleID="s63"/>
   </Row>
   <Row>
    <Cell ss:StyleID="s62"><Data ss:Type="String">mirIDs</Data></Cell>
    <Cell><Data ss:Type="String">is all mirID in a cluster, seprated by ,</Data></Cell>
    <Cell ss:Index="24" ss:StyleID="s63"/>
    <Cell ss:StyleID="s63"/>
   </Row>
   <Row>
    <Cell ss:StyleID="s62"><Data ss:Type="String">rep_mirID</Data></Cell>
    <Cell><Data ss:Type="String">is the representative known mirID</Data></Cell>
    <Cell ss:Index="24" ss:StyleID="s63"/>
    <Cell ss:StyleID="s63"/>
   </Row>
   <Row>
    <Cell ss:StyleID="s62"><Data ss:Type="String">rep_mirSeq</Data></Cell>
    <Cell><Data ss:Type="String">is the representative known mir sequence</Data></Cell>
    <Cell ss:Index="24" ss:StyleID="s63"/>
    <Cell ss:StyleID="s63"/>
   </Row>
   <Row>
    <Cell ss:StyleID="s62"><Data ss:Type="String">rep_miRID</Data></Cell>
    <Cell><Data ss:Type="String">is the representative known miRID</Data></Cell>
    <Cell ss:Index="24" ss:StyleID="s63"/>
    <Cell ss:StyleID="s63"/>
   </Row>
   <Row>
    <Cell ss:StyleID="s62"><Data ss:Type="String">rep_miRSeq</Data></Cell>
    <Cell><Data ss:Type="String">is the representative known miR sequence</Data></Cell>
    <Cell ss:Index="24" ss:StyleID="s63"/>
    <Cell ss:StyleID="s63"/>
   </Row>
   <Row>
    <Cell ss:StyleID="s62"><Data ss:Type="String">type</Data></Cell>
    <Cell><Data ss:Type="String">is 5' or 3', which means the cluster appears at 5' or 3' end</Data></Cell>
    <Cell ss:Index="24" ss:StyleID="s63"/>
    <Cell ss:StyleID="s63"/>
   </Row>
   <Row>
    <Cell ss:StyleID="s62"><Data ss:Type="String">Sequence in miRbase</Data></Cell>
    <Cell><Data ss:Type="String">New, miRNA identi?ed in this study and not reported in miRBase,mainly for new reported 5p or 3p sequence; Diff, confirming miRNA sequences in miRBase, but different sequences are reported in our study; and  Yes, confirming miRNA sequences in miRBase.</Data></Cell>
    <Cell ss:Index="24" ss:StyleID="s63"/>
    <Cell ss:StyleID="s63"/>
   </Row>
   <Row>
    <Cell ss:StyleID="s62"><Data ss:Type="String">group</Data></Cell>
    <Cell ss:Index="24" ss:StyleID="s63"/>
    <Cell ss:StyleID="s63"/>
   </Row>
   <Row>
    <Cell ss:StyleID="s62"><Data ss:Type="String">gp1a:</Data></Cell>
    <Cell><Data ss:Type="String">Reads were mapped to miRNAs/pre-miRNAs of Sus scrofa  in miRbase and the pre-miRNAs were further mapped to genome &amp; EST.</Data></Cell>
    <Cell ss:Index="24" ss:StyleID="s63"/>
    <Cell ss:StyleID="s63"/>
   </Row>
   <Row>
    <Cell ss:StyleID="s62"><Data ss:Type="String">gp1b:</Data></Cell>
    <Cell><Data ss:Type="String">Reads were mapped to (except for Sus scrofa  miRNAs/pre-miRNAs of mammal in miRbase and the pre-miRNAs were further mapped to genome &amp; EST.</Data></Cell>
    <Cell ss:Index="24" ss:StyleID="s63"/>
    <Cell ss:StyleID="s63"/>
   </Row>
   <Row>
    <Cell ss:StyleID="s62"><Data ss:Type="String">gp2a:</Data></Cell>
    <Cell><Data ss:Type="String">Reads were mapped to miRNAs/pre-miRNAs of mammal in miRbase and the mapped pre-miRNAs were not further mapped to genome, but the reads (and of course the miRNAs of the pre-miRNAs) were mapped to genome. The extended genome sequences from the genome loci may form hairpins.</Data></Cell>
    <Cell ss:Index="24" ss:StyleID="s63"/>
    <Cell ss:StyleID="s63"/>
   </Row>
   <Row>
    <Cell ss:StyleID="s62"><Data ss:Type="String">gp4a:</Data></Cell>
    <Cell><Data ss:Type="String">Reads were not mapped to pre-miRNAs of selected species in miRbase. But the reads were mapped to genome &amp; the extended genome sequences from genome may form hairpins.</Data></Cell>
    <Cell ss:Index="24" ss:StyleID="s63"/>
    <Cell ss:StyleID="s63"/>
   </Row>
   <Row>
    <Cell ss:StyleID="s62"><Data ss:Type="String">SS</Data></Cell>
    <Cell><Data ss:Type="String">Secondary Structure</Data></Cell>
    <Cell ss:Index="24" ss:StyleID="s63"/>
    <Cell ss:StyleID="s63"/>
   </Row>
   <Row>
    <Cell ss:Index="2"><Data ss:Type="String">Criteria:</Data></Cell>
    <Cell ss:Index="24" ss:StyleID="s63"/>
    <Cell ss:StyleID="s63"/>
   </Row>
   <Row>
    <Cell ss:Index="2"><Data ss:Type="String">1.number of allowed errors in one bulge in stem: &lt;= 12</Data></Cell>
    <Cell ss:Index="24" ss:StyleID="s63"/>
    <Cell ss:StyleID="s63"/>
   </Row>
   <Row>
    <Cell ss:Index="2"><Data ss:Type="String">2.number of basepair (bp) in stem region: &gt;= 16</Data></Cell>
    <Cell ss:Index="24" ss:StyleID="s63"/>
    <Cell ss:StyleID="s63"/>
   </Row>
   <Row>
    <Cell ss:Index="2"><Data ss:Type="String">3.free energy (dG in kCal/mol): &lt;=-15</Data></Cell>
    <Cell ss:Index="24" ss:StyleID="s63"/>
    <Cell ss:StyleID="s63"/>
   </Row>
   <Row>
    <Cell ss:Index="2"><Data ss:Type="String">4.length of hairpin (up and down stem + terminal loop): &gt;= 50</Data></Cell>
    <Cell ss:Index="24" ss:StyleID="s63"/>
    <Cell ss:StyleID="s63"/>
   </Row>
   <Row>
    <Cell ss:Index="2"><Data ss:Type="String">5.length of terminal loop: &lt;=200</Data></Cell>
    <Cell ss:Index="24" ss:StyleID="s63"/>
    <Cell ss:StyleID="s63"/>
   </Row>
   <Row>
    <Cell ss:Index="2"><Data ss:Type="String">6.number of allowed errors in one bulge in mature region: &lt;=4</Data></Cell>
    <Cell ss:Index="24" ss:StyleID="s63"/>
    <Cell ss:StyleID="s63"/>
   </Row>
   <Row>
    <Cell ss:Index="2"><Data ss:Type="String">7.number of allowed biased errors in one bulge in mature region: &lt;= 2</Data></Cell>
    <Cell ss:Index="24" ss:StyleID="s63"/>
    <Cell ss:StyleID="s63"/>
   </Row>
   <Row>
    <Cell ss:Index="2"><Data ss:Type="String">8.number of allowed biased bulges in in mature region: &lt;= 2</Data></Cell>
    <Cell ss:Index="24" ss:StyleID="s63"/>
    <Cell ss:StyleID="s63"/>
   </Row>
   <Row>
    <Cell ss:Index="2"><Data ss:Type="String">9.number of basepair (bp) in mature or mature* region: &gt;= 12</Data></Cell>
    <Cell ss:Index="24" ss:StyleID="s63"/>
    <Cell ss:StyleID="s63"/>
   </Row>
   <Row>
    <Cell ss:Index="2"><Data ss:Type="String">10.percentage of small RNA in stem region (pm): &gt;= 80%</Data></Cell>
    <Cell ss:Index="24" ss:StyleID="s63"/>
    <Cell ss:StyleID="s63"/>
   </Row>
   <Row>
    <Cell ss:Index="2"><Data ss:Type="String">11.number of allowed errors in mature region: &lt;=4</Data></Cell>
    <Cell ss:Index="24" ss:StyleID="s63"/>
    <Cell ss:StyleID="s63"/>
   </Row>
   <Row>
    <Cell ss:Index="24" ss:StyleID="s63"/>
    <Cell ss:StyleID="s63"/>
   </Row>
   <Row>
    <Cell ss:StyleID="s62"><Data ss:Type="String">hairpinLen</Data></Cell>
    <Cell><Data ss:Type="String">pre-miRNA length</Data></Cell>
    <Cell ss:Index="24" ss:StyleID="s63"/>
    <Cell ss:StyleID="s63"/>
   </Row>
   <Row>
    <Cell ss:StyleID="s62"><Data ss:Type="String">CG%</Data></Cell>
    <Cell><Data ss:Type="String">GC Content</Data></Cell>
    <Cell ss:Index="24" ss:StyleID="s63"/>
    <Cell ss:StyleID="s63"/>
   </Row>
   <Row>
    <Cell ss:StyleID="s62"><Data ss:Type="String">dG</Data></Cell>
    <Cell><Data ss:Type="String">Free energy</Data></Cell>
    <Cell ss:Index="24" ss:StyleID="s63"/>
    <Cell ss:StyleID="s63"/>
   </Row>
   <Row>
    <Cell ss:StyleID="s62"><Data ss:Type="String">norm</Data></Cell>
    <Cell><Data ss:Type="String">Normalized data</Data></Cell>
    <Cell ss:Index="24" ss:StyleID="s63"/>
    <Cell ss:StyleID="s63"/>
   </Row>
   <Row>
    <Cell ss:StyleID="s62"><Data ss:Type="String">Expression Level</Data></Cell>
    <Cell><Data ss:Type="String">High:The number of reads in the following reported miRNAs is higher than the average copy of the data set.Medium：The number of reads in the following reported miRNAs is higher than 10 and less than average copy of the data set.Low：The number of reads in the following reported miRNAs is less than 10</Data></Cell>
    <Cell ss:Index="24" ss:StyleID="s63"/>
    <Cell ss:StyleID="s63"/>
   </Row>
   <Row>
    <Cell ss:Index="24" ss:StyleID="s63"/>
    <Cell ss:StyleID="s63"/>
   </Row>
   <Row>
    <Cell ss:StyleID="s62"><Data ss:Type="String">Summary of known and predicted miRNA in this study.</Data></Cell>
    <Cell ss:Index="24" ss:StyleID="s63"/>
    <Cell ss:StyleID="s63"/>
   </Row>
   <Row ss:StyleID="s62">
    <Cell><Data ss:Type="String">Pre-miRNA Index</Data></Cell>
    <Cell><Data ss:Type="String">miRNA_Index</Data></Cell>
    <Cell><Data ss:Type="String">miR_name</Data></Cell>
    <Cell><Data ss:Type="String">miR_seq</Data></Cell>
    <Cell><Data ss:Type="String">len</Data></Cell>
    <Cell><Data ss:Type="String">genomeID</Data></Cell>
    <Cell><Data ss:Type="String">strand</Data></Cell>
    <Cell><Data ss:Type="String">start</Data></Cell>
    <Cell><Data ss:Type="String">end</Data></Cell>
    <Cell><Data ss:Type="String">genome_seq</Data></Cell>
    <Cell><Data ss:Type="String">#mir</Data></Cell>
    <Cell><Data ss:Type="String">mirIDs,</Data></Cell>
    <Cell><Data ss:Type="String">rep_mirID</Data></Cell>
    <Cell><Data ss:Type="String">rep_mirSeq</Data></Cell>
    <Cell><Data ss:Type="String">rep_miRID</Data></Cell>
    <Cell><Data ss:Type="String">rep_miRSeq</Data></Cell>
    <Cell><Data ss:Type="String">type</Data></Cell>
    <Cell><Data ss:Type="String">Sequence in miRbase</Data></Cell>
    <Cell><Data ss:Type="String">group</Data></Cell>
    <Cell><Data ss:Type="String">SS</Data></Cell>
    <Cell><Data ss:Type="String">hairpinLen</Data></Cell>
    <Cell><Data ss:Type="String">CG%</Data></Cell>
    <Cell><Data ss:Type="String">dG</Data></Cell>
    <Cell ss:StyleID="s63"><Data ss:Type="String">copy of the miRNA( LP)</Data></Cell>
    <Cell ss:StyleID="s63"><Data ss:Type="String">copy of the miRNA(NP)</Data></Cell>
    <Cell><Data ss:Type="String">Expression level</Data></Cell>
   </Row>
   <Row>
    <Cell><Data ss:Type="Number">20</Data></Cell>
    <Cell><Data ss:Type="Number">19</Data></Cell>
    <Cell><Data ss:Type="String">PC-3p-260476_3</Data></Cell>
    <Cell><Data ss:Type="String">TGTGCAAGATGCAGAAGGTTCT</Data></Cell>
    <Cell><Data ss:Type="Number">22</Data></Cell>
    <Cell><Data ss:Type="String">chrX</Data></Cell>
    <Cell><Data ss:Type="String">+</Data></Cell>
    <Cell><Data ss:Type="Number">121136816</Data></Cell>
    <Cell><Data ss:Type="Number">121136960</Data></Cell>
    <Cell><Data ss:Type="String">atctgtagatacatatttatatatatgaaggaatgaaagagccttctgcatcttgcacatatatatgaatgagggagtcatctacaTGTGCAAGATGCAGAAGGTTCTtttatccattattataaatacaaatgtagatacatat</Data></Cell>
    <Cell><Data ss:Type="Number">0</Data></Cell>
    <Cell ss:Index="17"><Data ss:Type="String">3'</Data></Cell>
    <Cell><Data ss:Type="String">New</Data></Cell>
    <Cell><Data ss:Type="String">gp4a</Data></Cell>
    <Cell><Data ss:Type="String">...((((..((((((((((((...((((.((.((((((((((((((((((((((((((((.((.((((.........)))).)).)))))))))))))))))))))))))))))).))))))))))))....))))..))))...</Data></Cell>
    <Cell><Data ss:Type="Number">139</Data></Cell>
    <Cell><Data ss:Type="Number">30.3</Data></Cell>
    <Cell><Data ss:Type="Number">-62.6</Data></Cell>
    <Cell ss:StyleID="s63"><Data ss:Type="Number">1.43292361467383</Data></Cell>
    <Cell ss:StyleID="s63"><Data ss:Type="Number">0</Data></Cell>
    <Cell><Data ss:Type="String">low</Data></Cell>
   </Row>
   <Row>
    <Cell><Data ss:Type="Number">21</Data></Cell>
    <Cell><Data ss:Type="Number">19</Data></Cell>
    <Cell><Data ss:Type="String">PC-3p-260476_3</Data></Cell>
    <Cell><Data ss:Type="String">TGTGCAAGATGCAGAAGGTTCT</Data></Cell>
    <Cell><Data ss:Type="Number">22</Data></Cell>
    <Cell><Data ss:Type="String">chrX</Data></Cell>
    <Cell><Data ss:Type="String">-</Data></Cell>
    <Cell><Data ss:Type="Number">121136794</Data></Cell>
    <Cell><Data ss:Type="Number">121136885</Data></Cell>
    <Cell><Data ss:Type="String">aatggataaaagaaccttctgcatcttgcacatgtagatgactccctcattcatatataTGTGCAAGATGCAGAAGGCTCTttcattccttc</Data></Cell>
    <Cell><Data ss:Type="Number">0</Data></Cell>
    <Cell ss:Index="17"><Data ss:Type="String">3'</Data></Cell>
    <Cell><Data ss:Type="String">New</Data></Cell>
    <Cell><Data ss:Type="String">gp4a</Data></Cell>
    <Cell><Data ss:Type="String">...(((..(((((.((((((((((((((((((((((.((((.........)))).)))))))))))))))))))))).)))))...)))...</Data></Cell>
    <Cell><Data ss:Type="Number">86</Data></Cell>
    <Cell><Data ss:Type="Number">39.1</Data></Cell>
    <Cell><Data ss:Type="Number">-48.4</Data></Cell>
    <Cell ss:StyleID="s63"><Data ss:Type="Number">1.43292361467383</Data></Cell>
    <Cell ss:StyleID="s63"><Data ss:Type="Number">0</Data></Cell>
    <Cell><Data ss:Type="String">low</Data></Cell>
   </Row>
   <Row>
    <Cell><Data ss:Type="Number">22</Data></Cell>
    <Cell><Data ss:Type="Number">20</Data></Cell>
    <Cell><Data ss:Type="String">PC-3p-1040740_1</Data></Cell>
    <Cell><Data ss:Type="String">TGATGATGTGTTGTTTCCATG</Data></Cell>
    <Cell><Data ss:Type="Number">21</Data></Cell>
    <Cell><Data ss:Type="String">GL894730.2</Data></Cell>
    <Cell><Data ss:Type="String">-</Data></Cell>
    <Cell><Data ss:Type="Number">7123</Data></Cell>
    <Cell><Data ss:Type="Number">7212</Data></Cell>
    <Cell><Data ss:Type="String">ttgtaagacaaaatggaagatgtagggtgattttgacaaatacttaaaatgtattttaaagTGATGATGTGTTGCTTCCATGtcttggct</Data></Cell>
    <Cell><Data ss:Type="Number">0</Data></Cell>
    <Cell ss:Index="17"><Data ss:Type="String">3'</Data></Cell>
    <Cell><Data ss:Type="String">New</Data></Cell>
    <Cell><Data ss:Type="String">gp4a</Data></Cell>
    <Cell><Data ss:Type="String">...(((((((...(((((((..((..((.(((((((..(((((.......)))))))))))).))..))..)..)))))))))))))...</Data></Cell>
    <Cell><Data ss:Type="Number">84</Data></Cell>
    <Cell><Data ss:Type="Number">32.200000000000003</Data></Cell>
    <Cell><Data ss:Type="Number">-22.2</Data></Cell>
    <Cell ss:StyleID="s63"><Data ss:Type="Number">0.95528240978255596</Data></Cell>
    <Cell ss:StyleID="s63"><Data ss:Type="Number">0</Data></Cell>
    <Cell><Data ss:Type="String">low</Data></Cell>
   </Row>
   <Row>
    <Cell><Data ss:Type="Number">23</Data></Cell>
    <Cell><Data ss:Type="Number">20</Data></Cell>
    <Cell><Data ss:Type="String">PC-3p-1040740_1</Data></Cell>
    <Cell><Data ss:Type="String">TGATGATGTGTTGTTTCCATG</Data></Cell>
    <Cell><Data ss:Type="Number">21</Data></Cell>
    <Cell><Data ss:Type="String">chr3</Data></Cell>
    <Cell><Data ss:Type="String">-</Data></Cell>
    <Cell><Data ss:Type="Number">139730011</Data></Cell>
    <Cell><Data ss:Type="Number">139730100</Data></Cell>
    <Cell><Data ss:Type="String">ttgtaagacaaaatggaagatgtagggtgattttgacaaatacttaaaatgtattttaaagTGATGATGTGTTGCTTCCATGtcttggct</Data></Cell>
    <Cell><Data ss:Type="Number">0</Data></Cell>
    <Cell ss:Index="17"><Data ss:Type="String">3'</Data></Cell>
    <Cell><Data ss:Type="String">New</Data></Cell>
    <Cell><Data ss:Type="String">gp4a</Data></Cell>
    <Cell><Data ss:Type="String">...(((((((...(((((((..((..((.(((((((..(((((.......)))))))))))).))..))..)..)))))))))))))...</Data></Cell>
    <Cell><Data ss:Type="Number">84</Data></Cell>
    <Cell><Data ss:Type="Number">32.200000000000003</Data></Cell>
    <Cell><Data ss:Type="Number">-22.2</Data></Cell>
    <Cell ss:StyleID="s63"><Data ss:Type="Number">0.95528240978255596</Data></Cell>
    <Cell ss:StyleID="s63"><Data ss:Type="Number">0</Data></Cell>
    <Cell><Data ss:Type="String">low</Data></Cell>
   </Row>
   <Row>
    <Cell><Data ss:Type="Number">52</Data></Cell>
    <Cell><Data ss:Type="Number">41</Data></Cell>
    <Cell><Data ss:Type="String">PC-3p-580643_2</Data></Cell>
    <Cell><Data ss:Type="String">TGTGAGACTGTGATGCGAATG</Data></Cell>
    <Cell><Data ss:Type="Number">21</Data></Cell>
    <Cell><Data ss:Type="String">GL892884.2</Data></Cell>
    <Cell><Data ss:Type="String">+</Data></Cell>
    <Cell><Data ss:Type="Number">136423</Data></Cell>
    <Cell><Data ss:Type="Number">136555</Data></Cell>
    <Cell><Data ss:Type="String">ttacagccatttttagacatagttttatatatcttcaagttaacgagtgcaataggagctcaggtaagtttactgttattctgtcttttacatttgcTGTGAGACTGTGATGCGAATGgctggatggtttata</Data></Cell>
    <Cell><Data ss:Type="Number">0</Data></Cell>
    <Cell ss:Index="17"><Data ss:Type="String">3'</Data></Cell>
    <Cell><Data ss:Type="String">New</Data></Cell>
    <Cell><Data ss:Type="String">gp4a</Data></Cell>
    <Cell><Data ss:Type="String">...((((((((..((..((((((((((((......(((((....(((....((((((...(((.........)))...)))))))))....))))).)))))))))))).))..))))))))...........</Data></Cell>
    <Cell><Data ss:Type="Number">119</Data></Cell>
    <Cell><Data ss:Type="Number">35.299999999999997</Data></Cell>
    <Cell><Data ss:Type="Number">-32.299999999999997</Data></Cell>
    <Cell ss:StyleID="s63"><Data ss:Type="Number">0.47764120489127798</Data></Cell>
    <Cell ss:StyleID="s63"><Data ss:Type="Number">0</Data></Cell>
    <Cell><Data ss:Type="String">low</Data></Cell>
   </Row>
   <Row>
    <Cell><Data ss:Type="Number">53</Data></Cell>
    <Cell><Data ss:Type="Number">41</Data></Cell>
    <Cell><Data ss:Type="String">PC-3p-580643_2</Data></Cell>
    <Cell><Data ss:Type="String">TGTGAGACTGTGATGCGAATG</Data></Cell>
    <Cell><Data ss:Type="Number">21</Data></Cell>
    <Cell><Data ss:Type="String">chr4</Data></Cell>
    <Cell><Data ss:Type="String">-</Data></Cell>
    <Cell><Data ss:Type="Number">134523009</Data></Cell>
    <Cell><Data ss:Type="Number">134523141</Data></Cell>
    <Cell><Data ss:Type="String">ttacagccatttttagacatagttttatatatcttcaagttaacgagtgcaataggagctcaggtaagtttactgttattctgtcttttacatttgcTGTGAGACTGTGATGCGAATGgctggatggtttata</Data></Cell>
    <Cell><Data ss:Type="Number">0</Data></Cell>
    <Cell ss:Index="17"><Data ss:Type="String">3'</Data></Cell>
    <Cell><Data ss:Type="String">New</Data></Cell>
    <Cell><Data ss:Type="String">gp4a</Data></Cell>
    <Cell><Data ss:Type="String">...((((((((..((..((((((((((((......(((((....(((....((((((...(((.........)))...)))))))))....))))).)))))))))))).))..))))))))...........</Data></Cell>
    <Cell><Data ss:Type="Number">119</Data></Cell>
    <Cell><Data ss:Type="Number">35.299999999999997</Data></Cell>
    <Cell><Data ss:Type="Number">-32.299999999999997</Data></Cell>
    <Cell ss:StyleID="s63"><Data ss:Type="Number">0.47764120489127798</Data></Cell>
    <Cell ss:StyleID="s63"><Data ss:Type="Number">0</Data></Cell>
    <Cell><Data ss:Type="String">low</Data></Cell>
   </Row>
   <Row>
    <Cell><Data ss:Type="Number">81</Data></Cell>
    <Cell><Data ss:Type="Number">63</Data></Cell>
    <Cell><Data ss:Type="String">PC-3p-353746_2</Data></Cell>
    <Cell><Data ss:Type="String">CCAGCACCCTCTGTCTCCAGT</Data></Cell>
    <Cell><Data ss:Type="Number">21</Data></Cell>
    <Cell><Data ss:Type="String">chr5</Data></Cell>
    <Cell><Data ss:Type="String">+</Data></Cell>
    <Cell><Data ss:Type="Number">24337923</Data></Cell>
    <Cell><Data ss:Type="Number">24337992</Data></Cell>
    <Cell><Data ss:Type="String">aggctggggaccgagggtgccagagggtgccccagccagcagctcagCCAGCACCCTCTGTCTCCAGAtg</Data></Cell>
    <Cell><Data ss:Type="Number">0</Data></Cell>
    <Cell ss:Index="17"><Data ss:Type="String">3'</Data></Cell>
    <Cell><Data ss:Type="String">New</Data></Cell>
    <Cell><Data ss:Type="String">gp4a</Data></Cell>
    <Cell><Data ss:Type="String">...((((((((.((((((((....((((((........))).))).....)))))))).))))))))...</Data></Cell>
    <Cell><Data ss:Type="Number">64</Data></Cell>
    <Cell><Data ss:Type="Number">68.599999999999994</Data></Cell>
    <Cell><Data ss:Type="Number">-35.4</Data></Cell>
    <Cell ss:StyleID="s63"><Data ss:Type="Number">0.47764120489127798</Data></Cell>
    <Cell ss:StyleID="s63"><Data ss:Type="Number">0</Data></Cell>
    <Cell><Data ss:Type="String">low</Data></Cell>
   </Row>
   <Row>
    <Cell><Data ss:Type="Number">82</Data></Cell>
    <Cell><Data ss:Type="Number">63</Data></Cell>
    <Cell><Data ss:Type="String">PC-3p-353746_2</Data></Cell>
    <Cell><Data ss:Type="String">CCAGCACCCTCTGTCTCCAGT</Data></Cell>
    <Cell><Data ss:Type="Number">21</Data></Cell>
    <Cell><Data ss:Type="String">chr5</Data></Cell>
    <Cell><Data ss:Type="String">-</Data></Cell>
    <Cell><Data ss:Type="Number">24201481</Data></Cell>
    <Cell><Data ss:Type="Number">24201550</Data></Cell>
    <Cell><Data ss:Type="String">aggctggggaccgagggtgccagagggtgtcccagccagcagctcagCCAGCACCCTCTGTCTCCAGAtg</Data></Cell>
    <Cell><Data ss:Type="Number">0</Data></Cell>
    <Cell ss:Index="17"><Data ss:Type="String">3'</Data></Cell>
    <Cell><Data ss:Type="String">New</Data></Cell>
    <Cell><Data ss:Type="String">gp4a</Data></Cell>
    <Cell><Data ss:Type="String">...((((((((.((((((((....((.((....(((.....))))).)).)))))))).))))))))...</Data></Cell>
    <Cell><Data ss:Type="Number">64</Data></Cell>
    <Cell><Data ss:Type="Number">67.099999999999994</Data></Cell>
    <Cell><Data ss:Type="Number">-35.299999999999997</Data></Cell>
    <Cell ss:StyleID="s63"><Data ss:Type="Number">0.47764120489127798</Data></Cell>
    <Cell ss:StyleID="s63"><Data ss:Type="Number">0</Data></Cell>
    <Cell><Data ss:Type="String">low</Data></Cell>
   </Row>
   <Row>
    <Cell><Data ss:Type="Number">114</Data></Cell>
    <Cell><Data ss:Type="Number">84</Data></Cell>
    <Cell><Data ss:Type="String">PC-3p-1812144_1</Data></Cell>
    <Cell><Data ss:Type="String">TTTCTGGATTTTAGCTCTC</Data></Cell>
    <Cell><Data ss:Type="Number">19</Data></Cell>
    <Cell><Data ss:Type="String">JH118983.1</Data></Cell>
    <Cell><Data ss:Type="String">+</Data></Cell>
    <Cell><Data ss:Type="Number">229035</Data></Cell>
    <Cell><Data ss:Type="Number">229100</Data></Cell>
    <Cell><Data ss:Type="String">tgaagacctgatgacggaagtgtgtccttttgatttgagatgcacTGTCTGGATTTTAGCTCTCtg</Data></Cell>
    <Cell><Data ss:Type="Number">0</Data></Cell>
    <Cell ss:Index="17"><Data ss:Type="String">3'</Data></Cell>
    <Cell><Data ss:Type="String">New</Data></Cell>
    <Cell><Data ss:Type="String">gp4a</Data></Cell>
    <Cell><Data ss:Type="String">...(((.((((...((((((((..((.((.......))))..)))).))))....)))).)))...</Data></Cell>
    <Cell><Data ss:Type="Number">60</Data></Cell>
    <Cell><Data ss:Type="Number">43.9</Data></Cell>
    <Cell><Data ss:Type="Number">-16.2</Data></Cell>
    <Cell ss:StyleID="s63"><Data ss:Type="Number">0.47764120489127798</Data></Cell>
    <Cell ss:StyleID="s63"><Data ss:Type="Number">0</Data></Cell>
    <Cell><Data ss:Type="String">low</Data></Cell>
   </Row>
   <Row>
    <Cell><Data ss:Type="Number">115</Data></Cell>
    <Cell><Data ss:Type="Number">84</Data></Cell>
    <Cell><Data ss:Type="String">PC-3p-1812144_1</Data></Cell>
    <Cell><Data ss:Type="String">TTTCTGGATTTTAGCTCTC</Data></Cell>
    <Cell><Data ss:Type="Number">19</Data></Cell>
    <Cell><Data ss:Type="String">chr14</Data></Cell>
    <Cell><Data ss:Type="String">+</Data></Cell>
    <Cell><Data ss:Type="Number">18079924</Data></Cell>
    <Cell><Data ss:Type="Number">18079989</Data></Cell>
    <Cell><Data ss:Type="String">tgaagacctgatgacggaagtgtgtccttttgatttgagatgcacTGTCTGGATTTTAGCTCTCtg</Data></Cell>
    <Cell><Data ss:Type="Number">0</Data></Cell>
    <Cell ss:Index="17"><Data ss:Type="String">3'</Data></Cell>
    <Cell><Data ss:Type="String">New</Data></Cell>
    <Cell><Data ss:Type="String">gp4a</Data></Cell>
    <Cell><Data ss:Type="String">...(((.((((...((((((((..((.((.......))))..)))).))))....)))).)))...</Data></Cell>
    <Cell><Data ss:Type="Number">60</Data></Cell>
    <Cell><Data ss:Type="Number">43.9</Data></Cell>
    <Cell><Data ss:Type="Number">-16.2</Data></Cell>
    <Cell ss:StyleID="s63"><Data ss:Type="Number">0.47764120489127798</Data></Cell>
    <Cell ss:StyleID="s63"><Data ss:Type="Number">0</Data></Cell>
    <Cell><Data ss:Type="String">low</Data></Cell>
   </Row>
   <Row>
    <Cell><Data ss:Type="Number">141</Data></Cell>
    <Cell><Data ss:Type="Number">105</Data></Cell>
    <Cell><Data ss:Type="String">PC-3p-1902300_1</Data></Cell>
    <Cell><Data ss:Type="String">CTGCTTTATGTGTGGGGCT</Data></Cell>
    <Cell><Data ss:Type="Number">19</Data></Cell>
    <Cell><Data ss:Type="String">JH118760.1</Data></Cell>
    <Cell><Data ss:Type="String">+</Data></Cell>
    <Cell><Data ss:Type="Number">78919</Data></Cell>
    <Cell><Data ss:Type="Number">79003</Data></Cell>
    <Cell><Data ss:Type="String">tgtggccccacatcccagttggtagaaagaaagctttttcatgacttggcttctggaaaagagCTGCTTTATGTGTGGGGCTcgg</Data></Cell>
    <Cell><Data ss:Type="Number">0</Data></Cell>
    <Cell ss:Index="17"><Data ss:Type="String">3'</Data></Cell>
    <Cell><Data ss:Type="String">New</Data></Cell>
    <Cell><Data ss:Type="String">gp4a</Data></Cell>
    <Cell><Data ss:Type="String">...(((((((((...((...(((((........((((((((.((.......))))))))))..)))))...)))))))))))...</Data></Cell>
    <Cell><Data ss:Type="Number">79</Data></Cell>
    <Cell><Data ss:Type="Number">49.4</Data></Cell>
    <Cell><Data ss:Type="Number">-27.7</Data></Cell>
    <Cell ss:StyleID="s63"><Data ss:Type="Number">0.47764120489127798</Data></Cell>
    <Cell ss:StyleID="s63"><Data ss:Type="Number">0</Data></Cell>
    <Cell><Data ss:Type="String">low</Data></Cell>
   </Row>
   <Row>
    <Cell><Data ss:Type="Number">142</Data></Cell>
    <Cell><Data ss:Type="Number">105</Data></Cell>
    <Cell><Data ss:Type="String">PC-3p-1902300_1</Data></Cell>
    <Cell><Data ss:Type="String">CTGCTTTATGTGTGGGGCT</Data></Cell>
    <Cell><Data ss:Type="Number">19</Data></Cell>
    <Cell><Data ss:Type="String">chr1</Data></Cell>
    <Cell><Data ss:Type="String">+</Data></Cell>
    <Cell><Data ss:Type="Number">165534507</Data></Cell>
    <Cell><Data ss:Type="Number">165534591</Data></Cell>
    <Cell><Data ss:Type="String">tgtggccccacatcccagttggtagaaagaaagctttttcatgacttggcttctggaaaagagCTGCTTTATGTGTGGGGCTcgg</Data></Cell>
    <Cell><Data ss:Type="Number">0</Data></Cell>
    <Cell ss:Index="17"><Data ss:Type="String">3'</Data></Cell>
    <Cell><Data ss:Type="String">New</Data></Cell>
    <Cell><Data ss:Type="String">gp4a</Data></Cell>
    <Cell><Data ss:Type="String">...(((((((((...((...(((((........((((((((.((.......))))))))))..)))))...)))))))))))...</Data></Cell>
    <Cell><Data ss:Type="Number">79</Data></Cell>
    <Cell><Data ss:Type="Number">49.4</Data></Cell>
    <Cell><Data ss:Type="Number">-27.7</Data></Cell>
    <Cell ss:StyleID="s63"><Data ss:Type="Number">0.47764120489127798</Data></Cell>
    <Cell ss:StyleID="s63"><Data ss:Type="Number">0</Data></Cell>
    <Cell><Data ss:Type="String">low</Data></Cell>
   </Row>
   <Row>
    <Cell><Data ss:Type="Number">158</Data></Cell>
    <Cell><Data ss:Type="Number">115</Data></Cell>
    <Cell><Data ss:Type="String">PC-3p-442069_2</Data></Cell>
    <Cell><Data ss:Type="String">TGAGATATAAAAAGATACTTT</Data></Cell>
    <Cell><Data ss:Type="Number">21</Data></Cell>
    <Cell><Data ss:Type="String">chr4</Data></Cell>
    <Cell><Data ss:Type="String">+</Data></Cell>
    <Cell><Data ss:Type="Number">81157818</Data></Cell>
    <Cell><Data ss:Type="Number">81157923</Data></Cell>
    <Cell><Data ss:Type="String">aatgaaacattttgatttaaaaattttaaagtatctttttatatctcacaatcttttgTGAGGTATAAAAAGATACTTTaaaattttgaataatgacagtttcctt</Data></Cell>
    <Cell><Data ss:Type="Number">0</Data></Cell>
    <Cell ss:Index="17"><Data ss:Type="String">3'</Data></Cell>
    <Cell><Data ss:Type="String">New</Data></Cell>
    <Cell><Data ss:Type="String">gp4a</Data></Cell>
    <Cell><Data ss:Type="String">...(((((..((..((((.((((((((((((((((((((((((((((((((....))))))))))))))))))))))))))))))))))))...))..)))))...</Data></Cell>
    <Cell><Data ss:Type="Number">100</Data></Cell>
    <Cell><Data ss:Type="Number">19.8</Data></Cell>
    <Cell><Data ss:Type="Number">-43.1</Data></Cell>
    <Cell ss:StyleID="s63"><Data ss:Type="Number">0.47764120489127798</Data></Cell>
    <Cell ss:StyleID="s63"><Data ss:Type="Number">0</Data></Cell>
    <Cell><Data ss:Type="String">low</Data></Cell>
   </Row>
   <Row>
    <Cell><Data ss:Type="Number">159</Data></Cell>
    <Cell><Data ss:Type="Number">115</Data></Cell>
    <Cell><Data ss:Type="String">PC-3p-442069_2</Data></Cell>
    <Cell><Data ss:Type="String">TGAGATATAAAAAGATACTTT</Data></Cell>
    <Cell><Data ss:Type="Number">21</Data></Cell>
    <Cell><Data ss:Type="String">chr4</Data></Cell>
    <Cell><Data ss:Type="String">-</Data></Cell>
    <Cell><Data ss:Type="Number">81157803</Data></Cell>
    <Cell><Data ss:Type="Number">81157876</Data></Cell>
    <Cell><Data ss:Type="String">ttcaaaattttaaagtatctttttatacctcacaaaagattgTGAGATATAAAAAGATACTTTaaaatttttaa</Data></Cell>
    <Cell><Data ss:Type="Number">0</Data></Cell>
    <Cell ss:Index="17"><Data ss:Type="String">3'</Data></Cell>
    <Cell><Data ss:Type="String">New</Data></Cell>
    <Cell><Data ss:Type="String">gp4a</Data></Cell>
    <Cell><Data ss:Type="String">...((((((((((((((((((((((((.(((((((....))))))).))))))))))))))))))))))))...</Data></Cell>
    <Cell><Data ss:Type="Number">68</Data></Cell>
    <Cell><Data ss:Type="Number">17.600000000000001</Data></Cell>
    <Cell><Data ss:Type="Number">-33.6</Data></Cell>
    <Cell ss:StyleID="s63"><Data ss:Type="Number">0.47764120489127798</Data></Cell>
    <Cell ss:StyleID="s63"><Data ss:Type="Number">0</Data></Cell>
    <Cell><Data ss:Type="String">low</Data></Cell>
   </Row>
   <Row>
    <Cell><Data ss:Type="Number">172</Data></Cell>
    <Cell><Data ss:Type="Number">125</Data></Cell>
    <Cell><Data ss:Type="String">PC-5p-2598130_1</Data></Cell>
    <Cell><Data ss:Type="String">ATTGGAAGAGACTGAGGAACTAC</Data></Cell>
    <Cell><Data ss:Type="Number">23</Data></Cell>
    <Cell><Data ss:Type="String">JH118814.1</Data></Cell>
    <Cell><Data ss:Type="String">-</Data></Cell>
    <Cell><Data ss:Type="Number">43373</Data></Cell>
    <Cell><Data ss:Type="Number">43510</Data></Cell>
    <Cell><Data ss:Type="String">tggagaacATTGGAAGAGACTGAGGAACTACtagaatgacagggagccaaattacttggaaactgaatggctttctaggttcagttctgtgtcctgtgattcctttatagacattcagttttcttacattttgctggc</Data></Cell>
    <Cell><Data ss:Type="Number">0</Data></Cell>
    <Cell ss:Index="17"><Data ss:Type="String">5'</Data></Cell>
    <Cell><Data ss:Type="String">New</Data></Cell>
    <Cell><Data ss:Type="String">gp4a</Data></Cell>
    <Cell><Data ss:Type="String">...((.....((.(((((((((((...(((...((((.(((((..((..(((((((((((((((....)).)))))))))..))))..))..))))).)))).....)))...)))))))).))).)).....))...</Data></Cell>
    <Cell><Data ss:Type="Number">132</Data></Cell>
    <Cell><Data ss:Type="Number">40.6</Data></Cell>
    <Cell><Data ss:Type="Number">-35.299999999999997</Data></Cell>
    <Cell ss:StyleID="s63"><Data ss:Type="Number">0.47764120489127798</Data></Cell>
    <Cell ss:StyleID="s63"><Data ss:Type="Number">0</Data></Cell>
    <Cell><Data ss:Type="String">low</Data></Cell>
   </Row>
   <Row>
    <Cell><Data ss:Type="Number">173</Data></Cell>
    <Cell><Data ss:Type="Number">125</Data></Cell>
    <Cell><Data ss:Type="String">PC-5p-2598130_1</Data></Cell>
    <Cell><Data ss:Type="String">ATTGGAAGAGACTGAGGAACTAC</Data></Cell>
    <Cell><Data ss:Type="Number">23</Data></Cell>
    <Cell><Data ss:Type="String">chr1</Data></Cell>
    <Cell><Data ss:Type="String">+</Data></Cell>
    <Cell><Data ss:Type="Number">117323305</Data></Cell>
    <Cell><Data ss:Type="Number">117323442</Data></Cell>
    <Cell><Data ss:Type="String">tggagaacATTGGAAGAGACTGAGGAACTACtagaatgacagggagccaaattacttggaaactgaatggctttctaggttcagttctgtgtcctgtgattcctttatagacattcagttttcttacattttgctggc</Data></Cell>
    <Cell><Data ss:Type="Number">0</Data></Cell>
    <Cell ss:Index="17"><Data ss:Type="String">5'</Data></Cell>
    <Cell><Data ss:Type="String">New</Data></Cell>
    <Cell><Data ss:Type="String">gp4a</Data></Cell>
    <Cell><Data ss:Type="String">...((.....((.(((((((((((...(((...((((.(((((..((..(((((((((((((((....)).)))))))))..))))..))..))))).)))).....)))...)))))))).))).)).....))...</Data></Cell>
    <Cell><Data ss:Type="Number">132</Data></Cell>
    <Cell><Data ss:Type="Number">40.6</Data></Cell>
    <Cell><Data ss:Type="Number">-35.299999999999997</Data></Cell>
    <Cell ss:StyleID="s63"><Data ss:Type="Number">0.47764120489127798</Data></Cell>
    <Cell ss:StyleID="s63"><Data ss:Type="Number">0</Data></Cell>
    <Cell><Data ss:Type="String">low</Data></Cell>
   </Row>
   <Row>
    <Cell><Data ss:Type="Number">199</Data></Cell>
    <Cell><Data ss:Type="Number">149</Data></Cell>
    <Cell><Data ss:Type="String">PC-5p-1572647_1</Data></Cell>
    <Cell><Data ss:Type="String">TGCTGTAATTTACTCTCACCAGTT</Data></Cell>
    <Cell><Data ss:Type="Number">24</Data></Cell>
    <Cell><Data ss:Type="String">chr7</Data></Cell>
    <Cell><Data ss:Type="String">-</Data></Cell>
    <Cell><Data ss:Type="Number">64052416</Data></Cell>
    <Cell><Data ss:Type="Number">64052509</Data></Cell>
    <Cell><Data ss:Type="String">ctgagaaatccTGCTGTAATTTACTCTCACCAGTCagagtggtgatttcttactgtcattgctggtgagagtagattacagtagtatttctagg</Data></Cell>
    <Cell><Data ss:Type="Number">0</Data></Cell>
    <Cell ss:Index="17"><Data ss:Type="String">5'</Data></Cell>
    <Cell><Data ss:Type="String">New</Data></Cell>
    <Cell><Data ss:Type="String">gp4a</Data></Cell>
    <Cell><Data ss:Type="String">((.((((((.((((((((((((((((((((((((....(..((((....))))..)....)))))))))))))))))))))))).)))))))).</Data></Cell>
    <Cell><Data ss:Type="Number">93</Data></Cell>
    <Cell><Data ss:Type="Number">40.4</Data></Cell>
    <Cell><Data ss:Type="Number">-49.8</Data></Cell>
    <Cell ss:StyleID="s63"><Data ss:Type="Number">0.95528240978255596</Data></Cell>
    <Cell ss:StyleID="s63"><Data ss:Type="Number">0</Data></Cell>
    <Cell><Data ss:Type="String">low</Data></Cell>
   </Row>
   <Row>
    <Cell><Data ss:Type="Number">206</Data></Cell>
    <Cell><Data ss:Type="Number">156</Data></Cell>
    <Cell><Data ss:Type="String">PC-5p-2216058_1</Data></Cell>
    <Cell><Data ss:Type="String">ACTTCTGGGGCCTGGTCTCTGT</Data></Cell>
    <Cell><Data ss:Type="Number">22</Data></Cell>
    <Cell><Data ss:Type="String">chr6</Data></Cell>
    <Cell><Data ss:Type="String">-</Data></Cell>
    <Cell><Data ss:Type="Number">58262471</Data></Cell>
    <Cell><Data ss:Type="Number">58262558</Data></Cell>
    <Cell><Data ss:Type="String">ttaccgagggcagcgtgagccagtcagatgggACTTCTGGGGCCTGGTCTCTGAgcaagtgcccgggtcaccaggtttcttgaagggg</Data></Cell>
    <Cell><Data ss:Type="Number">0</Data></Cell>
    <Cell ss:Index="17"><Data ss:Type="String">5'</Data></Cell>
    <Cell><Data ss:Type="String">New</Data></Cell>
    <Cell><Data ss:Type="String">gp4a</Data></Cell>
    <Cell><Data ss:Type="String">...(((..(((.((....))..)))...)))..((((.(..(((((((.((((.((....)).))))..)))))))..)..))))...</Data></Cell>
    <Cell><Data ss:Type="Number">52</Data></Cell>
    <Cell><Data ss:Type="Number">61.4</Data></Cell>
    <Cell><Data ss:Type="Number">-35</Data></Cell>
    <Cell ss:StyleID="s63"><Data ss:Type="Number">0.95528240978255596</Data></Cell>
    <Cell ss:StyleID="s63"><Data ss:Type="Number">0</Data></Cell>
    <Cell><Data ss:Type="String">low</Data></Cell>
   </Row>
   <Row>
    <Cell><Data ss:Type="Number">224</Data></Cell>
    <Cell><Data ss:Type="Number">174</Data></Cell>
    <Cell><Data ss:Type="String">PC-5p-580480_2</Data></Cell>
    <Cell><Data ss:Type="String">AAGTAGGGCCCCTTGCCGTTGCT</Data></Cell>
    <Cell><Data ss:Type="Number">23</Data></Cell>
    <Cell><Data ss:Type="String">chr2</Data></Cell>
    <Cell><Data ss:Type="String">-</Data></Cell>
    <Cell><Data ss:Type="Number">3032547</Data></Cell>
    <Cell><Data ss:Type="Number">3032625</Data></Cell>
    <Cell><Data ss:Type="String">gtggagcggacAAGTAGGGCCCCTTGCCGTTGCTgagttaactgcccttagcagcggggggacttactctctgctcnnn</Data></Cell>
    <Cell><Data ss:Type="Number">0</Data></Cell>
    <Cell ss:Index="17"><Data ss:Type="String">5'</Data></Cell>
    <Cell><Data ss:Type="String">New</Data></Cell>
    <Cell><Data ss:Type="String">gp4a</Data></Cell>
    <Cell><Data ss:Type="String">...(((((((..((((((.((((...(((((((((((.........))))))))))))))).)))))).)))))))...</Data></Cell>
    <Cell><Data ss:Type="Number">73</Data></Cell>
    <Cell><Data ss:Type="Number">58.2</Data></Cell>
    <Cell><Data ss:Type="Number">-40.1</Data></Cell>
    <Cell ss:StyleID="s63"><Data ss:Type="Number">0.95528240978255596</Data></Cell>
    <Cell ss:StyleID="s63"><Data ss:Type="Number">0</Data></Cell>
    <Cell><Data ss:Type="String">low</Data></Cell>
   </Row>
   <Row>
    <Cell><Data ss:Type="Number">247</Data></Cell>
    <Cell><Data ss:Type="Number">197</Data></Cell>
    <Cell><Data ss:Type="String">PC-3p-1896031_1</Data></Cell>
    <Cell><Data ss:Type="String">GAGGGACGGGAGCGGGGCA</Data></Cell>
    <Cell><Data ss:Type="Number">19</Data></Cell>
    <Cell><Data ss:Type="String">chr13</Data></Cell>
    <Cell><Data ss:Type="String">+</Data></Cell>
    <Cell><Data ss:Type="Number">144190942</Data></Cell>
    <Cell><Data ss:Type="Number">144191020</Data></Cell>
    <Cell><Data ss:Type="String">tctcctccctgccggcatcacgtcccttctgactccgaggtagggcgacgGAGGGACGGGAGCGGGCCActggagggta</Data></Cell>
    <Cell><Data ss:Type="Number">0</Data></Cell>
    <Cell ss:Index="17"><Data ss:Type="String">3'</Data></Cell>
    <Cell><Data ss:Type="String">New</Data></Cell>
    <Cell><Data ss:Type="String">gp4a</Data></Cell>
    <Cell><Data ss:Type="String">..((((((..(((.((.((.(((((((((....(((......)))....))))))))).)))).)))....))))))..</Data></Cell>
    <Cell><Data ss:Type="Number">75</Data></Cell>
    <Cell><Data ss:Type="Number">68.400000000000006</Data></Cell>
    <Cell><Data ss:Type="Number">-38.799999999999997</Data></Cell>
    <Cell ss:StyleID="s63"><Data ss:Type="Number">0.95528240978255596</Data></Cell>
    <Cell ss:StyleID="s63"><Data ss:Type="Number">0</Data></Cell>
    <Cell><Data ss:Type="String">low</Data></Cell>
   </Row>
   <Row>
    <Cell><Data ss:Type="Number">262</Data></Cell>
    <Cell><Data ss:Type="Number">212</Data></Cell>
    <Cell><Data ss:Type="String">PC-3p-1638023_1</Data></Cell>
    <Cell><Data ss:Type="String">GAGCGGGCTGCCGGCGGTC</Data></Cell>
    <Cell><Data ss:Type="Number">19</Data></Cell>
    <Cell><Data ss:Type="String">chr10</Data></Cell>
    <Cell><Data ss:Type="String">+</Data></Cell>
    <Cell><Data ss:Type="Number">27516016</Data></Cell>
    <Cell><Data ss:Type="Number">27516120</Data></Cell>
    <Cell><Data ss:Type="String">nncggggcgtgctgctcggcggacccgtgcggcgtggctgggcggccgaagagaaaggctgctgaggcgggggttGAGCGGGCTGCCGGCGGTCggggctcccac</Data></Cell>
    <Cell><Data ss:Type="Number">0</Data></Cell>
    <Cell ss:Index="17"><Data ss:Type="String">3'</Data></Cell>
    <Cell><Data ss:Type="String">New</Data></Cell>
    <Cell><Data ss:Type="String">gp4a</Data></Cell>
    <Cell><Data ss:Type="String">...(((((..(((((.((((((.((((..(..(...(((.(((((((.........)))))))..)))....)..)..)))))))))))))))....)))))...</Data></Cell>
    <Cell><Data ss:Type="Number">99</Data></Cell>
    <Cell><Data ss:Type="Number">76.2</Data></Cell>
    <Cell><Data ss:Type="Number">-54.1</Data></Cell>
    <Cell ss:StyleID="s63"><Data ss:Type="Number">0.95528240978255596</Data></Cell>
    <Cell ss:StyleID="s63"><Data ss:Type="Number">0</Data></Cell>
    <Cell><Data ss:Type="String">low</Data></Cell>
   </Row>
   <Row>
    <Cell><Data ss:Type="Number">279</Data></Cell>
    <Cell><Data ss:Type="Number">229</Data></Cell>
    <Cell><Data ss:Type="String">PC-5p-2226114_1</Data></Cell>
    <Cell><Data ss:Type="String">GAGCGCAGAGCGGTTTGGTCGTT</Data></Cell>
    <Cell><Data ss:Type="Number">23</Data></Cell>
    <Cell><Data ss:Type="String">chr12</Data></Cell>
    <Cell><Data ss:Type="String">+</Data></Cell>
    <Cell><Data ss:Type="Number">5578727</Data></Cell>
    <Cell><Data ss:Type="Number">5578782</Data></Cell>
    <Cell><Data ss:Type="String">ctgGAGCGCAGAGCGGTTTGGTCGTTcgttggagttgcttcttgctttggttcggc</Data></Cell>
    <Cell><Data ss:Type="Number">0</Data></Cell>
    <Cell ss:Index="17"><Data ss:Type="String">5'</Data></Cell>
    <Cell><Data ss:Type="String">New</Data></Cell>
    <Cell><Data ss:Type="String">gp4a</Data></Cell>
    <Cell><Data ss:Type="String">...((((.(((((((....(((..(((....)))..)))...)))))))))))...</Data></Cell>
    <Cell><Data ss:Type="Number">50</Data></Cell>
    <Cell><Data ss:Type="Number">57.1</Data></Cell>
    <Cell><Data ss:Type="Number">-16.8</Data></Cell>
    <Cell ss:StyleID="s63"><Data ss:Type="Number">0.95528240978255596</Data></Cell>
    <Cell ss:StyleID="s63"><Data ss:Type="Number">0</Data></Cell>
    <Cell><Data ss:Type="String">low</Data></Cell>
   </Row>
   <Row>
    <Cell><Data ss:Type="Number">289</Data></Cell>
    <Cell><Data ss:Type="Number">239</Data></Cell>
    <Cell><Data ss:Type="String">PC-3p-590821_2</Data></Cell>
    <Cell><Data ss:Type="String">TCTCGGAATTCCACGGGGCTGA</Data></Cell>
    <Cell><Data ss:Type="Number">22</Data></Cell>
    <Cell><Data ss:Type="String">chr7</Data></Cell>
    <Cell><Data ss:Type="String">-</Data></Cell>
    <Cell><Data ss:Type="Number">1245652</Data></Cell>
    <Cell><Data ss:Type="Number">1245728</Data></Cell>
    <Cell><Data ss:Type="String">ggccagccctgcggttttctgagagctgctgttacactggtggTCTCGGAATTCCACGGGGCTGAcgggaacgctgc</Data></Cell>
    <Cell><Data ss:Type="Number">0</Data></Cell>
    <Cell ss:Index="17"><Data ss:Type="String">3'</Data></Cell>
    <Cell><Data ss:Type="String">New</Data></Cell>
    <Cell><Data ss:Type="String">gp4a</Data></Cell>
    <Cell><Data ss:Type="String">...((((((((.((..((((((((.(..((........))..)))))))))..)).)))))))).((....))....</Data></Cell>
    <Cell><Data ss:Type="Number">61</Data></Cell>
    <Cell><Data ss:Type="Number">62.3</Data></Cell>
    <Cell><Data ss:Type="Number">-37.700000000000003</Data></Cell>
    <Cell ss:StyleID="s63"><Data ss:Type="Number">0.95528240978255596</Data></Cell>
    <Cell ss:StyleID="s63"><Data ss:Type="Number">0</Data></Cell>
    <Cell><Data ss:Type="String">low</Data></Cell>
   </Row>
   <Row>
    <Cell><Data ss:Type="Number">302</Data></Cell>
    <Cell><Data ss:Type="Number">252</Data></Cell>
    <Cell><Data ss:Type="String">PC-5p-1945217_1</Data></Cell>
    <Cell><Data ss:Type="String">CATGTATACTTAAAAGATT</Data></Cell>
    <Cell><Data ss:Type="Number">19</Data></Cell>
    <Cell><Data ss:Type="String">chr6</Data></Cell>
    <Cell><Data ss:Type="String">-</Data></Cell>
    <Cell><Data ss:Type="Number">119776783</Data></Cell>
    <Cell><Data ss:Type="Number">119776862</Data></Cell>
    <Cell><Data ss:Type="String">agtctatCATGTATACTTAAAAGATTtggaattggaattcagaacctgagagttggatttttgctgtatagtgataggat</Data></Cell>
    <Cell><Data ss:Type="Number">0</Data></Cell>
    <Cell ss:Index="17"><Data ss:Type="String">5'</Data></Cell>
    <Cell><Data ss:Type="String">New</Data></Cell>
    <Cell><Data ss:Type="String">gp4a</Data></Cell>
    <Cell><Data ss:Type="String">..((((((((.(((((...(((((((..(..(..(..........)..)...)..)))))))...)))))))))))))..</Data></Cell>
    <Cell><Data ss:Type="Number">76</Data></Cell>
    <Cell><Data ss:Type="Number">32.5</Data></Cell>
    <Cell><Data ss:Type="Number">-20</Data></Cell>
    <Cell ss:StyleID="s63"><Data ss:Type="Number">0.95528240978255596</Data></Cell>
    <Cell ss:StyleID="s63"><Data ss:Type="Number">0</Data></Cell>
    <Cell><Data ss:Type="String">low</Data></Cell>
   </Row>
   <Row>
    <Cell><Data ss:Type="Number">319</Data></Cell>
    <Cell><Data ss:Type="Number">269</Data></Cell>
    <Cell><Data ss:Type="String">PC-3p-478813_2</Data></Cell>
    <Cell><Data ss:Type="String">CATGGCCAGGATGAAGGTG</Data></Cell>
    <Cell><Data ss:Type="Number">19</Data></Cell>
    <Cell><Data ss:Type="String">chr2</Data></Cell>
    <Cell><Data ss:Type="String">+</Data></Cell>
    <Cell><Data ss:Type="Number">123526542</Data></Cell>
    <Cell><Data ss:Type="Number">123526610</Data></Cell>
    <Cell><Data ss:Type="String">ttatccacctgtgaaccacatatgactgtttgcccagctctcatcCATGGCCAGGTTGAAGGTGgagac</Data></Cell>
    <Cell><Data ss:Type="Number">0</Data></Cell>
    <Cell ss:Index="17"><Data ss:Type="String">3'</Data></Cell>
    <Cell><Data ss:Type="String">New</Data></Cell>
    <Cell><Data ss:Type="String">gp4a</Data></Cell>
    <Cell><Data ss:Type="String">...(((((((...((((...((((..((...((...))...))..))))....))))..)))))))...</Data></Cell>
    <Cell><Data ss:Type="Number">63</Data></Cell>
    <Cell><Data ss:Type="Number">50.7</Data></Cell>
    <Cell><Data ss:Type="Number">-19.100000000000001</Data></Cell>
    <Cell ss:StyleID="s63"><Data ss:Type="Number">0.95528240978255596</Data></Cell>
    <Cell ss:StyleID="s63"><Data ss:Type="Number">0</Data></Cell>
    <Cell><Data ss:Type="String">low</Data></Cell>
   </Row>
   <Row>
    <Cell><Data ss:Type="Number">361</Data></Cell>
    <Cell><Data ss:Type="Number">311</Data></Cell>
    <Cell><Data ss:Type="String">PC-3p-243441_5</Data></Cell>
    <Cell><Data ss:Type="String">TGGCTGTAGCCTGGGCCCG</Data></Cell>
    <Cell><Data ss:Type="Number">19</Data></Cell>
    <Cell><Data ss:Type="String">chrX</Data></Cell>
    <Cell><Data ss:Type="String">+</Data></Cell>
    <Cell><Data ss:Type="Number">113621489</Data></Cell>
    <Cell><Data ss:Type="Number">113621556</Data></Cell>
    <Cell><Data ss:Type="String">cttggttctcacggccgcagccagcagagtttaagcgctgctgctgaAGGCTGTAGCCTGGGCCCGat</Data></Cell>
    <Cell><Data ss:Type="Number">0</Data></Cell>
    <Cell ss:Index="17"><Data ss:Type="String">3'</Data></Cell>
    <Cell><Data ss:Type="String">New</Data></Cell>
    <Cell><Data ss:Type="String">gp4a</Data></Cell>
    <Cell><Data ss:Type="String">.((((..((((.(((..(((((((((((((......))).)))))...)))))..))))))).)))).</Data></Cell>
    <Cell><Data ss:Type="Number">66</Data></Cell>
    <Cell><Data ss:Type="Number">61.8</Data></Cell>
    <Cell><Data ss:Type="Number">-31.5</Data></Cell>
    <Cell ss:StyleID="s63"><Data ss:Type="Number">2.8658472293476702</Data></Cell>
    <Cell ss:StyleID="s63"><Data ss:Type="Number">0</Data></Cell>
    <Cell><Data ss:Type="String">low</Data></Cell>
   </Row>
   <Row>
    <Cell><Data ss:Type="Number">364</Data></Cell>
    <Cell><Data ss:Type="Number">314</Data></Cell>
    <Cell><Data ss:Type="String">PC-3p-2553264_1</Data></Cell>
    <Cell><Data ss:Type="String">GAGAAGCCGGCGGGACCCC</Data></Cell>
    <Cell><Data ss:Type="Number">19</Data></Cell>
    <Cell><Data ss:Type="String">chr7</Data></Cell>
    <Cell><Data ss:Type="String">+</Data></Cell>
    <Cell><Data ss:Type="Number">2124597</Data></Cell>
    <Cell><Data ss:Type="Number">2124671</Data></Cell>
    <Cell><Data ss:Type="String">tctgctgggtccccggcgagcacctcttccagctgaggatacagcagtcaGAGGAGCCGGCGGGACCCCggcctt</Data></Cell>
    <Cell><Data ss:Type="Number">0</Data></Cell>
    <Cell ss:Index="17"><Data ss:Type="String">3'</Data></Cell>
    <Cell><Data ss:Type="String">New</Data></Cell>
    <Cell><Data ss:Type="String">gp4a</Data></Cell>
    <Cell><Data ss:Type="String">...((((((..((((.((.((.(((((....((((......))))....))))).)))).))))..))))))...</Data></Cell>
    <Cell><Data ss:Type="Number">69</Data></Cell>
    <Cell><Data ss:Type="Number">68</Data></Cell>
    <Cell><Data ss:Type="Number">-40.5</Data></Cell>
    <Cell ss:StyleID="s63"><Data ss:Type="Number">0.95528240978255596</Data></Cell>
    <Cell ss:StyleID="s63"><Data ss:Type="Number">0</Data></Cell>
    <Cell><Data ss:Type="String">low</Data></Cell>
   </Row>
   <Row>
    <Cell><Data ss:Type="Number">367</Data></Cell>
    <Cell><Data ss:Type="Number">317</Data></Cell>
    <Cell><Data ss:Type="String">PC-5p-1466686_1</Data></Cell>
    <Cell><Data ss:Type="String">CCTTTGTGACTGCAAGGCT</Data></Cell>
    <Cell><Data ss:Type="Number">19</Data></Cell>
    <Cell><Data ss:Type="String">chr7</Data></Cell>
    <Cell><Data ss:Type="String">+</Data></Cell>
    <Cell><Data ss:Type="Number">132360461</Data></Cell>
    <Cell><Data ss:Type="Number">132360526</Data></Cell>
    <Cell><Data ss:Type="String">cagggGCTTTGTGACTGCAAGGCTgctcagggtcaagtgcagcccagcaggttcccaaaggctacc</Data></Cell>
    <Cell><Data ss:Type="Number">0</Data></Cell>
    <Cell ss:Index="17"><Data ss:Type="String">5'</Data></Cell>
    <Cell><Data ss:Type="String">New</Data></Cell>
    <Cell><Data ss:Type="String">gp4a</Data></Cell>
    <Cell><Data ss:Type="String">...((.(((((.((((((..((((((............))))))..))))..)).))))).))...</Data></Cell>
    <Cell><Data ss:Type="Number">60</Data></Cell>
    <Cell><Data ss:Type="Number">60.6</Data></Cell>
    <Cell><Data ss:Type="Number">-25.4</Data></Cell>
    <Cell ss:StyleID="s63"><Data ss:Type="Number">0.95528240978255596</Data></Cell>
    <Cell ss:StyleID="s63"><Data ss:Type="Number">0</Data></Cell>
    <Cell><Data ss:Type="String">low</Data></Cell>
   </Row>
   <Row>
    <Cell><Data ss:Type="Number">384</Data></Cell>
    <Cell><Data ss:Type="Number">334</Data></Cell>
    <Cell><Data ss:Type="String">PC-3p-2520063_1</Data></Cell>
    <Cell><Data ss:Type="String">TTCTGTCCTCTTCCTCTTTCCCT</Data></Cell>
    <Cell><Data ss:Type="Number">23</Data></Cell>
    <Cell><Data ss:Type="String">chr7</Data></Cell>
    <Cell><Data ss:Type="String">+</Data></Cell>
    <Cell><Data ss:Type="Number">97241412</Data></Cell>
    <Cell><Data ss:Type="Number">97241503</Data></Cell>
    <Cell><Data ss:Type="String">tattcaggaagggaagggaagaggaagaagggggcagcactttctattgtccttggTTCTGTCCTCTTCCTCTTTCCCAtccatcctgatct</Data></Cell>
    <Cell><Data ss:Type="Number">0</Data></Cell>
    <Cell ss:Index="17"><Data ss:Type="String">3'</Data></Cell>
    <Cell><Data ss:Type="String">New</Data></Cell>
    <Cell><Data ss:Type="String">gp4a</Data></Cell>
    <Cell><Data ss:Type="String">...((((((.(((..(((((((((((((...((((((.(((.............))).)))))))))))))))))))..))).))))))...</Data></Cell>
    <Cell><Data ss:Type="Number">86</Data></Cell>
    <Cell><Data ss:Type="Number">48.9</Data></Cell>
    <Cell><Data ss:Type="Number">-44.1</Data></Cell>
    <Cell ss:StyleID="s63"><Data ss:Type="Number">0.95528240978255596</Data></Cell>
    <Cell ss:StyleID="s63"><Data ss:Type="Number">0</Data></Cell>
    <Cell><Data ss:Type="String">low</Data></Cell>
   </Row>
   <Row>
    <Cell><Data ss:Type="Number">397</Data></Cell>
    <Cell><Data ss:Type="Number">347</Data></Cell>
    <Cell><Data ss:Type="String">PC-5p-1417078_1</Data></Cell>
    <Cell><Data ss:Type="String">AGACGTTTTTAGAAAAACT</Data></Cell>
    <Cell><Data ss:Type="Number">19</Data></Cell>
    <Cell><Data ss:Type="String">chr3</Data></Cell>
    <Cell><Data ss:Type="String">-</Data></Cell>
    <Cell><Data ss:Type="Number">104141264</Data></Cell>
    <Cell><Data ss:Type="Number">104141347</Data></Cell>
    <Cell><Data ss:Type="String">tatgaaattgtAGACGTTTTTAGAAAAACTtgtgaatgaaaatgaatccaagtgtttcatgtgaagatgttgagccatttctat</Data></Cell>
    <Cell><Data ss:Type="Number">0</Data></Cell>
    <Cell ss:Index="17"><Data ss:Type="String">5'</Data></Cell>
    <Cell><Data ss:Type="String">New</Data></Cell>
    <Cell><Data ss:Type="String">gp4a</Data></Cell>
    <Cell><Data ss:Type="String">...(((((.((.((((((((((((((.(((((.((((....))...))))))).))))...))))))))))..)).)))))...</Data></Cell>
    <Cell><Data ss:Type="Number">78</Data></Cell>
    <Cell><Data ss:Type="Number">29.8</Data></Cell>
    <Cell><Data ss:Type="Number">-19</Data></Cell>
    <Cell ss:StyleID="s63"><Data ss:Type="Number">0.95528240978255596</Data></Cell>
    <Cell ss:StyleID="s63"><Data ss:Type="Number">0</Data></Cell>
    <Cell><Data ss:Type="String">low</Data></Cell>
   </Row>
   <Row>
    <Cell><Data ss:Type="Number">416</Data></Cell>
    <Cell><Data ss:Type="Number">366</Data></Cell>
    <Cell><Data ss:Type="String">PC-3p-507833_2</Data></Cell>
    <Cell><Data ss:Type="String">GCTGGCCTGGAGCCGGGCG</Data></Cell>
    <Cell><Data ss:Type="Number">19</Data></Cell>
    <Cell><Data ss:Type="String">chr13</Data></Cell>
    <Cell><Data ss:Type="String">+</Data></Cell>
    <Cell><Data ss:Type="Number">82620709</Data></Cell>
    <Cell><Data ss:Type="Number">82620768</Data></Cell>
    <Cell><Data ss:Type="String">aaacgtaactgagtggcccggcggccctgggtggGCTGGCCTGGGGCCGGGCGgtcgggg</Data></Cell>
    <Cell><Data ss:Type="Number">0</Data></Cell>
    <Cell ss:Index="17"><Data ss:Type="String">3'</Data></Cell>
    <Cell><Data ss:Type="String">New</Data></Cell>
    <Cell><Data ss:Type="String">gp4a</Data></Cell>
    <Cell><Data ss:Type="String">...((..((((..((((((((((((((.....))))).)))..))))))..))))))...</Data></Cell>
    <Cell><Data ss:Type="Number">54</Data></Cell>
    <Cell><Data ss:Type="Number">76.7</Data></Cell>
    <Cell><Data ss:Type="Number">-31.1</Data></Cell>
    <Cell ss:StyleID="s63"><Data ss:Type="Number">0.95528240978255596</Data></Cell>
    <Cell ss:StyleID="s63"><Data ss:Type="Number">0</Data></Cell>
    <Cell><Data ss:Type="String">low</Data></Cell>
   </Row>
   <Row>
    <Cell><Data ss:Type="Number">448</Data></Cell>
    <Cell><Data ss:Type="Number">398</Data></Cell>
    <Cell><Data ss:Type="String">PC-3p-1028454_1</Data></Cell>
    <Cell><Data ss:Type="String">ACCAGGTAGGTGGGGAAGGAC</Data></Cell>
    <Cell><Data ss:Type="Number">21</Data></Cell>
    <Cell><Data ss:Type="String">chr4</Data></Cell>
    <Cell><Data ss:Type="String">+</Data></Cell>
    <Cell><Data ss:Type="Number">92709110</Data></Cell>
    <Cell><Data ss:Type="Number">92709189</Data></Cell>
    <Cell><Data ss:Type="String">aagagccaatgataccactttcggactagctgccggtgtcttcACCAGGTAGGTGGGGAAGGACacctcgtgcggctttg</Data></Cell>
    <Cell><Data ss:Type="Number">0</Data></Cell>
    <Cell ss:Index="17"><Data ss:Type="String">3'</Data></Cell>
    <Cell><Data ss:Type="String">New</Data></Cell>
    <Cell><Data ss:Type="String">gp4a</Data></Cell>
    <Cell><Data ss:Type="String">.((((((.((((.....(((((...(((.(((((((((....)))).))))).))).))))).....))))..)))))).</Data></Cell>
    <Cell><Data ss:Type="Number">78</Data></Cell>
    <Cell><Data ss:Type="Number">56.2</Data></Cell>
    <Cell><Data ss:Type="Number">-30.3</Data></Cell>
    <Cell ss:StyleID="s63"><Data ss:Type="Number">0.95528240978255596</Data></Cell>
    <Cell ss:StyleID="s63"><Data ss:Type="Number">0</Data></Cell>
    <Cell><Data ss:Type="String">low</Data></Cell>
   </Row>
   <Row>
    <Cell><Data ss:Type="Number">496</Data></Cell>
    <Cell><Data ss:Type="Number">446</Data></Cell>
    <Cell><Data ss:Type="String">PC-5p-2785331_1</Data></Cell>
    <Cell><Data ss:Type="String">CAGAGACAGGCGGAGCTTGATT</Data></Cell>
    <Cell><Data ss:Type="Number">22</Data></Cell>
    <Cell><Data ss:Type="String">chr4</Data></Cell>
    <Cell><Data ss:Type="String">+</Data></Cell>
    <Cell><Data ss:Type="Number">97092234</Data></Cell>
    <Cell><Data ss:Type="Number">97092331</Data></Cell>
    <Cell><Data ss:Type="String">accccggcactgCAGAGACAGGCGGAGCTTGATTggtggcttcttagacttactcaagtagatggccttagatcgccctgcctctccaaggtcggaaa</Data></Cell>
    <Cell><Data ss:Type="Number">0</Data></Cell>
    <Cell ss:Index="17"><Data ss:Type="String">5'</Data></Cell>
    <Cell><Data ss:Type="String">New</Data></Cell>
    <Cell><Data ss:Type="String">gp4a</Data></Cell>
    <Cell><Data ss:Type="String">...(((((.((...((((..(((((.((..((((...(((((((...((((....))))))).))))...)))))).)))))))))..)))))))...</Data></Cell>
    <Cell><Data ss:Type="Number">92</Data></Cell>
    <Cell><Data ss:Type="Number">55.1</Data></Cell>
    <Cell><Data ss:Type="Number">-34.700000000000003</Data></Cell>
    <Cell ss:StyleID="s63"><Data ss:Type="Number">0.95528240978255596</Data></Cell>
    <Cell ss:StyleID="s63"><Data ss:Type="Number">0</Data></Cell>
    <Cell><Data ss:Type="String">low</Data></Cell>
   </Row>
   <Row>
    <Cell><Data ss:Type="Number">506</Data></Cell>
    <Cell><Data ss:Type="Number">456</Data></Cell>
    <Cell><Data ss:Type="String">PC-5p-1091783_1</Data></Cell>
    <Cell><Data ss:Type="String">AAACACAATAGTATTTTGCATAT</Data></Cell>
    <Cell><Data ss:Type="Number">23</Data></Cell>
    <Cell><Data ss:Type="String">chr14</Data></Cell>
    <Cell><Data ss:Type="String">+</Data></Cell>
    <Cell><Data ss:Type="Number">15774106</Data></Cell>
    <Cell><Data ss:Type="Number">15774216</Data></Cell>
    <Cell><Data ss:Type="String">aagaatttaggcttgaggaagagccAAACACAATAGTATTTTGCATATacagaatttgttaagttacatgcaaaatactattgtgtttttcttattcttatccttaagaat</Data></Cell>
    <Cell><Data ss:Type="Number">0</Data></Cell>
    <Cell ss:Index="17"><Data ss:Type="String">5'</Data></Cell>
    <Cell><Data ss:Type="String">New</Data></Cell>
    <Cell><Data ss:Type="String">gp4a</Data></Cell>
    <Cell><Data ss:Type="String">.....((((((..((((((..((..(((((((((((((((((((((..((..((....))..))...)))))))))))))))))))))..))..))))))..))))))...</Data></Cell>
    <Cell><Data ss:Type="Number">103</Data></Cell>
    <Cell><Data ss:Type="Number">27.9</Data></Cell>
    <Cell><Data ss:Type="Number">-37.299999999999997</Data></Cell>
    <Cell ss:StyleID="s63"><Data ss:Type="Number">0.95528240978255596</Data></Cell>
    <Cell ss:StyleID="s63"><Data ss:Type="Number">0</Data></Cell>
    <Cell><Data ss:Type="String">low</Data></Cell>
   </Row>
   <Row>
    <Cell><Data ss:Type="Number">538</Data></Cell>
    <Cell><Data ss:Type="Number">488</Data></Cell>
    <Cell><Data ss:Type="String">PC-5p-2066816_1</Data></Cell>
    <Cell><Data ss:Type="String">ACAAAATAAAGGAACTGTGGTTAT</Data></Cell>
    <Cell><Data ss:Type="Number">24</Data></Cell>
    <Cell><Data ss:Type="String">chr9</Data></Cell>
    <Cell><Data ss:Type="String">+</Data></Cell>
    <Cell><Data ss:Type="Number">137658412</Data></Cell>
    <Cell><Data ss:Type="Number">137658565</Data></Cell>
    <Cell><Data ss:Type="String">gggtatgatcctgactgtacataacacaccaagtatataataaaaagatgACAAAATAAAGGAACTGTGGTTATaataggatggcagggcagtaaatggatgactttgtctttcttgaatatctcagtttttctttatttgtattacttttata</Data></Cell>
    <Cell><Data ss:Type="Number">0</Data></Cell>
    <Cell ss:Index="17"><Data ss:Type="String">5'</Data></Cell>
    <Cell><Data ss:Type="String">New</Data></Cell>
    <Cell><Data ss:Type="String">gp4a</Data></Cell>
    <Cell><Data ss:Type="String">(((.....)))....(((((............))))).....(((((...((.((((((((((((((.(((......((((.((((..(((.........)).)..)))).)))).....))).))))..))))))))))))....)))))...</Data></Cell>
    <Cell><Data ss:Type="Number">109</Data></Cell>
    <Cell><Data ss:Type="Number">31.2</Data></Cell>
    <Cell><Data ss:Type="Number">-29.4</Data></Cell>
    <Cell ss:StyleID="s63"><Data ss:Type="Number">1.9105648195651099</Data></Cell>
    <Cell ss:StyleID="s63"><Data ss:Type="Number">0</Data></Cell>
    <Cell><Data ss:Type="String">low</Data></Cell>
   </Row>
   <Row>
    <Cell><Data ss:Type="Number">554</Data></Cell>
    <Cell><Data ss:Type="Number">504</Data></Cell>
    <Cell><Data ss:Type="String">PC-3p-1774903_1</Data></Cell>
    <Cell><Data ss:Type="String">TTAGGGAGCCGGTTGTCAGGC</Data></Cell>
    <Cell><Data ss:Type="Number">21</Data></Cell>
    <Cell><Data ss:Type="String">chr14</Data></Cell>
    <Cell><Data ss:Type="String">+</Data></Cell>
    <Cell><Data ss:Type="Number">140538057</Data></Cell>
    <Cell><Data ss:Type="Number">140538140</Data></Cell>
    <Cell><Data ss:Type="String">cgtggcgatggcaggcgtccttgagttccgtcgcctcttcgggactccgctgggaaacgTTAGGGAGCCGGTTGTCAGGCcttt</Data></Cell>
    <Cell><Data ss:Type="Number">0</Data></Cell>
    <Cell ss:Index="17"><Data ss:Type="String">3'</Data></Cell>
    <Cell><Data ss:Type="String">New</Data></Cell>
    <Cell><Data ss:Type="String">gp4a</Data></Cell>
    <Cell><Data ss:Type="String">...(((((..((.(((.(((((((....(((..((.(..(((....)))..)))..))))))))))))).))..))..)))...</Data></Cell>
    <Cell><Data ss:Type="Number">78</Data></Cell>
    <Cell><Data ss:Type="Number">63.1</Data></Cell>
    <Cell><Data ss:Type="Number">-31.8</Data></Cell>
    <Cell ss:StyleID="s63"><Data ss:Type="Number">0.95528240978255596</Data></Cell>
    <Cell ss:StyleID="s63"><Data ss:Type="Number">0</Data></Cell>
    <Cell><Data ss:Type="String">low</Data></Cell>
   </Row>
   <Row>
    <Cell><Data ss:Type="Number">567</Data></Cell>
    <Cell><Data ss:Type="Number">517</Data></Cell>
    <Cell><Data ss:Type="String">PC-3p-2113938_1</Data></Cell>
    <Cell><Data ss:Type="String">GCTGCGATACTCTCTCTCCT</Data></Cell>
    <Cell><Data ss:Type="Number">20</Data></Cell>
    <Cell><Data ss:Type="String">chr6</Data></Cell>
    <Cell><Data ss:Type="String">+</Data></Cell>
    <Cell><Data ss:Type="Number">73901870</Data></Cell>
    <Cell><Data ss:Type="Number">73901960</Data></Cell>
    <Cell><Data ss:Type="String">nagaggaggactgagtcaggttgtgaccacagggcttgcctcttgcaggtggcagcctacggtggaaaGCTGCGATACTCTCTCTCCTaca</Data></Cell>
    <Cell><Data ss:Type="Number">0</Data></Cell>
    <Cell ss:Index="17"><Data ss:Type="String">3'</Data></Cell>
    <Cell><Data ss:Type="String">New</Data></Cell>
    <Cell><Data ss:Type="String">gp4a</Data></Cell>
    <Cell><Data ss:Type="String">...((((((...((((...(..((..((((.(((((.(((.((....)).))))))))...))))...))..)...))))..))))))...</Data></Cell>
    <Cell><Data ss:Type="Number">85</Data></Cell>
    <Cell><Data ss:Type="Number">56</Data></Cell>
    <Cell><Data ss:Type="Number">-32.799999999999997</Data></Cell>
    <Cell ss:StyleID="s63"><Data ss:Type="Number">0.95528240978255596</Data></Cell>
    <Cell ss:StyleID="s63"><Data ss:Type="Number">0</Data></Cell>
    <Cell><Data ss:Type="String">low</Data></Cell>
   </Row>
   <Row>
    <Cell><Data ss:Type="Number">586</Data></Cell>
    <Cell><Data ss:Type="Number">536</Data></Cell>
    <Cell><Data ss:Type="String">PC-5p-340324_6</Data></Cell>
    <Cell><Data ss:Type="String">AGGGACAGTCGGGGGCATT</Data></Cell>
    <Cell><Data ss:Type="Number">19</Data></Cell>
    <Cell><Data ss:Type="String">chr9</Data></Cell>
    <Cell><Data ss:Type="String">+</Data></Cell>
    <Cell><Data ss:Type="Number">9140531</Data></Cell>
    <Cell><Data ss:Type="Number">9140619</Data></Cell>
    <Cell><Data ss:Type="String">cctttggaAGGGACAGTCGGGGGTATTagctggggttctttctgagttcaggagtccccctgcatgcccccaacttctcagttcagccc</Data></Cell>
    <Cell><Data ss:Type="Number">0</Data></Cell>
    <Cell ss:Index="17"><Data ss:Type="String">5'</Data></Cell>
    <Cell><Data ss:Type="String">New</Data></Cell>
    <Cell><Data ss:Type="String">gp4a</Data></Cell>
    <Cell><Data ss:Type="String">...(((((.((((.(((.((((((((..((.((((..(((.(((....))))))..)))).)))))))))).)))))))..)))))...</Data></Cell>
    <Cell><Data ss:Type="Number">83</Data></Cell>
    <Cell><Data ss:Type="Number">57.3</Data></Cell>
    <Cell><Data ss:Type="Number">-39.5</Data></Cell>
    <Cell ss:StyleID="s63"><Data ss:Type="Number">2.8658472293476702</Data></Cell>
    <Cell ss:StyleID="s63"><Data ss:Type="Number">0</Data></Cell>
    <Cell><Data ss:Type="String">low</Data></Cell>
   </Row>
   <Row>
    <Cell><Data ss:Type="Number">648</Data></Cell>
    <Cell><Data ss:Type="Number">598</Data></Cell>
    <Cell><Data ss:Type="String">PC-5p-2380074_1</Data></Cell>
    <Cell><Data ss:Type="String">TATGTTATACTGTAGAACTATATACCTC</Data></Cell>
    <Cell><Data ss:Type="Number">28</Data></Cell>
    <Cell><Data ss:Type="String">GL893382.1</Data></Cell>
    <Cell><Data ss:Type="String">-</Data></Cell>
    <Cell><Data ss:Type="Number">37456</Data></Cell>
    <Cell><Data ss:Type="Number">37529</Data></Cell>
    <Cell><Data ss:Type="String">tTATGTTATACTGTAGAACTATATACCTCtggaatctatacagatggaatgtgtctttacacaatataacaccc</Data></Cell>
    <Cell><Data ss:Type="Number">0</Data></Cell>
    <Cell ss:Index="17"><Data ss:Type="String">5'</Data></Cell>
    <Cell><Data ss:Type="String">New</Data></Cell>
    <Cell><Data ss:Type="String">gp4a</Data></Cell>
    <Cell><Data ss:Type="String">...(((((((.((((((..(((((.((((((.........)))).)).)))))..))))))...)))))))...</Data></Cell>
    <Cell><Data ss:Type="Number">68</Data></Cell>
    <Cell><Data ss:Type="Number">32.4</Data></Cell>
    <Cell><Data ss:Type="Number">-17.7</Data></Cell>
    <Cell ss:StyleID="s63"><Data ss:Type="Number">0.95528240978255596</Data></Cell>
    <Cell ss:StyleID="s63"><Data ss:Type="Number">0</Data></Cell>
    <Cell><Data ss:Type="String">low</Data></Cell>
   </Row>
   <Row>
    <Cell><Data ss:Type="Number">651</Data></Cell>
    <Cell><Data ss:Type="Number">601</Data></Cell>
    <Cell><Data ss:Type="String">PC-3p-2524355_1</Data></Cell>
    <Cell><Data ss:Type="String">GCGGAGCGGGCAGCCTGGC</Data></Cell>
    <Cell><Data ss:Type="Number">19</Data></Cell>
    <Cell><Data ss:Type="String">chr16</Data></Cell>
    <Cell><Data ss:Type="String">+</Data></Cell>
    <Cell><Data ss:Type="Number">78011217</Data></Cell>
    <Cell><Data ss:Type="Number">78011286</Data></Cell>
    <Cell><Data ss:Type="String">caagtctgcgcttccaggttcagtttcagggtctcgccgaccGCGGAGCGGGCAGCCTGGCgcggaccgc</Data></Cell>
    <Cell><Data ss:Type="Number">0</Data></Cell>
    <Cell ss:Index="17"><Data ss:Type="String">3'</Data></Cell>
    <Cell><Data ss:Type="String">New</Data></Cell>
    <Cell><Data ss:Type="String">gp4a</Data></Cell>
    <Cell><Data ss:Type="String">...((((((((...((((((..(((((..((((.....))))..)))))....))))))))))))))...</Data></Cell>
    <Cell><Data ss:Type="Number">64</Data></Cell>
    <Cell><Data ss:Type="Number">70</Data></Cell>
    <Cell><Data ss:Type="Number">-31.3</Data></Cell>
    <Cell ss:StyleID="s63"><Data ss:Type="Number">0.95528240978255596</Data></Cell>
    <Cell ss:StyleID="s63"><Data ss:Type="Number">0</Data></Cell>
    <Cell><Data ss:Type="String">low</Data></Cell>
   </Row>
   <Row>
    <Cell><Data ss:Type="Number">658</Data></Cell>
    <Cell><Data ss:Type="Number">608</Data></Cell>
    <Cell><Data ss:Type="String">PC-5p-1890719_1</Data></Cell>
    <Cell><Data ss:Type="String">TTCCGGTAAACCAAAGTCTT</Data></Cell>
    <Cell><Data ss:Type="Number">20</Data></Cell>
    <Cell><Data ss:Type="String">chr7</Data></Cell>
    <Cell><Data ss:Type="String">+</Data></Cell>
    <Cell><Data ss:Type="Number">120537803</Data></Cell>
    <Cell><Data ss:Type="Number">120537881</Data></Cell>
    <Cell><Data ss:Type="String">tgatTTCCGGTAAACCAAAGTGTTaaattgtaatggatgcttatatggtatccatgtgctttttgttgctgagagagag</Data></Cell>
    <Cell><Data ss:Type="Number">0</Data></Cell>
    <Cell ss:Index="17"><Data ss:Type="String">5'</Data></Cell>
    <Cell><Data ss:Type="String">New</Data></Cell>
    <Cell><Data ss:Type="String">gp4a</Data></Cell>
    <Cell><Data ss:Type="String">...((((((((((...((((..(.........(((((((((.....))))))))))..))))...)))))).))))...</Data></Cell>
    <Cell><Data ss:Type="Number">73</Data></Cell>
    <Cell><Data ss:Type="Number">36.700000000000003</Data></Cell>
    <Cell><Data ss:Type="Number">-22.1</Data></Cell>
    <Cell ss:StyleID="s63"><Data ss:Type="Number">0.95528240978255596</Data></Cell>
    <Cell ss:StyleID="s63"><Data ss:Type="Number">0</Data></Cell>
    <Cell><Data ss:Type="String">low</Data></Cell>
   </Row>
   <Row>
    <Cell><Data ss:Type="Number">668</Data></Cell>
    <Cell><Data ss:Type="Number">618</Data></Cell>
    <Cell><Data ss:Type="String">PC-5p-2033678_1</Data></Cell>
    <Cell><Data ss:Type="String">ACATGTAAGAACTATACT</Data></Cell>
    <Cell><Data ss:Type="Number">18</Data></Cell>
    <Cell><Data ss:Type="String">chr13</Data></Cell>
    <Cell><Data ss:Type="String">-</Data></Cell>
    <Cell><Data ss:Type="Number">182382808</Data></Cell>
    <Cell><Data ss:Type="Number">182382922</Data></Cell>
    <Cell><Data ss:Type="String">ctcggcagttcacaaatttttgagaACATGTAAAAACTATACTtgatagtgctatatatttgtagttcactgtgcagtttttgaagtaatcaaaatattttccataattgctctc</Data></Cell>
    <Cell><Data ss:Type="Number">0</Data></Cell>
    <Cell ss:Index="17"><Data ss:Type="String">5'</Data></Cell>
    <Cell><Data ss:Type="String">New</Data></Cell>
    <Cell><Data ss:Type="String">gp4a</Data></Cell>
    <Cell><Data ss:Type="String">...(((((((...((((((((((..((...((((((((..((.(((....((((((....)))))))))..))..))))))))..))..)))))).)))).....)))))))...</Data></Cell>
    <Cell><Data ss:Type="Number">109</Data></Cell>
    <Cell><Data ss:Type="Number">30.4</Data></Cell>
    <Cell><Data ss:Type="Number">-23.4</Data></Cell>
    <Cell ss:StyleID="s63"><Data ss:Type="Number">0.95528240978255596</Data></Cell>
    <Cell ss:StyleID="s63"><Data ss:Type="Number">0</Data></Cell>
    <Cell><Data ss:Type="String">low</Data></Cell>
   </Row>
   <Row>
    <Cell><Data ss:Type="Number">673</Data></Cell>
    <Cell><Data ss:Type="Number">623</Data></Cell>
    <Cell><Data ss:Type="String">PC-3p-450506_2</Data></Cell>
    <Cell><Data ss:Type="String">TGCTCTGCAGTGCCCCACCTTGT</Data></Cell>
    <Cell><Data ss:Type="Number">23</Data></Cell>
    <Cell><Data ss:Type="String">chr2</Data></Cell>
    <Cell><Data ss:Type="String">+</Data></Cell>
    <Cell><Data ss:Type="Number">149836662</Data></Cell>
    <Cell><Data ss:Type="Number">149836736</Data></Cell>
    <Cell><Data ss:Type="String">cttgcagcaaggtggggtgctccagaggcgctgcctccttcctgggTGCTCTGCAGTGCCCCACCTTGCtgcttg</Data></Cell>
    <Cell><Data ss:Type="Number">0</Data></Cell>
    <Cell ss:Index="17"><Data ss:Type="String">3'</Data></Cell>
    <Cell><Data ss:Type="String">New</Data></Cell>
    <Cell><Data ss:Type="String">gp4a</Data></Cell>
    <Cell><Data ss:Type="String">...((((((((((((((..((.(((((.(((..((........)))))))))).))..))))))))))))))...</Data></Cell>
    <Cell><Data ss:Type="Number">69</Data></Cell>
    <Cell><Data ss:Type="Number">65.3</Data></Cell>
    <Cell><Data ss:Type="Number">-49.8</Data></Cell>
    <Cell ss:StyleID="s63"><Data ss:Type="Number">1.9105648195651099</Data></Cell>
    <Cell ss:StyleID="s63"><Data ss:Type="Number">0</Data></Cell>
    <Cell><Data ss:Type="String">low</Data></Cell>
   </Row>
   <Row>
    <Cell><Data ss:Type="Number">691</Data></Cell>
    <Cell><Data ss:Type="Number">641</Data></Cell>
    <Cell><Data ss:Type="String">PC-3p-1872108_1</Data></Cell>
    <Cell><Data ss:Type="String">AGCTGAGAAATCTGATGTTATGTT</Data></Cell>
    <Cell><Data ss:Type="Number">24</Data></Cell>
    <Cell><Data ss:Type="String">chr14</Data></Cell>
    <Cell><Data ss:Type="String">-</Data></Cell>
    <Cell><Data ss:Type="Number">142695440</Data></Cell>
    <Cell><Data ss:Type="Number">142695519</Data></Cell>
    <Cell><Data ss:Type="String">gacagtcaaggaacatgacttggcttggtcagtggataagcagtccAGCTGAGAAATCTGATGTTATGTTtgtggctctc</Data></Cell>
    <Cell><Data ss:Type="Number">0</Data></Cell>
    <Cell ss:Index="17"><Data ss:Type="String">3'</Data></Cell>
    <Cell><Data ss:Type="String">New</Data></Cell>
    <Cell><Data ss:Type="String">gp4a</Data></Cell>
    <Cell><Data ss:Type="String">((.(((((..((((((((((..(.((..(((((((((.....))))).))))..)).)..).))))))))).))))).))</Data></Cell>
    <Cell><Data ss:Type="Number">80</Data></Cell>
    <Cell><Data ss:Type="Number">46.2</Data></Cell>
    <Cell><Data ss:Type="Number">-28.4</Data></Cell>
    <Cell ss:StyleID="s63"><Data ss:Type="Number">0.95528240978255596</Data></Cell>
    <Cell ss:StyleID="s63"><Data ss:Type="Number">0</Data></Cell>
    <Cell><Data ss:Type="String">low</Data></Cell>
   </Row>
   <Row>
    <Cell><Data ss:Type="Number">695</Data></Cell>
    <Cell><Data ss:Type="Number">645</Data></Cell>
    <Cell><Data ss:Type="String">PC-3p-2087289_2</Data></Cell>
    <Cell><Data ss:Type="String">CTTGCACGGTGAAGAGACA</Data></Cell>
    <Cell><Data ss:Type="Number">19</Data></Cell>
    <Cell><Data ss:Type="String">chr2</Data></Cell>
    <Cell><Data ss:Type="String">-</Data></Cell>
    <Cell><Data ss:Type="Number">135148688</Data></Cell>
    <Cell><Data ss:Type="Number">135148784</Data></Cell>
    <Cell><Data ss:Type="String">cttggtctgatttaagcaatctgttacttcacatttcaatctgatttctgcagagaaatcacaCTTGCATGGTGAAGAGACActgtggtggacccaa</Data></Cell>
    <Cell><Data ss:Type="Number">0</Data></Cell>
    <Cell ss:Index="17"><Data ss:Type="String">3'</Data></Cell>
    <Cell><Data ss:Type="String">New</Data></Cell>
    <Cell><Data ss:Type="String">gp4a</Data></Cell>
    <Cell><Data ss:Type="String">...(((((.......(((...(((..((((((....(((..((((((((....))))))))...)))....))))))..))).)))...)))))...</Data></Cell>
    <Cell><Data ss:Type="Number">91</Data></Cell>
    <Cell><Data ss:Type="Number">41.2</Data></Cell>
    <Cell><Data ss:Type="Number">-25.3</Data></Cell>
    <Cell ss:StyleID="s63"><Data ss:Type="Number">0.95528240978255596</Data></Cell>
    <Cell ss:StyleID="s63"><Data ss:Type="Number">0</Data></Cell>
    <Cell><Data ss:Type="String">low</Data></Cell>
   </Row>
   <Row>
    <Cell><Data ss:Type="Number">711</Data></Cell>
    <Cell><Data ss:Type="Number">661</Data></Cell>
    <Cell><Data ss:Type="String">PC-5p-1736581_1</Data></Cell>
    <Cell><Data ss:Type="String">CTAGTCGCGTGCTGCCTCCCGA</Data></Cell>
    <Cell><Data ss:Type="Number">22</Data></Cell>
    <Cell><Data ss:Type="String">chr6</Data></Cell>
    <Cell><Data ss:Type="String">+</Data></Cell>
    <Cell><Data ss:Type="Number">85371001</Data></Cell>
    <Cell><Data ss:Type="Number">85371130</Data></Cell>
    <Cell><Data ss:Type="String">gttccgtacggagctcttctcttctcgccacacgcttcttcctctcttCTAGTCGCGTGCTGCCTCCCGAcggccgatcttcctgacgggagctttcagagtgcggttgctgaggagaagctgtcgccac</Data></Cell>
    <Cell><Data ss:Type="Number">0</Data></Cell>
    <Cell ss:Index="17"><Data ss:Type="String">5'</Data></Cell>
    <Cell><Data ss:Type="String">New</Data></Cell>
    <Cell><Data ss:Type="String">gp4a</Data></Cell>
    <Cell><Data ss:Type="String">(((((....)))))............((.(((.(((((.(((((.....((..((((..(((.((((((.(((.........))).))))))....)))..))))..))..))))))))))))).))...</Data></Cell>
    <Cell><Data ss:Type="Number">101</Data></Cell>
    <Cell><Data ss:Type="Number">60</Data></Cell>
    <Cell><Data ss:Type="Number">-47.6</Data></Cell>
    <Cell ss:StyleID="s63"><Data ss:Type="Number">0.95528240978255596</Data></Cell>
    <Cell ss:StyleID="s63"><Data ss:Type="Number">0</Data></Cell>
    <Cell><Data ss:Type="String">low</Data></Cell>
   </Row>
   <Row>
    <Cell><Data ss:Type="Number">715</Data></Cell>
    <Cell><Data ss:Type="Number">665</Data></Cell>
    <Cell><Data ss:Type="String">PC-3p-638735_1</Data></Cell>
    <Cell><Data ss:Type="String">GGGAAGGCCGGTGGGGAAC</Data></Cell>
    <Cell><Data ss:Type="Number">19</Data></Cell>
    <Cell><Data ss:Type="String">chr2</Data></Cell>
    <Cell><Data ss:Type="String">-</Data></Cell>
    <Cell><Data ss:Type="Number">67062107</Data></Cell>
    <Cell><Data ss:Type="Number">67062183</Data></Cell>
    <Cell><Data ss:Type="String">ggatcccggacgtccattccgctcactgcatctgctccagattgtatggtgtccacaGGGAAGGCCGTTGGGGAACa</Data></Cell>
    <Cell><Data ss:Type="Number">0</Data></Cell>
    <Cell ss:Index="17"><Data ss:Type="String">3'</Data></Cell>
    <Cell><Data ss:Type="String">New</Data></Cell>
    <Cell><Data ss:Type="String">gp4a</Data></Cell>
    <Cell><Data ss:Type="String">...((((..(((.((.((((.((....((((((((........))).)))))....)))))))).)))..))))...</Data></Cell>
    <Cell><Data ss:Type="Number">71</Data></Cell>
    <Cell><Data ss:Type="Number">58.4</Data></Cell>
    <Cell><Data ss:Type="Number">-25.3</Data></Cell>
    <Cell ss:StyleID="s63"><Data ss:Type="Number">0.95528240978255596</Data></Cell>
    <Cell ss:StyleID="s63"><Data ss:Type="Number">0</Data></Cell>
    <Cell><Data ss:Type="String">low</Data></Cell>
   </Row>
   <Row>
    <Cell><Data ss:Type="Number">721</Data></Cell>
    <Cell><Data ss:Type="Number">671</Data></Cell>
    <Cell><Data ss:Type="String">PC-5p-1320936_1</Data></Cell>
    <Cell><Data ss:Type="String">CTACCCACCACTAAAGAACTCAG</Data></Cell>
    <Cell><Data ss:Type="Number">23</Data></Cell>
    <Cell><Data ss:Type="String">chr1</Data></Cell>
    <Cell><Data ss:Type="String">-</Data></Cell>
    <Cell><Data ss:Type="Number">144981328</Data></Cell>
    <Cell><Data ss:Type="Number">144981446</Data></Cell>
    <Cell><Data ss:Type="String">ttggacaattaagaaaatcttttttnnnnnnnnntaCTACCCACCACTAAAGAACTCAGtggtattattgtgaactcagatttatggctgccatagaaatattttagagtgggtaggac</Data></Cell>
    <Cell><Data ss:Type="Number">0</Data></Cell>
    <Cell ss:Index="17"><Data ss:Type="String">5'</Data></Cell>
    <Cell><Data ss:Type="String">New</Data></Cell>
    <Cell><Data ss:Type="String">gp4a</Data></Cell>
    <Cell><Data ss:Type="String">....................................((((((((..((((((...((..(((((...(..((((......))))..).)))))..))....)))))).))))))))...</Data></Cell>
    <Cell><Data ss:Type="Number">80</Data></Cell>
    <Cell><Data ss:Type="Number">31.9</Data></Cell>
    <Cell><Data ss:Type="Number">-24.7</Data></Cell>
    <Cell ss:StyleID="s63"><Data ss:Type="Number">0.95528240978255596</Data></Cell>
    <Cell ss:StyleID="s63"><Data ss:Type="Number">0</Data></Cell>
    <Cell><Data ss:Type="String">low</Data></Cell>
   </Row>
   <Row>
    <Cell><Data ss:Type="Number">743</Data></Cell>
    <Cell><Data ss:Type="Number">693</Data></Cell>
    <Cell><Data ss:Type="String">PC-3p-940829_1</Data></Cell>
    <Cell><Data ss:Type="String">CCCCTTCGCCTGTCTCCTC</Data></Cell>
    <Cell><Data ss:Type="Number">19</Data></Cell>
    <Cell><Data ss:Type="String">chr16</Data></Cell>
    <Cell><Data ss:Type="String">+</Data></Cell>
    <Cell><Data ss:Type="Number">21795086</Data></Cell>
    <Cell><Data ss:Type="Number">21795142</Data></Cell>
    <Cell><Data ss:Type="String">gatgagctgggcaagggtcgcagtggctttgccattgtCCCCTTTGCCTGTCTCCTC</Data></Cell>
    <Cell><Data ss:Type="Number">0</Data></Cell>
    <Cell ss:Index="17"><Data ss:Type="String">3'</Data></Cell>
    <Cell><Data ss:Type="String">New</Data></Cell>
    <Cell><Data ss:Type="String">gp4a</Data></Cell>
    <Cell><Data ss:Type="String">((.(((..(((((((((..((((((((...))))))))..)))))))))..))).))</Data></Cell>
    <Cell><Data ss:Type="Number">57</Data></Cell>
    <Cell><Data ss:Type="Number">59.6</Data></Cell>
    <Cell><Data ss:Type="Number">-31</Data></Cell>
    <Cell ss:StyleID="s63"><Data ss:Type="Number">0.95528240978255596</Data></Cell>
    <Cell ss:StyleID="s63"><Data ss:Type="Number">0</Data></Cell>
    <Cell><Data ss:Type="String">low</Data></Cell>
   </Row>
   <Row>
    <Cell><Data ss:Type="Number">746</Data></Cell>
    <Cell><Data ss:Type="Number">696</Data></Cell>
    <Cell><Data ss:Type="String">PC-5p-1251036_1</Data></Cell>
    <Cell><Data ss:Type="String">TCTGTCTCTCTGTGTCCTGC</Data></Cell>
    <Cell><Data ss:Type="Number">20</Data></Cell>
    <Cell><Data ss:Type="String">GL892841.1</Data></Cell>
    <Cell><Data ss:Type="String">+</Data></Cell>
    <Cell><Data ss:Type="Number">107263</Data></Cell>
    <Cell><Data ss:Type="Number">107381</Data></Cell>
    <Cell><Data ss:Type="String">cccgtgtgtgTCTGTCTCTCTGTGTCCTGCcagtggttttaccctatggtaggttacgtcatgctgttctaccacagggtagaaccacggacaggataccggggcaccctctgcatcga</Data></Cell>
    <Cell><Data ss:Type="Number">0</Data></Cell>
    <Cell ss:Index="17"><Data ss:Type="String">5'</Data></Cell>
    <Cell><Data ss:Type="String">New</Data></Cell>
    <Cell><Data ss:Type="String">gp4a</Data></Cell>
    <Cell><Data ss:Type="String">..(((((.....((((((...((((((((((.(((((((((((((.(((((((..(((......)))))))))).))))))))))))))).)))))))).))))))......))).)).</Data></Cell>
    <Cell><Data ss:Type="Number">116</Data></Cell>
    <Cell><Data ss:Type="Number">55.5</Data></Cell>
    <Cell><Data ss:Type="Number">-55.7</Data></Cell>
    <Cell ss:StyleID="s63"><Data ss:Type="Number">0.95528240978255596</Data></Cell>
    <Cell ss:StyleID="s63"><Data ss:Type="Number">0</Data></Cell>
    <Cell><Data ss:Type="String">low</Data></Cell>
   </Row>
   <Row>
    <Cell><Data ss:Type="Number">747</Data></Cell>
    <Cell><Data ss:Type="Number">697</Data></Cell>
    <Cell><Data ss:Type="String">PC-5p-706258_1</Data></Cell>
    <Cell><Data ss:Type="String">CAGGGCCAGATGAGAGAA</Data></Cell>
    <Cell><Data ss:Type="Number">18</Data></Cell>
    <Cell><Data ss:Type="String">chr2</Data></Cell>
    <Cell><Data ss:Type="String">+</Data></Cell>
    <Cell><Data ss:Type="Number">80368396</Data></Cell>
    <Cell><Data ss:Type="Number">80368518</Data></Cell>
    <Cell><Data ss:Type="String">ggagcctggtcaggctgagcaaacagcaacCAGGGCCAGATGAGAGAAcagccagctggggacagcccagccacctcctcacagtcattttgccccttctgtgcctagccttgtgccggcaga</Data></Cell>
    <Cell><Data ss:Type="Number">0</Data></Cell>
    <Cell ss:Index="17"><Data ss:Type="String">5'</Data></Cell>
    <Cell><Data ss:Type="String">New</Data></Cell>
    <Cell><Data ss:Type="String">gp4a</Data></Cell>
    <Cell><Data ss:Type="String">...(((.(((((((((..((..((((.((...((((.(((((((((...((...((((((.....))))))...)).)))....)))))).)))).))))))))..))))).).))))))...</Data></Cell>
    <Cell><Data ss:Type="Number">117</Data></Cell>
    <Cell><Data ss:Type="Number">61</Data></Cell>
    <Cell><Data ss:Type="Number">-45.4</Data></Cell>
    <Cell ss:StyleID="s63"><Data ss:Type="Number">0.95528240978255596</Data></Cell>
    <Cell ss:StyleID="s63"><Data ss:Type="Number">0</Data></Cell>
    <Cell><Data ss:Type="String">low</Data></Cell>
   </Row>
   <Row>
    <Cell><Data ss:Type="Number">754</Data></Cell>
    <Cell><Data ss:Type="Number">704</Data></Cell>
    <Cell><Data ss:Type="String">PC-3p-1505013_1</Data></Cell>
    <Cell><Data ss:Type="String">TGCCTGCCCCTCCCTTCCCCACT</Data></Cell>
    <Cell><Data ss:Type="Number">23</Data></Cell>
    <Cell><Data ss:Type="String">chr2</Data></Cell>
    <Cell><Data ss:Type="String">-</Data></Cell>
    <Cell><Data ss:Type="Number">66689096</Data></Cell>
    <Cell><Data ss:Type="Number">66689226</Data></Cell>
    <Cell><Data ss:Type="String">tgagtatggctggagctgcggggcagacagggaaggtgggggcagcacaggagaccccaacctgatctgccTGCCTGCCCCTCCCTTCCCCACTaggccccatcacctgcacctgcttcagccgggacggg</Data></Cell>
    <Cell><Data ss:Type="Number">0</Data></Cell>
    <Cell ss:Index="17"><Data ss:Type="String">3'</Data></Cell>
    <Cell><Data ss:Type="String">New</Data></Cell>
    <Cell><Data ss:Type="String">gp4a</Data></Cell>
    <Cell><Data ss:Type="String">...((.((((((((((((((((((.....(((((((..(((((((..(((((((...........))).)))).)))))))..)))))))......))))).......)))...))))))))))..))...</Data></Cell>
    <Cell><Data ss:Type="Number">125</Data></Cell>
    <Cell><Data ss:Type="Number">67.2</Data></Cell>
    <Cell><Data ss:Type="Number">-67.400000000000006</Data></Cell>
    <Cell ss:StyleID="s63"><Data ss:Type="Number">0.95528240978255596</Data></Cell>
    <Cell ss:StyleID="s63"><Data ss:Type="Number">0</Data></Cell>
    <Cell><Data ss:Type="String">low</Data></Cell>
   </Row>
   <Row>
    <Cell><Data ss:Type="Number">805</Data></Cell>
    <Cell><Data ss:Type="Number">755</Data></Cell>
    <Cell><Data ss:Type="String">PC-5p-1699221_1</Data></Cell>
    <Cell><Data ss:Type="String">CAGTTGGTAGACATTCATGAACTCAG</Data></Cell>
    <Cell><Data ss:Type="Number">26</Data></Cell>
    <Cell><Data ss:Type="String">chr13</Data></Cell>
    <Cell><Data ss:Type="String">-</Data></Cell>
    <Cell><Data ss:Type="Number">192184329</Data></Cell>
    <Cell><Data ss:Type="Number">192184427</Data></Cell>
    <Cell><Data ss:Type="String">tCAGTTGGTAGACATTCATGAACTCAGtggaattttagggcccaaatgcatatcatttagaattctagtttagctttacagatgtctgtaccccacagc</Data></Cell>
    <Cell><Data ss:Type="Number">0</Data></Cell>
    <Cell ss:Index="17"><Data ss:Type="String">5'</Data></Cell>
    <Cell><Data ss:Type="String">New</Data></Cell>
    <Cell><Data ss:Type="String">gp4a</Data></Cell>
    <Cell><Data ss:Type="String">...((.((((((((((..((((((.(((((((((((((((............))..))))))))))).)).)).))))..))))))))...)).))...</Data></Cell>
    <Cell><Data ss:Type="Number">93</Data></Cell>
    <Cell><Data ss:Type="Number">39.4</Data></Cell>
    <Cell><Data ss:Type="Number">-18.7</Data></Cell>
    <Cell ss:StyleID="s63"><Data ss:Type="Number">0.95528240978255596</Data></Cell>
    <Cell ss:StyleID="s63"><Data ss:Type="Number">0</Data></Cell>
    <Cell><Data ss:Type="String">low</Data></Cell>
   </Row>
   <Row>
    <Cell><Data ss:Type="Number">832</Data></Cell>
    <Cell><Data ss:Type="Number">782</Data></Cell>
    <Cell><Data ss:Type="String">PC-3p-1035634_1</Data></Cell>
    <Cell><Data ss:Type="String">GCGCCCGGGGCTGAGATCCT</Data></Cell>
    <Cell><Data ss:Type="Number">20</Data></Cell>
    <Cell><Data ss:Type="String">chr14</Data></Cell>
    <Cell><Data ss:Type="String">+</Data></Cell>
    <Cell><Data ss:Type="Number">51094889</Data></Cell>
    <Cell><Data ss:Type="Number">51094987</Data></Cell>
    <Cell><Data ss:Type="String">gccccggtgccaggtgcggtttggtcctccccgggcgccgtaggcggcgcatccctcGCGCCCGGGGCTGAGATCCTcccgcgcctgaggcagcggtgg</Data></Cell>
    <Cell><Data ss:Type="Number">0</Data></Cell>
    <Cell ss:Index="17"><Data ss:Type="String">3'</Data></Cell>
    <Cell><Data ss:Type="String">New</Data></Cell>
    <Cell><Data ss:Type="String">gp4a</Data></Cell>
    <Cell><Data ss:Type="String">.(((((.((((((((((((...((((..((((((((((.(.(((.((....))))))))))))))))....))))...))))))))..)))).))).))</Data></Cell>
    <Cell><Data ss:Type="Number">98</Data></Cell>
    <Cell><Data ss:Type="Number">77.8</Data></Cell>
    <Cell><Data ss:Type="Number">-60.1</Data></Cell>
    <Cell ss:StyleID="s63"><Data ss:Type="Number">0.95528240978255596</Data></Cell>
    <Cell ss:StyleID="s63"><Data ss:Type="Number">0</Data></Cell>
    <Cell><Data ss:Type="String">low</Data></Cell>
   </Row>
   <Row>
    <Cell><Data ss:Type="Number">848</Data></Cell>
    <Cell><Data ss:Type="Number">798</Data></Cell>
    <Cell><Data ss:Type="String">PC-5p-479325_2</Data></Cell>
    <Cell><Data ss:Type="String">GGGACACGAGAAATCCTGT</Data></Cell>
    <Cell><Data ss:Type="Number">19</Data></Cell>
    <Cell><Data ss:Type="String">chr3</Data></Cell>
    <Cell><Data ss:Type="String">-</Data></Cell>
    <Cell><Data ss:Type="Number">87630914</Data></Cell>
    <Cell><Data ss:Type="Number">87631065</Data></Cell>
    <Cell><Data ss:Type="String">tcctggtccagggccagagatgaaaactaaccaatgggattggaatcttGGGACACCAGAAATCCTGTtgttttggattacgaaaggtttattctggtgaaccagtgacttcatactgccatagtacaaatttctgggctttctatccacct</Data></Cell>
    <Cell><Data ss:Type="Number">0</Data></Cell>
    <Cell ss:Index="17"><Data ss:Type="String">5'</Data></Cell>
    <Cell><Data ss:Type="String">New</Data></Cell>
    <Cell><Data ss:Type="String">gp4a</Data></Cell>
    <Cell><Data ss:Type="String">...(((...(((.((((((((....((((.....(((...((((.((((((..((((((((..(((.((((........)))).)))....))))))))..)))).)).)))).....)))))))....)))))))).))).....)))...</Data></Cell>
    <Cell><Data ss:Type="Number">146</Data></Cell>
    <Cell><Data ss:Type="Number">43.4</Data></Cell>
    <Cell><Data ss:Type="Number">-46.4</Data></Cell>
    <Cell ss:StyleID="s63"><Data ss:Type="Number">0.95528240978255596</Data></Cell>
    <Cell ss:StyleID="s63"><Data ss:Type="Number">0</Data></Cell>
    <Cell><Data ss:Type="String">low</Data></Cell>
   </Row>
   <Row>
    <Cell><Data ss:Type="Number">856</Data></Cell>
    <Cell><Data ss:Type="Number">806</Data></Cell>
    <Cell><Data ss:Type="String">PC-3p-571648_2</Data></Cell>
    <Cell><Data ss:Type="String">GTGCGGGCTTTCGAACGCC</Data></Cell>
    <Cell><Data ss:Type="Number">19</Data></Cell>
    <Cell><Data ss:Type="String">chr13</Data></Cell>
    <Cell><Data ss:Type="String">+</Data></Cell>
    <Cell><Data ss:Type="Number">79206971</Data></Cell>
    <Cell><Data ss:Type="Number">79207053</Data></Cell>
    <Cell><Data ss:Type="String">gcagtaactgctgcaacttcggatctcgctctgcatttgcgtctaaggagGTGCGGGCTTTCGAACGCCgcagtagttacgcg</Data></Cell>
    <Cell><Data ss:Type="Number">0</Data></Cell>
    <Cell ss:Index="17"><Data ss:Type="String">3'</Data></Cell>
    <Cell><Data ss:Type="String">New</Data></Cell>
    <Cell><Data ss:Type="String">gp4a</Data></Cell>
    <Cell><Data ss:Type="String">((.(((((((((((...((((((.(((((.((...((((....))))..)).)))))..))))))....))))))))))))).</Data></Cell>
    <Cell><Data ss:Type="Number">82</Data></Cell>
    <Cell><Data ss:Type="Number">56.6</Data></Cell>
    <Cell><Data ss:Type="Number">-33.9</Data></Cell>
    <Cell ss:StyleID="s63"><Data ss:Type="Number">1.9105648195651099</Data></Cell>
    <Cell ss:StyleID="s63"><Data ss:Type="Number">0</Data></Cell>
    <Cell><Data ss:Type="String">low</Data></Cell>
   </Row>
   <Row>
    <Cell><Data ss:Type="Number">860</Data></Cell>
    <Cell><Data ss:Type="Number">810</Data></Cell>
    <Cell><Data ss:Type="String">PC-3p-599992_2</Data></Cell>
    <Cell><Data ss:Type="String">GATCCCGAGGCCTCTCTGA</Data></Cell>
    <Cell><Data ss:Type="Number">19</Data></Cell>
    <Cell><Data ss:Type="String">chr2</Data></Cell>
    <Cell><Data ss:Type="String">-</Data></Cell>
    <Cell><Data ss:Type="Number">157662758</Data></Cell>
    <Cell><Data ss:Type="Number">157662855</Data></Cell>
    <Cell><Data ss:Type="String">ctaaagcgagtcctcaggctctgtcccgctccagggccccggccctgcgctggtccaggcccggggaggagacgGATCCCGAGGCCTCTCTGCttcca</Data></Cell>
    <Cell><Data ss:Type="Number">0</Data></Cell>
    <Cell ss:Index="17"><Data ss:Type="String">3'</Data></Cell>
    <Cell><Data ss:Type="String">New</Data></Cell>
    <Cell><Data ss:Type="String">gp4a</Data></Cell>
    <Cell><Data ss:Type="String">...(((((((.((((.((.((((((((.((((.((((((((((.....)))))....))))))))).)).)))))).)).)))).)))...))))...</Data></Cell>
    <Cell><Data ss:Type="Number">92</Data></Cell>
    <Cell><Data ss:Type="Number">70.400000000000006</Data></Cell>
    <Cell><Data ss:Type="Number">-51.2</Data></Cell>
    <Cell ss:StyleID="s63"><Data ss:Type="Number">1.9105648195651099</Data></Cell>
    <Cell ss:StyleID="s63"><Data ss:Type="Number">0</Data></Cell>
    <Cell><Data ss:Type="String">low</Data></Cell>
   </Row>
   <Row>
    <Cell><Data ss:Type="Number">862</Data></Cell>
    <Cell><Data ss:Type="Number">812</Data></Cell>
    <Cell><Data ss:Type="String">PC-5p-2590118_1</Data></Cell>
    <Cell><Data ss:Type="String">GATTAAGACAGCAGGACGG</Data></Cell>
    <Cell><Data ss:Type="Number">19</Data></Cell>
    <Cell><Data ss:Type="String">chr18</Data></Cell>
    <Cell><Data ss:Type="String">+</Data></Cell>
    <Cell><Data ss:Type="Number">33443911</Data></Cell>
    <Cell><Data ss:Type="Number">33443968</Data></Cell>
    <Cell><Data ss:Type="String">gactGATTAAGACAGCAGGAAGGgctacagcatctttaatctgctctctgaatcacca</Data></Cell>
    <Cell><Data ss:Type="Number">0</Data></Cell>
    <Cell ss:Index="17"><Data ss:Type="String">5'</Data></Cell>
    <Cell><Data ss:Type="String">New</Data></Cell>
    <Cell><Data ss:Type="String">gp4a</Data></Cell>
    <Cell><Data ss:Type="String">...(((((.(((.((((((((((((....)).)))))...))))).))).)))))...</Data></Cell>
    <Cell><Data ss:Type="Number">52</Data></Cell>
    <Cell><Data ss:Type="Number">44.8</Data></Cell>
    <Cell><Data ss:Type="Number">-17.399999999999999</Data></Cell>
    <Cell ss:StyleID="s63"><Data ss:Type="Number">0.95528240978255596</Data></Cell>
    <Cell ss:StyleID="s63"><Data ss:Type="Number">0</Data></Cell>
    <Cell><Data ss:Type="String">low</Data></Cell>
   </Row>
   <Row>
    <Cell><Data ss:Type="Number">865</Data></Cell>
    <Cell><Data ss:Type="Number">815</Data></Cell>
    <Cell><Data ss:Type="String">PC-5p-364642_2</Data></Cell>
    <Cell><Data ss:Type="String">TTTAGTCGGCCGCGGGCT</Data></Cell>
    <Cell><Data ss:Type="Number">18</Data></Cell>
    <Cell><Data ss:Type="String">chr7</Data></Cell>
    <Cell><Data ss:Type="String">-</Data></Cell>
    <Cell><Data ss:Type="Number">129832483</Data></Cell>
    <Cell><Data ss:Type="Number">129832579</Data></Cell>
    <Cell><Data ss:Type="String">CTTAGTCGGCCGCGGGCTagcggacggtcggccttgggcgccggtttctcctgtgcgcccgctcgctagctctcgcgcggagtcgcggccgccttct</Data></Cell>
    <Cell><Data ss:Type="Number">0</Data></Cell>
    <Cell ss:Index="17"><Data ss:Type="String">5'</Data></Cell>
    <Cell><Data ss:Type="String">New</Data></Cell>
    <Cell><Data ss:Type="String">gp4a</Data></Cell>
    <Cell><Data ss:Type="String">...((.(((((((((.((.(((((..((..((..((((((((((......))).)))))))...))..))..)).)))..))))))))))).))...</Data></Cell>
    <Cell><Data ss:Type="Number">91</Data></Cell>
    <Cell><Data ss:Type="Number">73.2</Data></Cell>
    <Cell><Data ss:Type="Number">-50.9</Data></Cell>
    <Cell ss:StyleID="s63"><Data ss:Type="Number">1.9105648195651099</Data></Cell>
    <Cell ss:StyleID="s63"><Data ss:Type="Number">0</Data></Cell>
    <Cell><Data ss:Type="String">low</Data></Cell>
   </Row>
   <Row>
    <Cell><Data ss:Type="Number">889</Data></Cell>
    <Cell><Data ss:Type="Number">839</Data></Cell>
    <Cell><Data ss:Type="String">PC-3p-1342018_1</Data></Cell>
    <Cell><Data ss:Type="String">TGGGGAGGCTGGTAGGTTATCA</Data></Cell>
    <Cell><Data ss:Type="Number">22</Data></Cell>
    <Cell><Data ss:Type="String">chr8</Data></Cell>
    <Cell><Data ss:Type="String">+</Data></Cell>
    <Cell><Data ss:Type="Number">77497978</Data></Cell>
    <Cell><Data ss:Type="Number">77498048</Data></Cell>
    <Cell><Data ss:Type="String">ccttgctggcttacttgcttttcttggctcgaatgactagcagagcTGGGGAGGCTGGTAGGTTATCAaaa</Data></Cell>
    <Cell><Data ss:Type="Number">0</Data></Cell>
    <Cell ss:Index="17"><Data ss:Type="String">3'</Data></Cell>
    <Cell><Data ss:Type="String">New</Data></Cell>
    <Cell><Data ss:Type="String">gp4a</Data></Cell>
    <Cell><Data ss:Type="String">..(((.(..(((((..((.(((((..((((............))))..)))))))..)))))..).)))..</Data></Cell>
    <Cell><Data ss:Type="Number">67</Data></Cell>
    <Cell><Data ss:Type="Number">49.3</Data></Cell>
    <Cell><Data ss:Type="Number">-25.8</Data></Cell>
    <Cell ss:StyleID="s63"><Data ss:Type="Number">0.95528240978255596</Data></Cell>
    <Cell ss:StyleID="s63"><Data ss:Type="Number">0</Data></Cell>
    <Cell><Data ss:Type="String">low</Data></Cell>
   </Row>
   <Row>
    <Cell><Data ss:Type="Number">3</Data></Cell>
    <Cell><Data ss:Type="Number">4</Data></Cell>
    <Cell><Data ss:Type="String">PC-5p-2071262_1</Data></Cell>
    <Cell><Data ss:Type="String">CAGTTAGAAGAATAAAGATGCT</Data></Cell>
    <Cell><Data ss:Type="Number">22</Data></Cell>
    <Cell><Data ss:Type="String">chr3</Data></Cell>
    <Cell><Data ss:Type="String">+</Data></Cell>
    <Cell><Data ss:Type="Number">106224401</Data></Cell>
    <Cell><Data ss:Type="Number">106224485</Data></Cell>
    <Cell><Data ss:Type="String">atacctttgctggtCAGTTAGAAGAATAAAGATGCTatgtgatcaacttaGCACCTTTATTCTTCTAACTGaccagcaaagggtg</Data></Cell>
    <Cell><Data ss:Type="Number">0</Data></Cell>
    <Cell ss:Index="17"><Data ss:Type="String">5'</Data></Cell>
    <Cell><Data ss:Type="String">New</Data></Cell>
    <Cell><Data ss:Type="String">gp4a</Data></Cell>
    <Cell><Data ss:Type="String">...((((((((((((((((((((((((((((.(((((.((.....)).))))).))))))))))))))))))))))))))))...</Data></Cell>
    <Cell><Data ss:Type="Number">79</Data></Cell>
    <Cell><Data ss:Type="Number">38.799999999999997</Data></Cell>
    <Cell><Data ss:Type="Number">-56.8</Data></Cell>
    <Cell ss:StyleID="s63"><Data ss:Type="Number">0.47764120489127798</Data></Cell>
    <Cell ss:StyleID="s63"><Data ss:Type="Number">0</Data></Cell>
    <Cell><Data ss:Type="String">low</Data></Cell>
   </Row>
   <Row>
    <Cell><Data ss:Type="Number">4</Data></Cell>
    <Cell><Data ss:Type="Number">4</Data></Cell>
    <Cell><Data ss:Type="String">PC-5p-2071262_1</Data></Cell>
    <Cell><Data ss:Type="String">CAGTTAGAAGAATAAAGATGCT</Data></Cell>
    <Cell><Data ss:Type="Number">22</Data></Cell>
    <Cell><Data ss:Type="String">chr3</Data></Cell>
    <Cell><Data ss:Type="String">-</Data></Cell>
    <Cell><Data ss:Type="Number">106224365</Data></Cell>
    <Cell><Data ss:Type="Number">106224449</Data></Cell>
    <Cell><Data ss:Type="String">caccctttgctggtCAGTTAGAAGAATAAAGGTGCTaagttgatcacataGCATCTTTATTCTTCTAACTGaccagcaaaggtat</Data></Cell>
    <Cell><Data ss:Type="Number">0</Data></Cell>
    <Cell ss:Index="17"><Data ss:Type="String">5'</Data></Cell>
    <Cell><Data ss:Type="String">New</Data></Cell>
    <Cell><Data ss:Type="String">gp4a</Data></Cell>
    <Cell><Data ss:Type="String">...((((((((((((((((((((((((((((((((((.((.....)).))))))))))))))))))))))))))))))))))...</Data></Cell>
    <Cell><Data ss:Type="Number">79</Data></Cell>
    <Cell><Data ss:Type="Number">38.799999999999997</Data></Cell>
    <Cell><Data ss:Type="Number">-58.9</Data></Cell>
    <Cell ss:StyleID="s63"><Data ss:Type="Number">0.47764120489127798</Data></Cell>
    <Cell ss:StyleID="s63"><Data ss:Type="Number">0</Data></Cell>
    <Cell><Data ss:Type="String">low</Data></Cell>
   </Row>
   <Row>
    <Cell><Data ss:Type="Number">11</Data></Cell>
    <Cell><Data ss:Type="Number">12</Data></Cell>
    <Cell><Data ss:Type="String">PC-5p-429406_2</Data></Cell>
    <Cell><Data ss:Type="String">GAAAGTAAGAGTGAACAGGACC</Data></Cell>
    <Cell><Data ss:Type="Number">22</Data></Cell>
    <Cell><Data ss:Type="String">chr5</Data></Cell>
    <Cell><Data ss:Type="String">-</Data></Cell>
    <Cell><Data ss:Type="Number">102644961</Data></Cell>
    <Cell><Data ss:Type="Number">102645044</Data></Cell>
    <Cell><Data ss:Type="String">tgtatgcaaactGAAAGTAAGAGTGAACAGGACCatttgttgcagtttggtgtcCTGTTCACTCTTACTTTCAGTTtgcatctt</Data></Cell>
    <Cell><Data ss:Type="Number">0</Data></Cell>
    <Cell ss:Index="17"><Data ss:Type="String">5'</Data></Cell>
    <Cell><Data ss:Type="String">New</Data></Cell>
    <Cell><Data ss:Type="String">gp4a</Data></Cell>
    <Cell><Data ss:Type="String">...((((((((((((((((((((((((((((((((............)))..)))))))))))))))))))))))))))))...</Data></Cell>
    <Cell><Data ss:Type="Number">78</Data></Cell>
    <Cell><Data ss:Type="Number">39.299999999999997</Data></Cell>
    <Cell><Data ss:Type="Number">-50.4</Data></Cell>
    <Cell ss:StyleID="s63"><Data ss:Type="Number">0.95528240978255596</Data></Cell>
    <Cell ss:StyleID="s63"><Data ss:Type="Number">0</Data></Cell>
    <Cell><Data ss:Type="String">low</Data></Cell>
   </Row>
   <Row>
    <Cell><Data ss:Type="Number">11</Data></Cell>
    <Cell><Data ss:Type="Number">13</Data></Cell>
    <Cell><Data ss:Type="String">PC-3p-1971892_1</Data></Cell>
    <Cell><Data ss:Type="String">CTGTTCACTCTTACTTTCAGTT</Data></Cell>
    <Cell><Data ss:Type="Number">22</Data></Cell>
    <Cell><Data ss:Type="String">chr5</Data></Cell>
    <Cell><Data ss:Type="String">-</Data></Cell>
    <Cell><Data ss:Type="Number">102644961</Data></Cell>
    <Cell><Data ss:Type="Number">102645044</Data></Cell>
    <Cell><Data ss:Type="String">tgtatgcaaactGAAAGTAAGAGTGAACAGGACCatttgttgcagtttggtgtcCTGTTCACTCTTACTTTCAGTTtgcatctt</Data></Cell>
    <Cell><Data ss:Type="Number">0</Data></Cell>
    <Cell ss:Index="17"><Data ss:Type="String">3'</Data></Cell>
    <Cell><Data ss:Type="String">New</Data></Cell>
    <Cell><Data ss:Type="String">gp4a</Data></Cell>
    <Cell><Data ss:Type="String">...((((((((((((((((((((((((((((((((............)))..)))))))))))))))))))))))))))))...</Data></Cell>
    <Cell><Data ss:Type="Number">78</Data></Cell>
    <Cell><Data ss:Type="Number">39.299999999999997</Data></Cell>
    <Cell><Data ss:Type="Number">-50.4</Data></Cell>
    <Cell ss:StyleID="s63"><Data ss:Type="Number">0.47764120489127798</Data></Cell>
    <Cell ss:StyleID="s63"><Data ss:Type="Number">0</Data></Cell>
    <Cell><Data ss:Type="String">low</Data></Cell>
   </Row>
   <Row>
    <Cell><Data ss:Type="Number">12</Data></Cell>
    <Cell><Data ss:Type="Number">13</Data></Cell>
    <Cell><Data ss:Type="String">PC-3p-1971892_1</Data></Cell>
    <Cell><Data ss:Type="String">CTGTTCACTCTTACTTTCAGTT</Data></Cell>
    <Cell><Data ss:Type="Number">22</Data></Cell>
    <Cell><Data ss:Type="String">chr5</Data></Cell>
    <Cell><Data ss:Type="String">+</Data></Cell>
    <Cell><Data ss:Type="Number">102644923</Data></Cell>
    <Cell><Data ss:Type="Number">102645006</Data></Cell>
    <Cell><Data ss:Type="String">aagatgcaaactGAAAGTAAGAGTGAACAGGACAccaaactgcaacaaatggtcCTGTTCACTCTTACTTTCAGTTtgcataca</Data></Cell>
    <Cell><Data ss:Type="Number">0</Data></Cell>
    <Cell ss:Index="17"><Data ss:Type="String">3'</Data></Cell>
    <Cell><Data ss:Type="String">New</Data></Cell>
    <Cell><Data ss:Type="String">gp4a</Data></Cell>
    <Cell><Data ss:Type="String">...((((((((((((((((((((((((((((((..................))))))))))))))))))))))))))))))...</Data></Cell>
    <Cell><Data ss:Type="Number">78</Data></Cell>
    <Cell><Data ss:Type="Number">39.299999999999997</Data></Cell>
    <Cell><Data ss:Type="Number">-51</Data></Cell>
    <Cell ss:StyleID="s63"><Data ss:Type="Number">0.47764120489127798</Data></Cell>
    <Cell ss:StyleID="s63"><Data ss:Type="Number">0</Data></Cell>
    <Cell><Data ss:Type="String">low</Data></Cell>
   </Row>
   <Row>
    <Cell><Data ss:Type="Number">13</Data></Cell>
    <Cell><Data ss:Type="Number">14</Data></Cell>
    <Cell><Data ss:Type="String">PC-3p-405218_2</Data></Cell>
    <Cell><Data ss:Type="String">TGTATCTAAGAGCTGAGTATC</Data></Cell>
    <Cell><Data ss:Type="Number">21</Data></Cell>
    <Cell><Data ss:Type="String">GL894136.2</Data></Cell>
    <Cell><Data ss:Type="String">-</Data></Cell>
    <Cell><Data ss:Type="Number">58089</Data></Cell>
    <Cell><Data ss:Type="Number">58220</Data></Cell>
    <Cell><Data ss:Type="String">tcagatattacagttcagagatcctaagtggcagcttgctctgaaaacaaatatatcagttgaatagggtggttaaacctggtaatatttggaagcttagtgccatttTGTATCTAAGAGCTGAGTATCttt</Data></Cell>
    <Cell><Data ss:Type="Number">0</Data></Cell>
    <Cell ss:Index="17"><Data ss:Type="String">3'</Data></Cell>
    <Cell><Data ss:Type="String">New</Data></Cell>
    <Cell><Data ss:Type="String">gp4a</Data></Cell>
    <Cell><Data ss:Type="String">..(((((((.((((((..((((...((((((((.((.(((.......((((((((((((...(((......)))....))))).)))))))..)))..))))))))))...))))..)))))))))))))..</Data></Cell>
    <Cell><Data ss:Type="Number">128</Data></Cell>
    <Cell><Data ss:Type="Number">36.4</Data></Cell>
    <Cell><Data ss:Type="Number">-39.700000000000003</Data></Cell>
    <Cell ss:StyleID="s63"><Data ss:Type="Number">0.95528240978255596</Data></Cell>
    <Cell ss:StyleID="s63"><Data ss:Type="Number">0</Data></Cell>
    <Cell><Data ss:Type="String">low</Data></Cell>
   </Row>
   <Row>
    <Cell><Data ss:Type="Number">14</Data></Cell>
    <Cell><Data ss:Type="Number">14</Data></Cell>
    <Cell><Data ss:Type="String">PC-3p-405218_2</Data></Cell>
    <Cell><Data ss:Type="String">TGTATCTAAGAGCTGAGTATC</Data></Cell>
    <Cell><Data ss:Type="Number">21</Data></Cell>
    <Cell><Data ss:Type="String">chr9</Data></Cell>
    <Cell><Data ss:Type="String">+</Data></Cell>
    <Cell><Data ss:Type="Number">83060234</Data></Cell>
    <Cell><Data ss:Type="Number">83060365</Data></Cell>
    <Cell><Data ss:Type="String">tcagatattacagttcagagatcctaagtggcagcttgctctgaaaacaaatatatcagttgaatagggtggttaaacctggtaatatttggaagcttagtgccatttTGTATCTAAGAGCTGAGTATCttt</Data></Cell>
    <Cell><Data ss:Type="Number">0</Data></Cell>
    <Cell ss:Index="17"><Data ss:Type="String">3'</Data></Cell>
    <Cell><Data ss:Type="String">New</Data></Cell>
    <Cell><Data ss:Type="String">gp4a</Data></Cell>
    <Cell><Data ss:Type="String">..(((((((.((((((..((((...((((((((.((.(((.......((((((((((((...(((......)))....))))).)))))))..)))..))))))))))...))))..)))))))))))))..</Data></Cell>
    <Cell><Data ss:Type="Number">128</Data></Cell>
    <Cell><Data ss:Type="Number">36.4</Data></Cell>
    <Cell><Data ss:Type="Number">-39.700000000000003</Data></Cell>
    <Cell ss:StyleID="s63"><Data ss:Type="Number">0.95528240978255596</Data></Cell>
    <Cell ss:StyleID="s63"><Data ss:Type="Number">0</Data></Cell>
    <Cell><Data ss:Type="String">low</Data></Cell>
   </Row>
   <Row>
    <Cell><Data ss:Type="Number">24</Data></Cell>
    <Cell><Data ss:Type="Number">21</Data></Cell>
    <Cell><Data ss:Type="String">PC-5p-571163_2</Data></Cell>
    <Cell><Data ss:Type="String">AGTGCCTTTAGCTTGGTGGT</Data></Cell>
    <Cell><Data ss:Type="Number">20</Data></Cell>
    <Cell><Data ss:Type="String">chr8</Data></Cell>
    <Cell><Data ss:Type="String">-</Data></Cell>
    <Cell><Data ss:Type="Number">78957076</Data></Cell>
    <Cell><Data ss:Type="Number">78957165</Data></Cell>
    <Cell><Data ss:Type="String">gaggtctgaattttgAGTGCCTTTAGCTTGGTGGTtaggaattagctagtaagtgagcatcaaggagtagcatttgcaaatttggacatt</Data></Cell>
    <Cell><Data ss:Type="Number">0</Data></Cell>
    <Cell ss:Index="17"><Data ss:Type="String">5'</Data></Cell>
    <Cell><Data ss:Type="String">New</Data></Cell>
    <Cell><Data ss:Type="String">gp4a</Data></Cell>
    <Cell><Data ss:Type="String">...(((..((((..((((((..((..(((((((.(((...(((....)))...))).))))))).))..))))))...))))..)))...</Data></Cell>
    <Cell><Data ss:Type="Number">84</Data></Cell>
    <Cell><Data ss:Type="Number">40</Data></Cell>
    <Cell><Data ss:Type="Number">-22.9</Data></Cell>
    <Cell ss:StyleID="s63"><Data ss:Type="Number">0.95528240978255596</Data></Cell>
    <Cell ss:StyleID="s63"><Data ss:Type="Number">0</Data></Cell>
    <Cell><Data ss:Type="String">low</Data></Cell>
   </Row>
   <Row>
    <Cell><Data ss:Type="Number">25</Data></Cell>
    <Cell><Data ss:Type="Number">21</Data></Cell>
    <Cell><Data ss:Type="String">PC-5p-571163_2</Data></Cell>
    <Cell><Data ss:Type="String">AGTGCCTTTAGCTTGGTGGT</Data></Cell>
    <Cell><Data ss:Type="Number">20</Data></Cell>
    <Cell><Data ss:Type="String">chr8</Data></Cell>
    <Cell><Data ss:Type="String">-</Data></Cell>
    <Cell><Data ss:Type="Number">79088868</Data></Cell>
    <Cell><Data ss:Type="Number">79088957</Data></Cell>
    <Cell><Data ss:Type="String">gaggtctgaattttgAGTGCCTTTAGCTTGGTGGTtaggaattagctagtaagtgagcatcaaggagtagcatttgcaaatttggacatt</Data></Cell>
    <Cell><Data ss:Type="Number">0</Data></Cell>
    <Cell ss:Index="17"><Data ss:Type="String">5'</Data></Cell>
    <Cell><Data ss:Type="String">New</Data></Cell>
    <Cell><Data ss:Type="String">gp4a</Data></Cell>
    <Cell><Data ss:Type="String">...(((..((((..((((((..((..(((((((.(((...(((....)))...))).))))))).))..))))))...))))..)))...</Data></Cell>
    <Cell><Data ss:Type="Number">84</Data></Cell>
    <Cell><Data ss:Type="Number">40</Data></Cell>
    <Cell><Data ss:Type="Number">-22.9</Data></Cell>
    <Cell ss:StyleID="s63"><Data ss:Type="Number">0.95528240978255596</Data></Cell>
    <Cell ss:StyleID="s63"><Data ss:Type="Number">0</Data></Cell>
    <Cell><Data ss:Type="String">low</Data></Cell>
   </Row>
   <Row>
    <Cell><Data ss:Type="Number">32</Data></Cell>
    <Cell><Data ss:Type="Number">26</Data></Cell>
    <Cell><Data ss:Type="String">PC-3p-797386_1</Data></Cell>
    <Cell><Data ss:Type="String">TTGACCCCGCCTCTGTCCCCTGT</Data></Cell>
    <Cell><Data ss:Type="Number">23</Data></Cell>
    <Cell><Data ss:Type="String">chr13</Data></Cell>
    <Cell><Data ss:Type="String">-</Data></Cell>
    <Cell><Data ss:Type="Number">34961660</Data></Cell>
    <Cell><Data ss:Type="Number">34961725</Data></Cell>
    <Cell><Data ss:Type="String">gcaggTAGTGGGGCAGGGTGGAGTGGAGatcttctggtcTTGACCCCGCCTCTGTCCCCTGCcagg</Data></Cell>
    <Cell><Data ss:Type="Number">0</Data></Cell>
    <Cell ss:Index="17"><Data ss:Type="String">3'</Data></Cell>
    <Cell><Data ss:Type="String">New</Data></Cell>
    <Cell><Data ss:Type="String">gp4a</Data></Cell>
    <Cell><Data ss:Type="String">...(((((.((((((((((((.((..(((((....)))))..)).))))).))))))))))))...</Data></Cell>
    <Cell><Data ss:Type="Number">60</Data></Cell>
    <Cell><Data ss:Type="Number">65.2</Data></Cell>
    <Cell><Data ss:Type="Number">-40.299999999999997</Data></Cell>
    <Cell ss:StyleID="s63"><Data ss:Type="Number">0.95528240978255596</Data></Cell>
    <Cell ss:StyleID="s63"><Data ss:Type="Number">0</Data></Cell>
    <Cell><Data ss:Type="String">low</Data></Cell>
   </Row>
   <Row>
    <Cell><Data ss:Type="Number">36</Data></Cell>
    <Cell><Data ss:Type="Number">30</Data></Cell>
    <Cell><Data ss:Type="String">PC-5p-1155832_1</Data></Cell>
    <Cell><Data ss:Type="String">TTCACAAGAAGGTGTCAATTCA</Data></Cell>
    <Cell><Data ss:Type="Number">22</Data></Cell>
    <Cell><Data ss:Type="String">chrX</Data></Cell>
    <Cell><Data ss:Type="String">-</Data></Cell>
    <Cell><Data ss:Type="Number">137139936</Data></Cell>
    <Cell><Data ss:Type="Number">137140075</Data></Cell>
    <Cell><Data ss:Type="String">gggtagggccgccacatggagccattcagcgtgcagtgcttTTCACAAGAAGGTGTCAATTCAggtggactaaaatatgAATGGCGCTTTTTTGTGAAGagtaatggacaccatgtaaggcacaggtggtggccctgggg</Data></Cell>
    <Cell><Data ss:Type="Number">0</Data></Cell>
    <Cell ss:Index="17"><Data ss:Type="String">5'</Data></Cell>
    <Cell><Data ss:Type="String">New</Data></Cell>
    <Cell><Data ss:Type="String">gp4a</Data></Cell>
    <Cell><Data ss:Type="String">...((((((((((((.((..(((...((..((.((.((((((((((((((((((((((.((((..(........)..)))))))))))))))))))))))))).)).))....))...))).)).))))))))))))...</Data></Cell>
    <Cell><Data ss:Type="Number">134</Data></Cell>
    <Cell><Data ss:Type="Number">51.4</Data></Cell>
    <Cell><Data ss:Type="Number">-68.099999999999994</Data></Cell>
    <Cell ss:StyleID="s63"><Data ss:Type="Number">0.95528240978255596</Data></Cell>
    <Cell ss:StyleID="s63"><Data ss:Type="Number">0</Data></Cell>
    <Cell><Data ss:Type="String">low</Data></Cell>
   </Row>
   <Row>
    <Cell><Data ss:Type="Number">37</Data></Cell>
    <Cell><Data ss:Type="Number">32</Data></Cell>
    <Cell><Data ss:Type="String">PC-5p-2598260_1</Data></Cell>
    <Cell><Data ss:Type="String">AGACTACTCCTGATCCAAAGCT</Data></Cell>
    <Cell><Data ss:Type="Number">22</Data></Cell>
    <Cell><Data ss:Type="String">chr14</Data></Cell>
    <Cell><Data ss:Type="String">+</Data></Cell>
    <Cell><Data ss:Type="Number">100752165</Data></Cell>
    <Cell><Data ss:Type="Number">100752332</Data></Cell>
    <Cell><Data ss:Type="String">cagttgtgaaaatagctgtctactttacaatttgaatttgccataagcactatttttcAGACTACTCCTGATCCAAAGCTaggatttccactTTGGATCAGGAGTAGCCTGAAaaatagtgcttatggtaaattcatattgtagagcagacagctatttccataagtc</Data></Cell>
    <Cell><Data ss:Type="Number">0</Data></Cell>
    <Cell ss:Index="17"><Data ss:Type="String">5'</Data></Cell>
    <Cell><Data ss:Type="String">New</Data></Cell>
    <Cell><Data ss:Type="String">gp4a</Data></Cell>
    <Cell><Data ss:Type="String">...(((((.((((((((((((.(((((((((.((((((((((((((((((((((((((((.(((((((((((((((((...((....)).))))))))))))))))).)))))))))))))))))))))))))))).))))))))).)))))))))))).)))))...</Data></Cell>
    <Cell><Data ss:Type="Number">162</Data></Cell>
    <Cell><Data ss:Type="Number">36.299999999999997</Data></Cell>
    <Cell><Data ss:Type="Number">-108.7</Data></Cell>
    <Cell ss:StyleID="s63"><Data ss:Type="Number">0.95528240978255596</Data></Cell>
    <Cell ss:StyleID="s63"><Data ss:Type="Number">0</Data></Cell>
    <Cell><Data ss:Type="String">low</Data></Cell>
   </Row>
   <Row>
    <Cell><Data ss:Type="Number">42</Data></Cell>
    <Cell><Data ss:Type="Number">36</Data></Cell>
    <Cell><Data ss:Type="String">PC-5p-434505_2</Data></Cell>
    <Cell><Data ss:Type="String">GATTAAGAAGGACAAAGAAGA</Data></Cell>
    <Cell><Data ss:Type="Number">21</Data></Cell>
    <Cell><Data ss:Type="String">JH118804.1</Data></Cell>
    <Cell><Data ss:Type="String">+</Data></Cell>
    <Cell><Data ss:Type="Number">120943</Data></Cell>
    <Cell><Data ss:Type="Number">121045</Data></Cell>
    <Cell><Data ss:Type="String">tgttagaactactttctagtGATTAAGAAGGACAAAGAAGAatggcatattcagtctttaagtcttctttttcttaaatgctaaacaaaaagctgttctgtat</Data></Cell>
    <Cell><Data ss:Type="Number">0</Data></Cell>
    <Cell ss:Index="17"><Data ss:Type="String">5'</Data></Cell>
    <Cell><Data ss:Type="String">New</Data></Cell>
    <Cell><Data ss:Type="String">gp4a</Data></Cell>
    <Cell><Data ss:Type="String">...((((((..((((.((((..(((((((....((((((((..(((.......)))......)))))))))))))))..)))).....))))..))))))...</Data></Cell>
    <Cell><Data ss:Type="Number">97</Data></Cell>
    <Cell><Data ss:Type="Number">30.1</Data></Cell>
    <Cell><Data ss:Type="Number">-22.8</Data></Cell>
    <Cell ss:StyleID="s63"><Data ss:Type="Number">0.95528240978255596</Data></Cell>
    <Cell ss:StyleID="s63"><Data ss:Type="Number">0</Data></Cell>
    <Cell><Data ss:Type="String">low</Data></Cell>
   </Row>
   <Row>
    <Cell><Data ss:Type="Number">43</Data></Cell>
    <Cell><Data ss:Type="Number">36</Data></Cell>
    <Cell><Data ss:Type="String">PC-5p-434505_2</Data></Cell>
    <Cell><Data ss:Type="String">GATTAAGAAGGACAAAGAAGA</Data></Cell>
    <Cell><Data ss:Type="Number">21</Data></Cell>
    <Cell><Data ss:Type="String">chr13</Data></Cell>
    <Cell><Data ss:Type="String">-</Data></Cell>
    <Cell><Data ss:Type="Number">199004856</Data></Cell>
    <Cell><Data ss:Type="Number">199004958</Data></Cell>
    <Cell><Data ss:Type="String">tgttagaactactttctagtGATTAAGAAGGACAAAGAAGAatggcatattcagtctttaagtcttctttttcttaaatgctaaacaaaaagctgttctgtat</Data></Cell>
    <Cell><Data ss:Type="Number">0</Data></Cell>
    <Cell ss:Index="17"><Data ss:Type="String">5'</Data></Cell>
    <Cell><Data ss:Type="String">New</Data></Cell>
    <Cell><Data ss:Type="String">gp4a</Data></Cell>
    <Cell><Data ss:Type="String">...((((((..((((.((((..(((((((....((((((((..(((.......)))......)))))))))))))))..)))).....))))..))))))...</Data></Cell>
    <Cell><Data ss:Type="Number">97</Data></Cell>
    <Cell><Data ss:Type="Number">30.1</Data></Cell>
    <Cell><Data ss:Type="Number">-22.8</Data></Cell>
    <Cell ss:StyleID="s63"><Data ss:Type="Number">0.95528240978255596</Data></Cell>
    <Cell ss:StyleID="s63"><Data ss:Type="Number">0</Data></Cell>
    <Cell><Data ss:Type="String">low</Data></Cell>
   </Row>
   <Row>
    <Cell><Data ss:Type="Number">44</Data></Cell>
    <Cell><Data ss:Type="Number">37</Data></Cell>
    <Cell><Data ss:Type="String">PC-3p-355657_2</Data></Cell>
    <Cell><Data ss:Type="String">AATTCATCAGCATTGTTCC</Data></Cell>
    <Cell><Data ss:Type="Number">19</Data></Cell>
    <Cell><Data ss:Type="String">chr7</Data></Cell>
    <Cell><Data ss:Type="String">+</Data></Cell>
    <Cell><Data ss:Type="Number">55128902</Data></Cell>
    <Cell><Data ss:Type="Number">55128974</Data></Cell>
    <Cell><Data ss:Type="String">aacggagctctggctgaagaatctgcttttagacacgcggagcgcgtttgtAATTCATCAGCATTGCTCCatc</Data></Cell>
    <Cell><Data ss:Type="Number">0</Data></Cell>
    <Cell ss:Index="17"><Data ss:Type="String">3'</Data></Cell>
    <Cell><Data ss:Type="String">New</Data></Cell>
    <Cell><Data ss:Type="String">gp4a</Data></Cell>
    <Cell><Data ss:Type="String">...(((((....(((((.((((.(((....((((.(((...))).))))))))))).)))))...)))))...</Data></Cell>
    <Cell><Data ss:Type="Number">67</Data></Cell>
    <Cell><Data ss:Type="Number">49.3</Data></Cell>
    <Cell><Data ss:Type="Number">-26.4</Data></Cell>
    <Cell ss:StyleID="s63"><Data ss:Type="Number">0.95528240978255596</Data></Cell>
    <Cell ss:StyleID="s63"><Data ss:Type="Number">0</Data></Cell>
    <Cell><Data ss:Type="String">low</Data></Cell>
   </Row>
   <Row>
    <Cell><Data ss:Type="Number">45</Data></Cell>
    <Cell><Data ss:Type="Number">37</Data></Cell>
    <Cell><Data ss:Type="String">PC-3p-355657_2</Data></Cell>
    <Cell><Data ss:Type="String">AATTCATCAGCATTGTTCC</Data></Cell>
    <Cell><Data ss:Type="Number">19</Data></Cell>
    <Cell><Data ss:Type="String">chr7</Data></Cell>
    <Cell><Data ss:Type="String">-</Data></Cell>
    <Cell><Data ss:Type="Number">55292701</Data></Cell>
    <Cell><Data ss:Type="Number">55292773</Data></Cell>
    <Cell><Data ss:Type="String">aacggagctctggctgaagaatctgcttttagacacgcggagcgcgtttgtAATTCATCAGCATTGCTCCatc</Data></Cell>
    <Cell><Data ss:Type="Number">0</Data></Cell>
    <Cell ss:Index="17"><Data ss:Type="String">3'</Data></Cell>
    <Cell><Data ss:Type="String">New</Data></Cell>
    <Cell><Data ss:Type="String">gp4a</Data></Cell>
    <Cell><Data ss:Type="String">...(((((....(((((.((((.(((....((((.(((...))).))))))))))).)))))...)))))...</Data></Cell>
    <Cell><Data ss:Type="Number">67</Data></Cell>
    <Cell><Data ss:Type="Number">49.3</Data></Cell>
    <Cell><Data ss:Type="Number">-26.4</Data></Cell>
    <Cell ss:StyleID="s63"><Data ss:Type="Number">0.95528240978255596</Data></Cell>
    <Cell ss:StyleID="s63"><Data ss:Type="Number">0</Data></Cell>
    <Cell><Data ss:Type="String">low</Data></Cell>
   </Row>
   <Row>
    <Cell><Data ss:Type="Number">48</Data></Cell>
    <Cell><Data ss:Type="Number">39</Data></Cell>
    <Cell><Data ss:Type="String">PC-3p-2546390_1</Data></Cell>
    <Cell><Data ss:Type="String">CTGATTCTCTGTGACCATGCT</Data></Cell>
    <Cell><Data ss:Type="Number">21</Data></Cell>
    <Cell><Data ss:Type="String">chr3</Data></Cell>
    <Cell><Data ss:Type="String">+</Data></Cell>
    <Cell><Data ss:Type="Number">136204584</Data></Cell>
    <Cell><Data ss:Type="Number">136204688</Data></Cell>
    <Cell><Data ss:Type="String">gctggcagcatggtcaacaggggagcagttgcctttggggctgaaacactggaacttggtgagttttgatctctagctCTGATTCTCTGTGACCATGCTaccaaa</Data></Cell>
    <Cell><Data ss:Type="Number">0</Data></Cell>
    <Cell ss:Index="17"><Data ss:Type="String">3'</Data></Cell>
    <Cell><Data ss:Type="String">New</Data></Cell>
    <Cell><Data ss:Type="String">gp4a</Data></Cell>
    <Cell><Data ss:Type="String">..(((.((((((((((.(((((((.(((..((....((((..(((((((..(...)..))..)))))..))))..)).))).))))))))))))))))).)))..</Data></Cell>
    <Cell><Data ss:Type="Number">101</Data></Cell>
    <Cell><Data ss:Type="Number">50.5</Data></Cell>
    <Cell><Data ss:Type="Number">-43.2</Data></Cell>
    <Cell ss:StyleID="s63"><Data ss:Type="Number">0.47764120489127798</Data></Cell>
    <Cell ss:StyleID="s63"><Data ss:Type="Number">0</Data></Cell>
    <Cell><Data ss:Type="String">low</Data></Cell>
   </Row>
   <Row>
    <Cell><Data ss:Type="Number">49</Data></Cell>
    <Cell><Data ss:Type="Number">39</Data></Cell>
    <Cell><Data ss:Type="String">PC-3p-2546390_1</Data></Cell>
    <Cell><Data ss:Type="String">CTGATTCTCTGTGACCATGCT</Data></Cell>
    <Cell><Data ss:Type="Number">21</Data></Cell>
    <Cell><Data ss:Type="String">chr3</Data></Cell>
    <Cell><Data ss:Type="String">+</Data></Cell>
    <Cell><Data ss:Type="Number">136390834</Data></Cell>
    <Cell><Data ss:Type="Number">136390938</Data></Cell>
    <Cell><Data ss:Type="String">gctggcagcatggtcaacaggggagcagttgcctttggggctgaaacactggaacttggtgagttttgatctctagctCTGATTCTCTGTGACCATGCTaccaaa</Data></Cell>
    <Cell><Data ss:Type="Number">0</Data></Cell>
    <Cell ss:Index="17"><Data ss:Type="String">3'</Data></Cell>
    <Cell><Data ss:Type="String">New</Data></Cell>
    <Cell><Data ss:Type="String">gp4a</Data></Cell>
    <Cell><Data ss:Type="String">..(((.((((((((((.(((((((.(((..((....((((..(((((((..(...)..))..)))))..))))..)).))).))))))))))))))))).)))..</Data></Cell>
    <Cell><Data ss:Type="Number">101</Data></Cell>
    <Cell><Data ss:Type="Number">50.5</Data></Cell>
    <Cell><Data ss:Type="Number">-43.2</Data></Cell>
    <Cell ss:StyleID="s63"><Data ss:Type="Number">0.47764120489127798</Data></Cell>
    <Cell ss:StyleID="s63"><Data ss:Type="Number">0</Data></Cell>
    <Cell><Data ss:Type="String">low</Data></Cell>
   </Row>
   <Row>
    <Cell><Data ss:Type="Number">56</Data></Cell>
    <Cell><Data ss:Type="Number">43</Data></Cell>
    <Cell><Data ss:Type="String">PC-5p-867392_1</Data></Cell>
    <Cell><Data ss:Type="String">TCACAGAGATTGAGACAAGGTT</Data></Cell>
    <Cell><Data ss:Type="Number">22</Data></Cell>
    <Cell><Data ss:Type="String">chr12</Data></Cell>
    <Cell><Data ss:Type="String">+</Data></Cell>
    <Cell><Data ss:Type="Number">5413727</Data></Cell>
    <Cell><Data ss:Type="Number">5413797</Data></Cell>
    <Cell><Data ss:Type="String">taagtaaaTCACAGAGATTGAGACAAGGTTgtgttggaaccagcTTTGTCTTAATCTCTGTGGTTTactta</Data></Cell>
    <Cell><Data ss:Type="Number">0</Data></Cell>
    <Cell ss:Index="17"><Data ss:Type="String">5'</Data></Cell>
    <Cell><Data ss:Type="String">New</Data></Cell>
    <Cell><Data ss:Type="String">gp4a</Data></Cell>
    <Cell><Data ss:Type="String">(((((((((((((((((((((((((((((((.((....)))))))))))))))))))))))))))))))))</Data></Cell>
    <Cell><Data ss:Type="Number">71</Data></Cell>
    <Cell><Data ss:Type="Number">36.6</Data></Cell>
    <Cell><Data ss:Type="Number">-45.7</Data></Cell>
    <Cell ss:StyleID="s63"><Data ss:Type="Number">0.95528240978255596</Data></Cell>
    <Cell ss:StyleID="s63"><Data ss:Type="Number">0</Data></Cell>
    <Cell><Data ss:Type="String">low</Data></Cell>
   </Row>
   <Row>
    <Cell><Data ss:Type="Number">57</Data></Cell>
    <Cell><Data ss:Type="Number">46</Data></Cell>
    <Cell><Data ss:Type="String">PC-3p-953619_1</Data></Cell>
    <Cell><Data ss:Type="String">GCAGCACTCTGTCCCCCCCAGT</Data></Cell>
    <Cell><Data ss:Type="Number">22</Data></Cell>
    <Cell><Data ss:Type="String">chr2</Data></Cell>
    <Cell><Data ss:Type="String">+</Data></Cell>
    <Cell><Data ss:Type="Number">82661287</Data></Cell>
    <Cell><Data ss:Type="Number">82661351</Data></Cell>
    <Cell><Data ss:Type="String">gTTTGGTGGGGACATGGTGCTTCTgggctatttgagaccaaaGCAGCACTCTGTCCCCCCCAGTc</Data></Cell>
    <Cell><Data ss:Type="Number">0</Data></Cell>
    <Cell ss:Index="17"><Data ss:Type="String">3'</Data></Cell>
    <Cell><Data ss:Type="String">New</Data></Cell>
    <Cell><Data ss:Type="String">gp4a</Data></Cell>
    <Cell><Data ss:Type="String">..((((.(((((((..(((((.((.((((.....)).))..)).)))))..))))))).))))..</Data></Cell>
    <Cell><Data ss:Type="Number">61</Data></Cell>
    <Cell><Data ss:Type="Number">56.9</Data></Cell>
    <Cell><Data ss:Type="Number">-30.7</Data></Cell>
    <Cell ss:StyleID="s63"><Data ss:Type="Number">0.95528240978255596</Data></Cell>
    <Cell ss:StyleID="s63"><Data ss:Type="Number">0</Data></Cell>
    <Cell><Data ss:Type="String">low</Data></Cell>
   </Row>
   <Row>
    <Cell><Data ss:Type="Number">60</Data></Cell>
    <Cell><Data ss:Type="Number">48</Data></Cell>
    <Cell><Data ss:Type="String">PC-3p-572382_2</Data></Cell>
    <Cell><Data ss:Type="String">ATGAGACCGATGCCTCACC</Data></Cell>
    <Cell><Data ss:Type="Number">19</Data></Cell>
    <Cell><Data ss:Type="String">chr6</Data></Cell>
    <Cell><Data ss:Type="String">+</Data></Cell>
    <Cell><Data ss:Type="Number">67831228</Data></Cell>
    <Cell><Data ss:Type="Number">67831329</Data></Cell>
    <Cell><Data ss:Type="String">agcggacgaattctctaaacggtgttcatctcgcttcatgttcatggacattatcacATGAGACCGATGGCTCACCggagctggaggacctctcgtacccac</Data></Cell>
    <Cell><Data ss:Type="Number">0</Data></Cell>
    <Cell ss:Index="17"><Data ss:Type="String">3'</Data></Cell>
    <Cell><Data ss:Type="String">New</Data></Cell>
    <Cell><Data ss:Type="String">gp4a</Data></Cell>
    <Cell><Data ss:Type="String">...((((((.(((((((..(((((.(((((...((.(((((..............)))))))...)))))..)))))....)))))))....)))).))...</Data></Cell>
    <Cell><Data ss:Type="Number">96</Data></Cell>
    <Cell><Data ss:Type="Number">52</Data></Cell>
    <Cell><Data ss:Type="Number">-28.6</Data></Cell>
    <Cell ss:StyleID="s63"><Data ss:Type="Number">0.95528240978255596</Data></Cell>
    <Cell ss:StyleID="s63"><Data ss:Type="Number">0</Data></Cell>
    <Cell><Data ss:Type="String">low</Data></Cell>
   </Row>
   <Row>
    <Cell><Data ss:Type="Number">61</Data></Cell>
    <Cell><Data ss:Type="Number">48</Data></Cell>
    <Cell><Data ss:Type="String">PC-3p-572382_2</Data></Cell>
    <Cell><Data ss:Type="String">ATGAGACCGATGCCTCACC</Data></Cell>
    <Cell><Data ss:Type="Number">19</Data></Cell>
    <Cell><Data ss:Type="String">chr6</Data></Cell>
    <Cell><Data ss:Type="String">-</Data></Cell>
    <Cell><Data ss:Type="Number">131153207</Data></Cell>
    <Cell><Data ss:Type="Number">131153308</Data></Cell>
    <Cell><Data ss:Type="String">agcggacgaattctctaaacggtgttcatctcgcttcatgttcatggacattatcacATGAGACCGATGGCTCACCggagctggaggacctctcgtacccac</Data></Cell>
    <Cell><Data ss:Type="Number">0</Data></Cell>
    <Cell ss:Index="17"><Data ss:Type="String">3'</Data></Cell>
    <Cell><Data ss:Type="String">New</Data></Cell>
    <Cell><Data ss:Type="String">gp4a</Data></Cell>
    <Cell><Data ss:Type="String">...((((((.(((((((..(((((.(((((...((.(((((..............)))))))...)))))..)))))....)))))))....)))).))...</Data></Cell>
    <Cell><Data ss:Type="Number">96</Data></Cell>
    <Cell><Data ss:Type="Number">52</Data></Cell>
    <Cell><Data ss:Type="Number">-28.6</Data></Cell>
    <Cell ss:StyleID="s63"><Data ss:Type="Number">0.95528240978255596</Data></Cell>
    <Cell ss:StyleID="s63"><Data ss:Type="Number">0</Data></Cell>
    <Cell><Data ss:Type="String">low</Data></Cell>
   </Row>
   <Row>
    <Cell><Data ss:Type="Number">62</Data></Cell>
    <Cell><Data ss:Type="Number">49</Data></Cell>
    <Cell><Data ss:Type="String">PC-5p-406670_2</Data></Cell>
    <Cell><Data ss:Type="String">CCCCGTAAGTGTATGTGA</Data></Cell>
    <Cell><Data ss:Type="Number">18</Data></Cell>
    <Cell><Data ss:Type="String">chrX</Data></Cell>
    <Cell><Data ss:Type="String">+</Data></Cell>
    <Cell><Data ss:Type="Number">54229001</Data></Cell>
    <Cell><Data ss:Type="Number">54229092</Data></Cell>
    <Cell><Data ss:Type="String">tcttctttctgCCCCGTAAGTGTATGTGAtttcccaaagctctgttcttgattcttttcagttgctattacaacagcaggacaggaagacta</Data></Cell>
    <Cell><Data ss:Type="Number">0</Data></Cell>
    <Cell ss:Index="17"><Data ss:Type="String">5'</Data></Cell>
    <Cell><Data ss:Type="String">New</Data></Cell>
    <Cell><Data ss:Type="String">gp4a</Data></Cell>
    <Cell><Data ss:Type="String">...((((((((.((.((...(((.((((((.......(((.(((..............)))..)))))))))))))).)).))))))))...</Data></Cell>
    <Cell><Data ss:Type="Number">86</Data></Cell>
    <Cell><Data ss:Type="Number">41.3</Data></Cell>
    <Cell><Data ss:Type="Number">-20</Data></Cell>
    <Cell ss:StyleID="s63"><Data ss:Type="Number">0.95528240978255596</Data></Cell>
    <Cell ss:StyleID="s63"><Data ss:Type="Number">0</Data></Cell>
    <Cell><Data ss:Type="String">low</Data></Cell>
   </Row>
   <Row>
    <Cell><Data ss:Type="Number">63</Data></Cell>
    <Cell><Data ss:Type="Number">49</Data></Cell>
    <Cell><Data ss:Type="String">PC-5p-406670_2</Data></Cell>
    <Cell><Data ss:Type="String">CCCCGTAAGTGTATGTGA</Data></Cell>
    <Cell><Data ss:Type="Number">18</Data></Cell>
    <Cell><Data ss:Type="String">chrX</Data></Cell>
    <Cell><Data ss:Type="String">+</Data></Cell>
    <Cell><Data ss:Type="Number">54563726</Data></Cell>
    <Cell><Data ss:Type="Number">54563817</Data></Cell>
    <Cell><Data ss:Type="String">tcttctttctgCCCCGTAAGTGTATGTGAtttcccaaagctctgttcttgattcttttcagttgctattacaacagcaggacaggaagacta</Data></Cell>
    <Cell><Data ss:Type="Number">0</Data></Cell>
    <Cell ss:Index="17"><Data ss:Type="String">5'</Data></Cell>
    <Cell><Data ss:Type="String">New</Data></Cell>
    <Cell><Data ss:Type="String">gp4a</Data></Cell>
    <Cell><Data ss:Type="String">...((((((((.((.((...(((.((((((.......(((.(((..............)))..)))))))))))))).)).))))))))...</Data></Cell>
    <Cell><Data ss:Type="Number">86</Data></Cell>
    <Cell><Data ss:Type="Number">41.3</Data></Cell>
    <Cell><Data ss:Type="Number">-20</Data></Cell>
    <Cell ss:StyleID="s63"><Data ss:Type="Number">0.95528240978255596</Data></Cell>
    <Cell ss:StyleID="s63"><Data ss:Type="Number">0</Data></Cell>
    <Cell><Data ss:Type="String">low</Data></Cell>
   </Row>
   <Row>
    <Cell><Data ss:Type="Number">95</Data></Cell>
    <Cell><Data ss:Type="Number">70</Data></Cell>
    <Cell><Data ss:Type="String">PC-5p-2150186_1</Data></Cell>
    <Cell><Data ss:Type="String">TGTTCCAGAGTTTGAAAACCCC</Data></Cell>
    <Cell><Data ss:Type="Number">22</Data></Cell>
    <Cell><Data ss:Type="String">chrX</Data></Cell>
    <Cell><Data ss:Type="String">-</Data></Cell>
    <Cell><Data ss:Type="Number">28788014</Data></Cell>
    <Cell><Data ss:Type="Number">28788088</Data></Cell>
    <Cell><Data ss:Type="String">gtatgaatctTGTTCCAGAGTTTGAAAACCCCtggcagttgcagaggTTTTCAAACTCAGGAATAAGAttcactg</Data></Cell>
    <Cell><Data ss:Type="Number">0</Data></Cell>
    <Cell ss:Index="17"><Data ss:Type="String">5'</Data></Cell>
    <Cell><Data ss:Type="String">New</Data></Cell>
    <Cell><Data ss:Type="String">gp4a</Data></Cell>
    <Cell><Data ss:Type="String">...(((((((((((((.(((((((((((((.(((.(....)))).))))))))))))).)))))))))))))...</Data></Cell>
    <Cell><Data ss:Type="Number">69</Data></Cell>
    <Cell><Data ss:Type="Number">41.3</Data></Cell>
    <Cell><Data ss:Type="Number">-40.799999999999997</Data></Cell>
    <Cell ss:StyleID="s63"><Data ss:Type="Number">0.95528240978255596</Data></Cell>
    <Cell ss:StyleID="s63"><Data ss:Type="Number">0</Data></Cell>
    <Cell><Data ss:Type="String">low</Data></Cell>
   </Row>
   <Row>
    <Cell><Data ss:Type="Number">95</Data></Cell>
    <Cell><Data ss:Type="Number">71</Data></Cell>
    <Cell><Data ss:Type="String">PC-3p-991461_2</Data></Cell>
    <Cell><Data ss:Type="String">TTTTCAAACTCAGGAATAAGT</Data></Cell>
    <Cell><Data ss:Type="Number">21</Data></Cell>
    <Cell><Data ss:Type="String">chrX</Data></Cell>
    <Cell><Data ss:Type="String">-</Data></Cell>
    <Cell><Data ss:Type="Number">28788014</Data></Cell>
    <Cell><Data ss:Type="Number">28788088</Data></Cell>
    <Cell><Data ss:Type="String">gtatgaatctTGTTCCAGAGTTTGAAAACCCCtggcagttgcagaggTTTTCAAACTCAGGAATAAGAttcactg</Data></Cell>
    <Cell><Data ss:Type="Number">0</Data></Cell>
    <Cell ss:Index="17"><Data ss:Type="String">3'</Data></Cell>
    <Cell><Data ss:Type="String">New</Data></Cell>
    <Cell><Data ss:Type="String">gp4a</Data></Cell>
    <Cell><Data ss:Type="String">...(((((((((((((.(((((((((((((.(((.(....)))).))))))))))))).)))))))))))))...</Data></Cell>
    <Cell><Data ss:Type="Number">69</Data></Cell>
    <Cell><Data ss:Type="Number">41.3</Data></Cell>
    <Cell><Data ss:Type="Number">-40.799999999999997</Data></Cell>
    <Cell ss:StyleID="s63"><Data ss:Type="Number">1.9105648195651099</Data></Cell>
    <Cell ss:StyleID="s63"><Data ss:Type="Number">0</Data></Cell>
    <Cell><Data ss:Type="String">low</Data></Cell>
   </Row>
   <Row>
    <Cell><Data ss:Type="Number">96</Data></Cell>
    <Cell><Data ss:Type="Number">72</Data></Cell>
    <Cell><Data ss:Type="String">PC-3p-411420_2</Data></Cell>
    <Cell><Data ss:Type="String">AAGCGAGGAGGTGGGGCCAGG</Data></Cell>
    <Cell><Data ss:Type="Number">21</Data></Cell>
    <Cell><Data ss:Type="String">chr12</Data></Cell>
    <Cell><Data ss:Type="String">+</Data></Cell>
    <Cell><Data ss:Type="Number">34082312</Data></Cell>
    <Cell><Data ss:Type="Number">34082413</Data></Cell>
    <Cell><Data ss:Type="String">catagagccctctctcctgcctggccacttttcagtccgggattggtcttcattcctaAAGCGAGGAGGTGGGGCCAGGtggattcttaagagggcttttgg</Data></Cell>
    <Cell><Data ss:Type="Number">0</Data></Cell>
    <Cell ss:Index="17"><Data ss:Type="String">3'</Data></Cell>
    <Cell><Data ss:Type="String">New</Data></Cell>
    <Cell><Data ss:Type="String">gp4a</Data></Cell>
    <Cell><Data ss:Type="String">((.((((((((((.(((.(((((((((((((...((..((((.((.....)).))))...))...)))))..)))))))))))......)))))))))))).</Data></Cell>
    <Cell><Data ss:Type="Number">101</Data></Cell>
    <Cell><Data ss:Type="Number">54.9</Data></Cell>
    <Cell><Data ss:Type="Number">-42.7</Data></Cell>
    <Cell ss:StyleID="s63"><Data ss:Type="Number">0.95528240978255596</Data></Cell>
    <Cell ss:StyleID="s63"><Data ss:Type="Number">0</Data></Cell>
    <Cell><Data ss:Type="String">low</Data></Cell>
   </Row>
   <Row>
    <Cell><Data ss:Type="Number">97</Data></Cell>
    <Cell><Data ss:Type="Number">72</Data></Cell>
    <Cell><Data ss:Type="String">PC-3p-411420_2</Data></Cell>
    <Cell><Data ss:Type="String">AAGCGAGGAGGTGGGGCCAGG</Data></Cell>
    <Cell><Data ss:Type="Number">21</Data></Cell>
    <Cell><Data ss:Type="String">chr12</Data></Cell>
    <Cell><Data ss:Type="String">+</Data></Cell>
    <Cell><Data ss:Type="Number">34083585</Data></Cell>
    <Cell><Data ss:Type="Number">34083686</Data></Cell>
    <Cell><Data ss:Type="String">catagagccctctctcctgcctggccacttttcagtccgggattggtcttcattcctaAAGCGAGGAGGTGGGGCCAGGtggattcttaagagggcttttgg</Data></Cell>
    <Cell><Data ss:Type="Number">0</Data></Cell>
    <Cell ss:Index="17"><Data ss:Type="String">3'</Data></Cell>
    <Cell><Data ss:Type="String">New</Data></Cell>
    <Cell><Data ss:Type="String">gp4a</Data></Cell>
    <Cell><Data ss:Type="String">((.((((((((((.(((.(((((((((((((...((..((((.((.....)).))))...))...)))))..)))))))))))......)))))))))))).</Data></Cell>
    <Cell><Data ss:Type="Number">101</Data></Cell>
    <Cell><Data ss:Type="Number">54.9</Data></Cell>
    <Cell><Data ss:Type="Number">-42.7</Data></Cell>
    <Cell ss:StyleID="s63"><Data ss:Type="Number">0.95528240978255596</Data></Cell>
    <Cell ss:StyleID="s63"><Data ss:Type="Number">0</Data></Cell>
    <Cell><Data ss:Type="String">low</Data></Cell>
   </Row>
   <Row>
    <Cell><Data ss:Type="Number">98</Data></Cell>
    <Cell><Data ss:Type="Number">73</Data></Cell>
    <Cell><Data ss:Type="String">PC-3p-1264899_1</Data></Cell>
    <Cell><Data ss:Type="String">CTAGGATTCTAGATGGGAGA</Data></Cell>
    <Cell><Data ss:Type="Number">20</Data></Cell>
    <Cell><Data ss:Type="String">GL894052.2</Data></Cell>
    <Cell><Data ss:Type="String">+</Data></Cell>
    <Cell><Data ss:Type="Number">12519</Data></Cell>
    <Cell><Data ss:Type="Number">12608</Data></Cell>
    <Cell><Data ss:Type="String">ccatttcccagtaagtcctgggacagcaaggctggctatgtatgataagtgatgtttatcttgtgtcCTAGGATTCTAGATGGGAGAgaa</Data></Cell>
    <Cell><Data ss:Type="Number">0</Data></Cell>
    <Cell ss:Index="17"><Data ss:Type="String">3'</Data></Cell>
    <Cell><Data ss:Type="String">New</Data></Cell>
    <Cell><Data ss:Type="String">gp4a</Data></Cell>
    <Cell><Data ss:Type="String">...(((((((...((((((((((((.(((((...((....(((.....)))..))...))))))))))))))))).....)))))))...</Data></Cell>
    <Cell><Data ss:Type="Number">84</Data></Cell>
    <Cell><Data ss:Type="Number">44.4</Data></Cell>
    <Cell><Data ss:Type="Number">-32.4</Data></Cell>
    <Cell ss:StyleID="s63"><Data ss:Type="Number">0.47764120489127798</Data></Cell>
    <Cell ss:StyleID="s63"><Data ss:Type="Number">0</Data></Cell>
    <Cell><Data ss:Type="String">low</Data></Cell>
   </Row>
   <Row>
    <Cell><Data ss:Type="Number">99</Data></Cell>
    <Cell><Data ss:Type="Number">73</Data></Cell>
    <Cell><Data ss:Type="String">PC-3p-1264899_1</Data></Cell>
    <Cell><Data ss:Type="String">CTAGGATTCTAGATGGGAGA</Data></Cell>
    <Cell><Data ss:Type="Number">20</Data></Cell>
    <Cell><Data ss:Type="String">chr9</Data></Cell>
    <Cell><Data ss:Type="String">+</Data></Cell>
    <Cell><Data ss:Type="Number">19065767</Data></Cell>
    <Cell><Data ss:Type="Number">19065856</Data></Cell>
    <Cell><Data ss:Type="String">ccatttcccaataagtcctgggacagcaaggctggctatgtatgataagtgatgtttatcttgtgtcCTAGGATTCTAGATGGGAGAgaa</Data></Cell>
    <Cell><Data ss:Type="Number">0</Data></Cell>
    <Cell ss:Index="17"><Data ss:Type="String">3'</Data></Cell>
    <Cell><Data ss:Type="String">New</Data></Cell>
    <Cell><Data ss:Type="String">gp4a</Data></Cell>
    <Cell><Data ss:Type="String">...(((((((.((((((((((((((.(((((...((....(((.....)))..))...))))))))))))))))).))..)))))))...</Data></Cell>
    <Cell><Data ss:Type="Number">84</Data></Cell>
    <Cell><Data ss:Type="Number">43.3</Data></Cell>
    <Cell><Data ss:Type="Number">-31.9</Data></Cell>
    <Cell ss:StyleID="s63"><Data ss:Type="Number">0.47764120489127798</Data></Cell>
    <Cell ss:StyleID="s63"><Data ss:Type="Number">0</Data></Cell>
    <Cell><Data ss:Type="String">low</Data></Cell>
   </Row>
   <Row>
    <Cell><Data ss:Type="Number">101</Data></Cell>
    <Cell><Data ss:Type="Number">76</Data></Cell>
    <Cell><Data ss:Type="String">PC-5p-1930093_1</Data></Cell>
    <Cell><Data ss:Type="String">TGCACAACAGAGCGAGCCAGCT</Data></Cell>
    <Cell><Data ss:Type="Number">22</Data></Cell>
    <Cell><Data ss:Type="String">chr11</Data></Cell>
    <Cell><Data ss:Type="String">-</Data></Cell>
    <Cell><Data ss:Type="Number">4056340</Data></Cell>
    <Cell><Data ss:Type="Number">4056426</Data></Cell>
    <Cell><Data ss:Type="String">cttggccgtttctgcTGCACAACAGAGCGAGCCAGCTgggagcgngacacccTGACTCACTCTGTTGTGCAGCagaaagtggtcaca</Data></Cell>
    <Cell><Data ss:Type="Number">0</Data></Cell>
    <Cell ss:Index="17"><Data ss:Type="String">5'</Data></Cell>
    <Cell><Data ss:Type="String">New</Data></Cell>
    <Cell><Data ss:Type="String">gp4a</Data></Cell>
    <Cell><Data ss:Type="String">..(((((((((((((((((((((((((.(((.(((..((..........))))).))).))))))))))))))))))).))))))..</Data></Cell>
    <Cell><Data ss:Type="Number">83</Data></Cell>
    <Cell><Data ss:Type="Number">57.5</Data></Cell>
    <Cell><Data ss:Type="Number">-51.3</Data></Cell>
    <Cell ss:StyleID="s63"><Data ss:Type="Number">1.9105648195651099</Data></Cell>
    <Cell ss:StyleID="s63"><Data ss:Type="Number">0</Data></Cell>
    <Cell><Data ss:Type="String">low</Data></Cell>
   </Row>
   <Row>
    <Cell><Data ss:Type="Number">132</Data></Cell>
    <Cell><Data ss:Type="Number">99</Data></Cell>
    <Cell><Data ss:Type="String">PC-3p-2146456_1</Data></Cell>
    <Cell><Data ss:Type="String">TGGGCAACAGCAGGCAGTGAGT</Data></Cell>
    <Cell><Data ss:Type="Number">22</Data></Cell>
    <Cell><Data ss:Type="String">chr17</Data></Cell>
    <Cell><Data ss:Type="String">+</Data></Cell>
    <Cell><Data ss:Type="Number">34386447</Data></Cell>
    <Cell><Data ss:Type="Number">34386525</Data></Cell>
    <Cell><Data ss:Type="String">gtggggtccactgcctcatggctgctgcccagtagagccaagatccctaaacTGGGCAACAGCAGGCAGTGAGTctgat</Data></Cell>
    <Cell><Data ss:Type="Number">0</Data></Cell>
    <Cell ss:Index="17"><Data ss:Type="String">3'</Data></Cell>
    <Cell><Data ss:Type="String">New</Data></Cell>
    <Cell><Data ss:Type="String">gp4a</Data></Cell>
    <Cell><Data ss:Type="String">...(((..((((((((....((((.((((((((..((.........))..)))))))).))))))))))))..)))...</Data></Cell>
    <Cell><Data ss:Type="Number">73</Data></Cell>
    <Cell><Data ss:Type="Number">58.2</Data></Cell>
    <Cell><Data ss:Type="Number">-37.4</Data></Cell>
    <Cell ss:StyleID="s63"><Data ss:Type="Number">0.47764120489127798</Data></Cell>
    <Cell ss:StyleID="s63"><Data ss:Type="Number">0</Data></Cell>
    <Cell><Data ss:Type="String">low</Data></Cell>
   </Row>
   <Row>
    <Cell><Data ss:Type="Number">133</Data></Cell>
    <Cell><Data ss:Type="Number">99</Data></Cell>
    <Cell><Data ss:Type="String">PC-3p-2146456_1</Data></Cell>
    <Cell><Data ss:Type="String">TGGGCAACAGCAGGCAGTGAGT</Data></Cell>
    <Cell><Data ss:Type="Number">22</Data></Cell>
    <Cell><Data ss:Type="String">chr17</Data></Cell>
    <Cell><Data ss:Type="String">-</Data></Cell>
    <Cell><Data ss:Type="Number">34289094</Data></Cell>
    <Cell><Data ss:Type="Number">34289172</Data></Cell>
    <Cell><Data ss:Type="String">gtggggtccactgcctcatggctgctgcccagtagagccaagatccctaaacTGGGCAACAGCAGGCAGTGAGTctgat</Data></Cell>
    <Cell><Data ss:Type="Number">0</Data></Cell>
    <Cell ss:Index="17"><Data ss:Type="String">3'</Data></Cell>
    <Cell><Data ss:Type="String">New</Data></Cell>
    <Cell><Data ss:Type="String">gp4a</Data></Cell>
    <Cell><Data ss:Type="String">...(((..((((((((....((((.((((((((..((.........))..)))))))).))))))))))))..)))...</Data></Cell>
    <Cell><Data ss:Type="Number">73</Data></Cell>
    <Cell><Data ss:Type="Number">58.2</Data></Cell>
    <Cell><Data ss:Type="Number">-37.4</Data></Cell>
    <Cell ss:StyleID="s63"><Data ss:Type="Number">0.47764120489127798</Data></Cell>
    <Cell ss:StyleID="s63"><Data ss:Type="Number">0</Data></Cell>
    <Cell><Data ss:Type="String">low</Data></Cell>
   </Row>
   <Row>
    <Cell><Data ss:Type="Number">150</Data></Cell>
    <Cell><Data ss:Type="Number">111</Data></Cell>
    <Cell><Data ss:Type="String">PC-5p-510355_2</Data></Cell>
    <Cell><Data ss:Type="String">AGGCATGGCTGAATACTGTGTT</Data></Cell>
    <Cell><Data ss:Type="Number">22</Data></Cell>
    <Cell><Data ss:Type="String">chr3</Data></Cell>
    <Cell><Data ss:Type="String">+</Data></Cell>
    <Cell><Data ss:Type="Number">17191494</Data></Cell>
    <Cell><Data ss:Type="Number">17191555</Data></Cell>
    <Cell><Data ss:Type="String">aAGGCATGGCTGAATACTGTGTTctttttatcagtaatttacacagccagacaccatgcaaa</Data></Cell>
    <Cell><Data ss:Type="Number">0</Data></Cell>
    <Cell ss:Index="17"><Data ss:Type="String">5'</Data></Cell>
    <Cell><Data ss:Type="String">New</Data></Cell>
    <Cell><Data ss:Type="String">gp4a</Data></Cell>
    <Cell><Data ss:Type="String">...(((((((((....((((((...((........))...)))))).)))...))))))...</Data></Cell>
    <Cell><Data ss:Type="Number">56</Data></Cell>
    <Cell><Data ss:Type="Number">38.700000000000003</Data></Cell>
    <Cell><Data ss:Type="Number">-16.2</Data></Cell>
    <Cell ss:StyleID="s63"><Data ss:Type="Number">0.95528240978255596</Data></Cell>
    <Cell ss:StyleID="s63"><Data ss:Type="Number">0</Data></Cell>
    <Cell><Data ss:Type="String">low</Data></Cell>
   </Row>
   <Row>
    <Cell><Data ss:Type="Number">151</Data></Cell>
    <Cell><Data ss:Type="Number">111</Data></Cell>
    <Cell><Data ss:Type="String">PC-5p-510355_2</Data></Cell>
    <Cell><Data ss:Type="String">AGGCATGGCTGAATACTGTGTT</Data></Cell>
    <Cell><Data ss:Type="Number">22</Data></Cell>
    <Cell><Data ss:Type="String">chr3</Data></Cell>
    <Cell><Data ss:Type="String">-</Data></Cell>
    <Cell><Data ss:Type="Number">17100481</Data></Cell>
    <Cell><Data ss:Type="Number">17100542</Data></Cell>
    <Cell><Data ss:Type="String">aAGGCATGGCTGAATACTGTGTTctttttatcagtaatttacacagccagacaccatgcaaa</Data></Cell>
    <Cell><Data ss:Type="Number">0</Data></Cell>
    <Cell ss:Index="17"><Data ss:Type="String">5'</Data></Cell>
    <Cell><Data ss:Type="String">New</Data></Cell>
    <Cell><Data ss:Type="String">gp4a</Data></Cell>
    <Cell><Data ss:Type="String">...(((((((((....((((((...((........))...)))))).)))...))))))...</Data></Cell>
    <Cell><Data ss:Type="Number">56</Data></Cell>
    <Cell><Data ss:Type="Number">38.700000000000003</Data></Cell>
    <Cell><Data ss:Type="Number">-16.2</Data></Cell>
    <Cell ss:StyleID="s63"><Data ss:Type="Number">0.95528240978255596</Data></Cell>
    <Cell ss:StyleID="s63"><Data ss:Type="Number">0</Data></Cell>
    <Cell><Data ss:Type="String">low</Data></Cell>
   </Row>
   <Row>
    <Cell><Data ss:Type="Number">154</Data></Cell>
    <Cell><Data ss:Type="Number">113</Data></Cell>
    <Cell><Data ss:Type="String">PC-3p-2340595_1</Data></Cell>
    <Cell><Data ss:Type="String">CTGTTTTAGATTAGGATAATT</Data></Cell>
    <Cell><Data ss:Type="Number">21</Data></Cell>
    <Cell><Data ss:Type="String">GL895073.2</Data></Cell>
    <Cell><Data ss:Type="String">-</Data></Cell>
    <Cell><Data ss:Type="Number">3813</Data></Cell>
    <Cell><Data ss:Type="Number">3936</Data></Cell>
    <Cell><Data ss:Type="String">tcagtatctaaaaacatgtaatatttgatttgtcttcaatattaggatattgaaacctcaattttttcatgtatacCTGTTTTAGATTAGGATAATTcaagatgtgttggttttatggtgctta</Data></Cell>
    <Cell><Data ss:Type="Number">0</Data></Cell>
    <Cell ss:Index="17"><Data ss:Type="String">3'</Data></Cell>
    <Cell><Data ss:Type="String">New</Data></Cell>
    <Cell><Data ss:Type="String">gp4a</Data></Cell>
    <Cell><Data ss:Type="String">..((((((..(((((.....((((((((.(((((((.(((..(((((((((((((.........))))).)))).))))......)))))))))).))).)))))....)))))..))))))..</Data></Cell>
    <Cell><Data ss:Type="Number">120</Data></Cell>
    <Cell><Data ss:Type="Number">26.6</Data></Cell>
    <Cell><Data ss:Type="Number">-24.5</Data></Cell>
    <Cell ss:StyleID="s63"><Data ss:Type="Number">0.47764120489127798</Data></Cell>
    <Cell ss:StyleID="s63"><Data ss:Type="Number">0</Data></Cell>
    <Cell><Data ss:Type="String">low</Data></Cell>
   </Row>
   <Row>
    <Cell><Data ss:Type="Number">155</Data></Cell>
    <Cell><Data ss:Type="Number">113</Data></Cell>
    <Cell><Data ss:Type="String">PC-3p-2340595_1</Data></Cell>
    <Cell><Data ss:Type="String">CTGTTTTAGATTAGGATAATT</Data></Cell>
    <Cell><Data ss:Type="Number">21</Data></Cell>
    <Cell><Data ss:Type="String">chr7</Data></Cell>
    <Cell><Data ss:Type="String">+</Data></Cell>
    <Cell><Data ss:Type="Number">37202065</Data></Cell>
    <Cell><Data ss:Type="Number">37202188</Data></Cell>
    <Cell><Data ss:Type="String">tcagtatctaaaaacatgtaatatttgatttgtcttcaatattaggatattgaaacctcaattttttcatgtatacCTGTTTTAGATTAGGATAATTcaagatgtgttggttttatggtgctta</Data></Cell>
    <Cell><Data ss:Type="Number">0</Data></Cell>
    <Cell ss:Index="17"><Data ss:Type="String">3'</Data></Cell>
    <Cell><Data ss:Type="String">New</Data></Cell>
    <Cell><Data ss:Type="String">gp4a</Data></Cell>
    <Cell><Data ss:Type="String">..((((((..(((((.....((((((((.(((((((.(((..(((((((((((((.........))))).)))).))))......)))))))))).))).)))))....)))))..))))))..</Data></Cell>
    <Cell><Data ss:Type="Number">120</Data></Cell>
    <Cell><Data ss:Type="Number">26.6</Data></Cell>
    <Cell><Data ss:Type="Number">-24.5</Data></Cell>
    <Cell ss:StyleID="s63"><Data ss:Type="Number">0.47764120489127798</Data></Cell>
    <Cell ss:StyleID="s63"><Data ss:Type="Number">0</Data></Cell>
    <Cell><Data ss:Type="String">low</Data></Cell>
   </Row>
   <Row>
    <Cell><Data ss:Type="Number">168</Data></Cell>
    <Cell><Data ss:Type="Number">123</Data></Cell>
    <Cell><Data ss:Type="String">PC-5p-403079_3</Data></Cell>
    <Cell><Data ss:Type="String">TTGCCACTGGTAGAATTTCTT</Data></Cell>
    <Cell><Data ss:Type="Number">21</Data></Cell>
    <Cell><Data ss:Type="String">chrX</Data></Cell>
    <Cell><Data ss:Type="String">-</Data></Cell>
    <Cell><Data ss:Type="Number">20825515</Data></Cell>
    <Cell><Data ss:Type="Number">20825616</Data></Cell>
    <Cell><Data ss:Type="String">ccTTGCCACTGGTAGAATTTCTTtagctctcaatgtgttatgtagctaatccattactgtttttccacacatatggttatctggaggagaccagtggtatct</Data></Cell>
    <Cell><Data ss:Type="Number">0</Data></Cell>
    <Cell ss:Index="17"><Data ss:Type="String">5'</Data></Cell>
    <Cell><Data ss:Type="String">New</Data></Cell>
    <Cell><Data ss:Type="String">gp4a</Data></Cell>
    <Cell><Data ss:Type="String">...((((((((((....((((..(((((....((((((.....(((............))).....))))))..)))))...))))...))))))))))...</Data></Cell>
    <Cell><Data ss:Type="Number">96</Data></Cell>
    <Cell><Data ss:Type="Number">40.200000000000003</Data></Cell>
    <Cell><Data ss:Type="Number">-28</Data></Cell>
    <Cell ss:StyleID="s63"><Data ss:Type="Number">1.43292361467383</Data></Cell>
    <Cell ss:StyleID="s63"><Data ss:Type="Number">0</Data></Cell>
    <Cell><Data ss:Type="String">low</Data></Cell>
   </Row>
   <Row>
    <Cell><Data ss:Type="Number">169</Data></Cell>
    <Cell><Data ss:Type="Number">123</Data></Cell>
    <Cell><Data ss:Type="String">PC-5p-403079_3</Data></Cell>
    <Cell><Data ss:Type="String">TTGCCACTGGTAGAATTTCTT</Data></Cell>
    <Cell><Data ss:Type="Number">21</Data></Cell>
    <Cell><Data ss:Type="String">chrX</Data></Cell>
    <Cell><Data ss:Type="String">-</Data></Cell>
    <Cell><Data ss:Type="Number">20946027</Data></Cell>
    <Cell><Data ss:Type="Number">20946128</Data></Cell>
    <Cell><Data ss:Type="String">ccTTGCCACTGGTAGAATTTCTTtagctctcaatgtgttatgtagctaatccattactgtttttccacacatatggttatctggaggagaccagtggtatct</Data></Cell>
    <Cell><Data ss:Type="Number">0</Data></Cell>
    <Cell ss:Index="17"><Data ss:Type="String">5'</Data></Cell>
    <Cell><Data ss:Type="String">New</Data></Cell>
    <Cell><Data ss:Type="String">gp4a</Data></Cell>
    <Cell><Data ss:Type="String">...((((((((((....((((..(((((....((((((.....(((............))).....))))))..)))))...))))...))))))))))...</Data></Cell>
    <Cell><Data ss:Type="Number">96</Data></Cell>
    <Cell><Data ss:Type="Number">40.200000000000003</Data></Cell>
    <Cell><Data ss:Type="Number">-28</Data></Cell>
    <Cell ss:StyleID="s63"><Data ss:Type="Number">1.43292361467383</Data></Cell>
    <Cell ss:StyleID="s63"><Data ss:Type="Number">0</Data></Cell>
    <Cell><Data ss:Type="String">low</Data></Cell>
   </Row>
   <Row>
    <Cell><Data ss:Type="Number">174</Data></Cell>
    <Cell><Data ss:Type="Number">127</Data></Cell>
    <Cell><Data ss:Type="String">PC-3p-2386048_1</Data></Cell>
    <Cell><Data ss:Type="String">TGCACTCAGCCAGAGCCCCTGGA</Data></Cell>
    <Cell><Data ss:Type="Number">23</Data></Cell>
    <Cell><Data ss:Type="String">chr1</Data></Cell>
    <Cell><Data ss:Type="String">-</Data></Cell>
    <Cell><Data ss:Type="Number">314074804</Data></Cell>
    <Cell><Data ss:Type="Number">314074894</Data></Cell>
    <Cell><Data ss:Type="String">ggtgcacctgtcctcATGGGGCTTTGGCTGAGTGCGTgcctgtcttgcttgggctTGCACTCAGCCAGAGCCCCTGGAgctgcagggctgc</Data></Cell>
    <Cell><Data ss:Type="Number">0</Data></Cell>
    <Cell ss:Index="17"><Data ss:Type="String">3'</Data></Cell>
    <Cell><Data ss:Type="String">New</Data></Cell>
    <Cell><Data ss:Type="String">gp4a</Data></Cell>
    <Cell><Data ss:Type="String">...((.(((((.(((..((((((((((((((((((..((((.........))))..))))))))))))))))))..)))..)))))))...</Data></Cell>
    <Cell><Data ss:Type="Number">85</Data></Cell>
    <Cell><Data ss:Type="Number">64.8</Data></Cell>
    <Cell><Data ss:Type="Number">-58.8</Data></Cell>
    <Cell ss:StyleID="s63"><Data ss:Type="Number">0.95528240978255596</Data></Cell>
    <Cell ss:StyleID="s63"><Data ss:Type="Number">0</Data></Cell>
    <Cell><Data ss:Type="String">low</Data></Cell>
   </Row>
   <Row>
    <Cell><Data ss:Type="Number">187</Data></Cell>
    <Cell><Data ss:Type="Number">137</Data></Cell>
    <Cell><Data ss:Type="String">PC-5p-2556894_1</Data></Cell>
    <Cell><Data ss:Type="String">ACAAAACCCAGACAAGAACC</Data></Cell>
    <Cell><Data ss:Type="Number">20</Data></Cell>
    <Cell><Data ss:Type="String">chr17</Data></Cell>
    <Cell><Data ss:Type="String">-</Data></Cell>
    <Cell><Data ss:Type="Number">33573652</Data></Cell>
    <Cell><Data ss:Type="Number">33573708</Data></Cell>
    <Cell><Data ss:Type="String">aaacACAAAACCCAGACAAGGACCagagttgccatttggctttggggcggtgtgagg</Data></Cell>
    <Cell><Data ss:Type="Number">0</Data></Cell>
    <Cell ss:Index="17"><Data ss:Type="String">5'</Data></Cell>
    <Cell><Data ss:Type="String">New</Data></Cell>
    <Cell><Data ss:Type="String">gp4a</Data></Cell>
    <Cell><Data ss:Type="String">...((((...(((...(((((.(((((.......)))))))))))))...))))...</Data></Cell>
    <Cell><Data ss:Type="Number">51</Data></Cell>
    <Cell><Data ss:Type="Number">52.6</Data></Cell>
    <Cell><Data ss:Type="Number">-17.100000000000001</Data></Cell>
    <Cell ss:StyleID="s63"><Data ss:Type="Number">0.95528240978255596</Data></Cell>
    <Cell ss:StyleID="s63"><Data ss:Type="Number">0</Data></Cell>
    <Cell><Data ss:Type="String">low</Data></Cell>
   </Row>
   <Row>
    <Cell><Data ss:Type="Number">191</Data></Cell>
    <Cell><Data ss:Type="Number">141</Data></Cell>
    <Cell><Data ss:Type="String">PC-5p-2123906_1</Data></Cell>
    <Cell><Data ss:Type="String">GCTTTGAACTCAGTACGATT</Data></Cell>
    <Cell><Data ss:Type="Number">20</Data></Cell>
    <Cell><Data ss:Type="String">JH118534.1</Data></Cell>
    <Cell><Data ss:Type="String">+</Data></Cell>
    <Cell><Data ss:Type="Number">120722</Data></Cell>
    <Cell><Data ss:Type="Number">120819</Data></Cell>
    <Cell><Data ss:Type="String">ggtgcattttagtctttgtGCTTTGAACTCAGTACGATTccttttgactcttcctttgaaaagtgcagatgttttaagaaagaagacagagaggctta</Data></Cell>
    <Cell><Data ss:Type="Number">0</Data></Cell>
    <Cell ss:Index="17"><Data ss:Type="String">5'</Data></Cell>
    <Cell><Data ss:Type="String">New</Data></Cell>
    <Cell><Data ss:Type="String">gp4a</Data></Cell>
    <Cell><Data ss:Type="String">...((.(((..((((((...(((..(((((.((((..(((.....((....))....)))..)))).)).)))..)))...))))))..))).))...</Data></Cell>
    <Cell><Data ss:Type="Number">92</Data></Cell>
    <Cell><Data ss:Type="Number">37.799999999999997</Data></Cell>
    <Cell><Data ss:Type="Number">-20.5</Data></Cell>
    <Cell ss:StyleID="s63"><Data ss:Type="Number">0.95528240978255596</Data></Cell>
    <Cell ss:StyleID="s63"><Data ss:Type="Number">0</Data></Cell>
    <Cell><Data ss:Type="String">low</Data></Cell>
   </Row>
   <Row>
    <Cell><Data ss:Type="Number">192</Data></Cell>
    <Cell><Data ss:Type="Number">142</Data></Cell>
    <Cell><Data ss:Type="String">PC-3p-933997_1</Data></Cell>
    <Cell><Data ss:Type="String">TTTCTAAAGGGCTCGATGAGTA</Data></Cell>
    <Cell><Data ss:Type="Number">22</Data></Cell>
    <Cell><Data ss:Type="String">chr14</Data></Cell>
    <Cell><Data ss:Type="String">-</Data></Cell>
    <Cell><Data ss:Type="Number">75076752</Data></Cell>
    <Cell><Data ss:Type="Number">75076871</Data></Cell>
    <Cell><Data ss:Type="String">ctcttccttttacttatctcaagtggaaattaatggattaaaatatttatttgTTTCTAAAGGGCTCGATGAGTAagtatgggaaaaaattcaaacacttaaatttctaaggtaatttgt</Data></Cell>
    <Cell><Data ss:Type="Number">0</Data></Cell>
    <Cell ss:Index="17"><Data ss:Type="String">3'</Data></Cell>
    <Cell><Data ss:Type="String">New</Data></Cell>
    <Cell><Data ss:Type="String">gp4a</Data></Cell>
    <Cell><Data ss:Type="String">...(((((((((((((((((...((((((..(((..((......))..)))..))))))...))...))))))))))...))))).........((.((((......)))))).......</Data></Cell>
    <Cell><Data ss:Type="Number">82</Data></Cell>
    <Cell><Data ss:Type="Number">27.5</Data></Cell>
    <Cell><Data ss:Type="Number">-22.9</Data></Cell>
    <Cell ss:StyleID="s63"><Data ss:Type="Number">1.9105648195651099</Data></Cell>
    <Cell ss:StyleID="s63"><Data ss:Type="Number">0</Data></Cell>
    <Cell><Data ss:Type="String">low</Data></Cell>
   </Row>
   <Row>
    <Cell><Data ss:Type="Number">200</Data></Cell>
    <Cell><Data ss:Type="Number">150</Data></Cell>
    <Cell><Data ss:Type="String">PC-5p-461139_2</Data></Cell>
    <Cell><Data ss:Type="String">AGGCACACTGAGAAATCTC</Data></Cell>
    <Cell><Data ss:Type="Number">19</Data></Cell>
    <Cell><Data ss:Type="String">chr15</Data></Cell>
    <Cell><Data ss:Type="String">-</Data></Cell>
    <Cell><Data ss:Type="Number">73785893</Data></Cell>
    <Cell><Data ss:Type="Number">73785987</Data></Cell>
    <Cell><Data ss:Type="String">gAGGCACACTGAGAAATCTCaaagatagtttagtgtaaaatactgtaaaaagttttatattatttgtatttaggagatgattaggagaatgcaaa</Data></Cell>
    <Cell><Data ss:Type="Number">0</Data></Cell>
    <Cell ss:Index="17"><Data ss:Type="String">5'</Data></Cell>
    <Cell><Data ss:Type="String">New</Data></Cell>
    <Cell><Data ss:Type="String">gp4a</Data></Cell>
    <Cell><Data ss:Type="String">...(((..((((...(((((..(((((...(((((((((..(((......))))))))))))....)))))..)))))..)))).....)))...</Data></Cell>
    <Cell><Data ss:Type="Number">89</Data></Cell>
    <Cell><Data ss:Type="Number">28.4</Data></Cell>
    <Cell><Data ss:Type="Number">-20</Data></Cell>
    <Cell ss:StyleID="s63"><Data ss:Type="Number">1.9105648195651099</Data></Cell>
    <Cell ss:StyleID="s63"><Data ss:Type="Number">0</Data></Cell>
    <Cell><Data ss:Type="String">low</Data></Cell>
   </Row>
   <Row>
    <Cell><Data ss:Type="Number">203</Data></Cell>
    <Cell><Data ss:Type="Number">153</Data></Cell>
    <Cell><Data ss:Type="String">PC-5p-1025911_1</Data></Cell>
    <Cell><Data ss:Type="String">TCTCAAAATTATAATAAAATGCGC</Data></Cell>
    <Cell><Data ss:Type="Number">24</Data></Cell>
    <Cell><Data ss:Type="String">chr8</Data></Cell>
    <Cell><Data ss:Type="String">+</Data></Cell>
    <Cell><Data ss:Type="Number">49130815</Data></Cell>
    <Cell><Data ss:Type="Number">49130891</Data></Cell>
    <Cell><Data ss:Type="String">TCTCAAAATTATAATAAAATGCGCtggaagtcctaattctttagtattatctcagtgtttattttagtagttttaag</Data></Cell>
    <Cell><Data ss:Type="Number">0</Data></Cell>
    <Cell ss:Index="17"><Data ss:Type="String">5'</Data></Cell>
    <Cell><Data ss:Type="String">New</Data></Cell>
    <Cell><Data ss:Type="String">gp4a</Data></Cell>
    <Cell><Data ss:Type="String">.((.((((((((..(((((((((((((((((.((((....)))).))).)).))))))..)))))))))))))).))</Data></Cell>
    <Cell><Data ss:Type="Number">76</Data></Cell>
    <Cell><Data ss:Type="Number">26</Data></Cell>
    <Cell><Data ss:Type="Number">-15.7</Data></Cell>
    <Cell ss:StyleID="s63"><Data ss:Type="Number">0.95528240978255596</Data></Cell>
    <Cell ss:StyleID="s63"><Data ss:Type="Number">0</Data></Cell>
    <Cell><Data ss:Type="String">low</Data></Cell>
   </Row>
   <Row>
    <Cell><Data ss:Type="Number">205</Data></Cell>
    <Cell><Data ss:Type="Number">155</Data></Cell>
    <Cell><Data ss:Type="String">PC-5p-2652793_1</Data></Cell>
    <Cell><Data ss:Type="String">TGGATTAAAAAATTGAACACCT</Data></Cell>
    <Cell><Data ss:Type="Number">22</Data></Cell>
    <Cell><Data ss:Type="String">GL892765.2</Data></Cell>
    <Cell><Data ss:Type="String">-</Data></Cell>
    <Cell><Data ss:Type="Number">17659</Data></Cell>
    <Cell><Data ss:Type="Number">17831</Data></Cell>
    <Cell><Data ss:Type="String">taattttttcctttcttcttctgtctctccgTGGATTAAAAAATTGAACACCTctgtagatgatgaaccagctgggccaatgtaagtactttattggacaatgattcagtagtttctggctattttgtgtttgcagttttatcaaagggaatagctgaggttgtaggggaaga</Data></Cell>
    <Cell><Data ss:Type="Number">0</Data></Cell>
    <Cell ss:Index="17"><Data ss:Type="String">5'</Data></Cell>
    <Cell><Data ss:Type="String">New</Data></Cell>
    <Cell><Data ss:Type="String">gp4a</Data></Cell>
    <Cell><Data ss:Type="String">...((((..(((..((((..((((.((.((...(((...((((((((((((....((((.....((((..(((((..((.(((.((((...))))..))).))..))))).))))....))))...)))))..))))))))))...))))))))..))))....)))..))))</Data></Cell>
    <Cell><Data ss:Type="Number">170</Data></Cell>
    <Cell><Data ss:Type="Number">37.6</Data></Cell>
    <Cell><Data ss:Type="Number">-40</Data></Cell>
    <Cell ss:StyleID="s63"><Data ss:Type="Number">0.95528240978255596</Data></Cell>
    <Cell ss:StyleID="s63"><Data ss:Type="Number">0</Data></Cell>
    <Cell><Data ss:Type="String">low</Data></Cell>
   </Row>
   <Row>
    <Cell><Data ss:Type="Number">209</Data></Cell>
    <Cell><Data ss:Type="Number">159</Data></Cell>
    <Cell><Data ss:Type="String">PC-3p-511099_2</Data></Cell>
    <Cell><Data ss:Type="String">CTGAACTCCGTACTAGGA</Data></Cell>
    <Cell><Data ss:Type="Number">18</Data></Cell>
    <Cell><Data ss:Type="String">chr12</Data></Cell>
    <Cell><Data ss:Type="String">+</Data></Cell>
    <Cell><Data ss:Type="Number">6375164</Data></Cell>
    <Cell><Data ss:Type="Number">6375230</Data></Cell>
    <Cell><Data ss:Type="String">ccgtctagtttctggcggctagtcagatttgaggccactcCTGAACTCCGTACTAGGAactggagca</Data></Cell>
    <Cell><Data ss:Type="Number">0</Data></Cell>
    <Cell ss:Index="17"><Data ss:Type="String">3'</Data></Cell>
    <Cell><Data ss:Type="String">New</Data></Cell>
    <Cell><Data ss:Type="String">gp4a</Data></Cell>
    <Cell><Data ss:Type="String">...(((((((((((((((....((((....(((....)))))))...)))..))))))))))))...</Data></Cell>
    <Cell><Data ss:Type="Number">61</Data></Cell>
    <Cell><Data ss:Type="Number">53.7</Data></Cell>
    <Cell><Data ss:Type="Number">-23.9</Data></Cell>
    <Cell ss:StyleID="s63"><Data ss:Type="Number">1.9105648195651099</Data></Cell>
    <Cell ss:StyleID="s63"><Data ss:Type="Number">0</Data></Cell>
    <Cell><Data ss:Type="String">low</Data></Cell>
   </Row>
   <Row>
    <Cell><Data ss:Type="Number">214</Data></Cell>
    <Cell><Data ss:Type="Number">164</Data></Cell>
    <Cell><Data ss:Type="String">PC-3p-1119490_1</Data></Cell>
    <Cell><Data ss:Type="String">CCATCCTGCTACAGTCTGAGTT</Data></Cell>
    <Cell><Data ss:Type="Number">22</Data></Cell>
    <Cell><Data ss:Type="String">chr12</Data></Cell>
    <Cell><Data ss:Type="String">+</Data></Cell>
    <Cell><Data ss:Type="Number">12240018</Data></Cell>
    <Cell><Data ss:Type="Number">12240110</Data></Cell>
    <Cell><Data ss:Type="String">agtcccagggcacttctgctttaagtagcaggtggaattgcctacaggcagctCCATGCTGCTACAGTCTGAGTTtggaaaatatctggggac</Data></Cell>
    <Cell><Data ss:Type="Number">0</Data></Cell>
    <Cell ss:Index="17"><Data ss:Type="String">3'</Data></Cell>
    <Cell><Data ss:Type="String">New</Data></Cell>
    <Cell><Data ss:Type="String">gp4a</Data></Cell>
    <Cell><Data ss:Type="String">..(((((((....((((((((...((((((((((((..((((....))))..))))).))))))).....))))..))))....)))))))..</Data></Cell>
    <Cell><Data ss:Type="Number">89</Data></Cell>
    <Cell><Data ss:Type="Number">50.5</Data></Cell>
    <Cell><Data ss:Type="Number">-39.5</Data></Cell>
    <Cell ss:StyleID="s63"><Data ss:Type="Number">0.95528240978255596</Data></Cell>
    <Cell ss:StyleID="s63"><Data ss:Type="Number">0</Data></Cell>
    <Cell><Data ss:Type="String">low</Data></Cell>
   </Row>
   <Row>
    <Cell><Data ss:Type="Number">217</Data></Cell>
    <Cell><Data ss:Type="Number">167</Data></Cell>
    <Cell><Data ss:Type="String">PC-5p-369491_2</Data></Cell>
    <Cell><Data ss:Type="String">GCCGGAGCAAGGACCTGGA</Data></Cell>
    <Cell><Data ss:Type="Number">19</Data></Cell>
    <Cell><Data ss:Type="String">chr12</Data></Cell>
    <Cell><Data ss:Type="String">+</Data></Cell>
    <Cell><Data ss:Type="Number">23165697</Data></Cell>
    <Cell><Data ss:Type="Number">23165774</Data></Cell>
    <Cell><Data ss:Type="String">gcagaagtcaaggcGCCGGAGCCAGGACCTGGAagccctagtccccagcccctagtctcagcgttttgtgattttaat</Data></Cell>
    <Cell><Data ss:Type="Number">0</Data></Cell>
    <Cell ss:Index="17"><Data ss:Type="String">5'</Data></Cell>
    <Cell><Data ss:Type="String">New</Data></Cell>
    <Cell><Data ss:Type="String">gp4a</Data></Cell>
    <Cell><Data ss:Type="String">...(((((((..((((.(..((.(((..((((..((....))..))))..))).))..).))))....)))))))...</Data></Cell>
    <Cell><Data ss:Type="Number">72</Data></Cell>
    <Cell><Data ss:Type="Number">56.4</Data></Cell>
    <Cell><Data ss:Type="Number">-24.8</Data></Cell>
    <Cell ss:StyleID="s63"><Data ss:Type="Number">1.9105648195651099</Data></Cell>
    <Cell ss:StyleID="s63"><Data ss:Type="Number">0</Data></Cell>
    <Cell><Data ss:Type="String">low</Data></Cell>
   </Row>
   <Row>
    <Cell><Data ss:Type="Number">219</Data></Cell>
    <Cell><Data ss:Type="Number">169</Data></Cell>
    <Cell><Data ss:Type="String">PC-3p-2092620_1</Data></Cell>
    <Cell><Data ss:Type="String">GGGCTGGGAGGATGAGCAC</Data></Cell>
    <Cell><Data ss:Type="Number">19</Data></Cell>
    <Cell><Data ss:Type="String">chr3</Data></Cell>
    <Cell><Data ss:Type="String">+</Data></Cell>
    <Cell><Data ss:Type="Number">63175587</Data></Cell>
    <Cell><Data ss:Type="Number">63175685</Data></Cell>
    <Cell><Data ss:Type="String">gtccctgcaaaaaggctgtttgggaggccttcctaggcccgggatctagtaggaacctgaGGGCTGGGAGGATGAGCACccaggcttgtttggaggagg</Data></Cell>
    <Cell><Data ss:Type="Number">0</Data></Cell>
    <Cell ss:Index="17"><Data ss:Type="String">3'</Data></Cell>
    <Cell><Data ss:Type="String">New</Data></Cell>
    <Cell><Data ss:Type="String">gp4a</Data></Cell>
    <Cell><Data ss:Type="String">...(((.((((.(((((...((((..((((((((((.((((((.(((....))).)))).)).))))))))....)).))))))))).)))).)))...</Data></Cell>
    <Cell><Data ss:Type="Number">93</Data></Cell>
    <Cell><Data ss:Type="Number">59.6</Data></Cell>
    <Cell><Data ss:Type="Number">-45.1</Data></Cell>
    <Cell ss:StyleID="s63"><Data ss:Type="Number">0.95528240978255596</Data></Cell>
    <Cell ss:StyleID="s63"><Data ss:Type="Number">0</Data></Cell>
    <Cell><Data ss:Type="String">low</Data></Cell>
   </Row>
   <Row>
    <Cell><Data ss:Type="Number">221</Data></Cell>
    <Cell><Data ss:Type="Number">171</Data></Cell>
    <Cell><Data ss:Type="String">PC-3p-599194_2</Data></Cell>
    <Cell><Data ss:Type="String">CACTTCCTTCCTTCCTTCAGT</Data></Cell>
    <Cell><Data ss:Type="Number">21</Data></Cell>
    <Cell><Data ss:Type="String">chr7</Data></Cell>
    <Cell><Data ss:Type="String">+</Data></Cell>
    <Cell><Data ss:Type="Number">62850718</Data></Cell>
    <Cell><Data ss:Type="Number">62850788</Data></Cell>
    <Cell><Data ss:Type="String">tttggtagagggagggaaagagaagaggtagaccaggtatgacCACTTCCTTCCTTCCTTCAGGtaccttc</Data></Cell>
    <Cell><Data ss:Type="Number">0</Data></Cell>
    <Cell ss:Index="17"><Data ss:Type="String">3'</Data></Cell>
    <Cell><Data ss:Type="String">New</Data></Cell>
    <Cell><Data ss:Type="String">gp4a</Data></Cell>
    <Cell><Data ss:Type="String">...(((((((((((((((.(.((((.(((..((...))...))).))))))))))))))))...))))...</Data></Cell>
    <Cell><Data ss:Type="Number">65</Data></Cell>
    <Cell><Data ss:Type="Number">49.3</Data></Cell>
    <Cell><Data ss:Type="Number">-27.7</Data></Cell>
    <Cell ss:StyleID="s63"><Data ss:Type="Number">1.9105648195651099</Data></Cell>
    <Cell ss:StyleID="s63"><Data ss:Type="Number">0</Data></Cell>
    <Cell><Data ss:Type="String">low</Data></Cell>
   </Row>
   <Row>
    <Cell><Data ss:Type="Number">222</Data></Cell>
    <Cell><Data ss:Type="Number">172</Data></Cell>
    <Cell><Data ss:Type="String">PC-3p-544457_2</Data></Cell>
    <Cell><Data ss:Type="String">AGACCAGGCTGTGTATTTCACATTT</Data></Cell>
    <Cell><Data ss:Type="Number">25</Data></Cell>
    <Cell><Data ss:Type="String">chr8</Data></Cell>
    <Cell><Data ss:Type="String">-</Data></Cell>
    <Cell><Data ss:Type="Number">39626722</Data></Cell>
    <Cell><Data ss:Type="Number">39626851</Data></Cell>
    <Cell><Data ss:Type="String">ttctttcctttggcattttgctgaaacttaaatctggaacacatcgtcagaggtcttttattcttttctctcaaatacAGACCAGGCTGTGTATTTCACATTTtgaccatttcagcaaaatgggaaactt</Data></Cell>
    <Cell><Data ss:Type="Number">0</Data></Cell>
    <Cell ss:Index="17"><Data ss:Type="String">3'</Data></Cell>
    <Cell><Data ss:Type="String">New</Data></Cell>
    <Cell><Data ss:Type="String">gp4a</Data></Cell>
    <Cell><Data ss:Type="String">...(((((.....(((((((((((((.(((((..(((((.(((..(((...(((((..((((...........)))).))))).)))..))).)))))...)))))...))))))))))))))))))...</Data></Cell>
    <Cell><Data ss:Type="Number">124</Data></Cell>
    <Cell><Data ss:Type="Number">36.200000000000003</Data></Cell>
    <Cell><Data ss:Type="Number">-32.700000000000003</Data></Cell>
    <Cell ss:StyleID="s63"><Data ss:Type="Number">1.9105648195651099</Data></Cell>
    <Cell ss:StyleID="s63"><Data ss:Type="Number">0</Data></Cell>
    <Cell><Data ss:Type="String">low</Data></Cell>
   </Row>
   <Row>
    <Cell><Data ss:Type="Number">228</Data></Cell>
    <Cell><Data ss:Type="Number">178</Data></Cell>
    <Cell><Data ss:Type="String">PC-5p-965341_1</Data></Cell>
    <Cell><Data ss:Type="String">CAAATCTGGCAGAGATGTC</Data></Cell>
    <Cell><Data ss:Type="Number">19</Data></Cell>
    <Cell><Data ss:Type="String">chr7</Data></Cell>
    <Cell><Data ss:Type="String">+</Data></Cell>
    <Cell><Data ss:Type="Number">45477457</Data></Cell>
    <Cell><Data ss:Type="Number">45477532</Data></Cell>
    <Cell><Data ss:Type="String">gcagaggCAAAGCTGGCAGAGATGTCctgagggctagtgaatagggcaaaaaggagatctctttggactcctccaa</Data></Cell>
    <Cell><Data ss:Type="Number">0</Data></Cell>
    <Cell ss:Index="17"><Data ss:Type="String">5'</Data></Cell>
    <Cell><Data ss:Type="String">New</Data></Cell>
    <Cell><Data ss:Type="String">gp4a</Data></Cell>
    <Cell><Data ss:Type="String">...((((...(((..(.((((((.((((....(((.........)))....)))).)))))))..).))))))...</Data></Cell>
    <Cell><Data ss:Type="Number">70</Data></Cell>
    <Cell><Data ss:Type="Number">51.3</Data></Cell>
    <Cell><Data ss:Type="Number">-25</Data></Cell>
    <Cell ss:StyleID="s63"><Data ss:Type="Number">1.9105648195651099</Data></Cell>
    <Cell ss:StyleID="s63"><Data ss:Type="Number">0</Data></Cell>
    <Cell><Data ss:Type="String">low</Data></Cell>
   </Row>
   <Row>
    <Cell><Data ss:Type="Number">241</Data></Cell>
    <Cell><Data ss:Type="Number">191</Data></Cell>
    <Cell><Data ss:Type="String">PC-3p-1176082_1</Data></Cell>
    <Cell><Data ss:Type="String">AGCCACCGTCTACTTGAAAGCT</Data></Cell>
    <Cell><Data ss:Type="Number">22</Data></Cell>
    <Cell><Data ss:Type="String">chr11</Data></Cell>
    <Cell><Data ss:Type="String">+</Data></Cell>
    <Cell><Data ss:Type="Number">15710608</Data></Cell>
    <Cell><Data ss:Type="Number">15710700</Data></Cell>
    <Cell><Data ss:Type="String">cgttcctcccagtatattccagcctcaggtggatggctaaagggttcaagcccaAGCCACCATCTACTTGAAAGCTtttacaatttaggattt</Data></Cell>
    <Cell><Data ss:Type="Number">0</Data></Cell>
    <Cell ss:Index="17"><Data ss:Type="String">3'</Data></Cell>
    <Cell><Data ss:Type="String">New</Data></Cell>
    <Cell><Data ss:Type="String">gp4a</Data></Cell>
    <Cell><Data ss:Type="String">...((((....(((......(((.((((((((((((.....((((....))))......))))))))))))..)))..))).....))))...</Data></Cell>
    <Cell><Data ss:Type="Number">87</Data></Cell>
    <Cell><Data ss:Type="Number">45.2</Data></Cell>
    <Cell><Data ss:Type="Number">-27.8</Data></Cell>
    <Cell ss:StyleID="s63"><Data ss:Type="Number">0.95528240978255596</Data></Cell>
    <Cell ss:StyleID="s63"><Data ss:Type="Number">0</Data></Cell>
    <Cell><Data ss:Type="String">low</Data></Cell>
   </Row>
   <Row>
    <Cell><Data ss:Type="Number">246</Data></Cell>
    <Cell><Data ss:Type="Number">196</Data></Cell>
    <Cell><Data ss:Type="String">PC-3p-451003_2</Data></Cell>
    <Cell><Data ss:Type="String">ACCCAGCCTCAGTCCCCTCGAT</Data></Cell>
    <Cell><Data ss:Type="Number">22</Data></Cell>
    <Cell><Data ss:Type="String">chr6</Data></Cell>
    <Cell><Data ss:Type="String">-</Data></Cell>
    <Cell><Data ss:Type="Number">3622496</Data></Cell>
    <Cell><Data ss:Type="Number">3622576</Data></Cell>
    <Cell><Data ss:Type="String">ctccgagggaaccgaggctggctgggtctcgaggtgggggccctctcgcttcacttccACCCAGCCTCAGTCCCCTCGATg</Data></Cell>
    <Cell><Data ss:Type="Number">0</Data></Cell>
    <Cell ss:Index="17"><Data ss:Type="String">3'</Data></Cell>
    <Cell><Data ss:Type="String">New</Data></Cell>
    <Cell><Data ss:Type="String">gp4a</Data></Cell>
    <Cell><Data ss:Type="String">...((((((.((.((((((((.((((....(((((((((....)))))))))...)))).)))))))).)).))))))...</Data></Cell>
    <Cell><Data ss:Type="Number">75</Data></Cell>
    <Cell><Data ss:Type="Number">67.900000000000006</Data></Cell>
    <Cell><Data ss:Type="Number">-49.3</Data></Cell>
    <Cell ss:StyleID="s63"><Data ss:Type="Number">1.9105648195651099</Data></Cell>
    <Cell ss:StyleID="s63"><Data ss:Type="Number">0</Data></Cell>
    <Cell><Data ss:Type="String">low</Data></Cell>
   </Row>
   <Row>
    <Cell><Data ss:Type="Number">248</Data></Cell>
    <Cell><Data ss:Type="Number">198</Data></Cell>
    <Cell><Data ss:Type="String">PC-3p-1693542_1</Data></Cell>
    <Cell><Data ss:Type="String">GCAGTGATCATAAAGTCTAGACT</Data></Cell>
    <Cell><Data ss:Type="Number">23</Data></Cell>
    <Cell><Data ss:Type="String">chr5</Data></Cell>
    <Cell><Data ss:Type="String">+</Data></Cell>
    <Cell><Data ss:Type="Number">85778292</Data></Cell>
    <Cell><Data ss:Type="Number">85778431</Data></Cell>
    <Cell><Data ss:Type="String">ctcctgggctttcccatcaatgttttcaaaagataaatctgatttatgcatcattatggtattgcttatttttaagttttcaaatatacaaagcatgattctttatacccttgtcttGCAGTGATCATAAAGTCTAGACT</Data></Cell>
    <Cell><Data ss:Type="Number">0</Data></Cell>
    <Cell ss:Index="17"><Data ss:Type="String">3'</Data></Cell>
    <Cell><Data ss:Type="String">New</Data></Cell>
    <Cell><Data ss:Type="String">gp4a</Data></Cell>
    <Cell><Data ss:Type="String">...(((((((((...((((.(((...(((...(((((...((.((((((.....(((......(((((....)))))......)))......)))))).)))))))....)))....))).))))...)))))))))...</Data></Cell>
    <Cell><Data ss:Type="Number">134</Data></Cell>
    <Cell><Data ss:Type="Number">31.4</Data></Cell>
    <Cell><Data ss:Type="Number">-27.6</Data></Cell>
    <Cell ss:StyleID="s63"><Data ss:Type="Number">0.95528240978255596</Data></Cell>
    <Cell ss:StyleID="s63"><Data ss:Type="Number">0</Data></Cell>
    <Cell><Data ss:Type="String">low</Data></Cell>
   </Row>
   <Row>
    <Cell><Data ss:Type="Number">249</Data></Cell>
    <Cell><Data ss:Type="Number">199</Data></Cell>
    <Cell><Data ss:Type="String">PC-3p-1268299_1</Data></Cell>
    <Cell><Data ss:Type="String">CTTTCTCTTCCATGGTCAC</Data></Cell>
    <Cell><Data ss:Type="Number">19</Data></Cell>
    <Cell><Data ss:Type="String">GL894097.2</Data></Cell>
    <Cell><Data ss:Type="String">-</Data></Cell>
    <Cell><Data ss:Type="Number">21831</Data></Cell>
    <Cell><Data ss:Type="Number">21889</Data></Cell>
    <Cell><Data ss:Type="String">gatgccatgtggtagggaatccgtcagcgctattgcctttCTTTCTCTTCCATGGTCAC</Data></Cell>
    <Cell><Data ss:Type="Number">0</Data></Cell>
    <Cell ss:Index="17"><Data ss:Type="String">3'</Data></Cell>
    <Cell><Data ss:Type="String">New</Data></Cell>
    <Cell><Data ss:Type="String">gp4a</Data></Cell>
    <Cell><Data ss:Type="String">...((((((.((.((((((......((.((....))))....))))))))))))))...</Data></Cell>
    <Cell><Data ss:Type="Number">53</Data></Cell>
    <Cell><Data ss:Type="Number">50.8</Data></Cell>
    <Cell><Data ss:Type="Number">-15.8</Data></Cell>
    <Cell ss:StyleID="s63"><Data ss:Type="Number">0.95528240978255596</Data></Cell>
    <Cell ss:StyleID="s63"><Data ss:Type="Number">0</Data></Cell>
    <Cell><Data ss:Type="String">low</Data></Cell>
   </Row>
   <Row>
    <Cell><Data ss:Type="Number">256</Data></Cell>
    <Cell><Data ss:Type="Number">206</Data></Cell>
    <Cell><Data ss:Type="String">PC-5p-531700_2</Data></Cell>
    <Cell><Data ss:Type="String">AGAACAGAGGGCGTGAAAC</Data></Cell>
    <Cell><Data ss:Type="Number">19</Data></Cell>
    <Cell><Data ss:Type="String">JH118727.1</Data></Cell>
    <Cell><Data ss:Type="String">+</Data></Cell>
    <Cell><Data ss:Type="Number">161740</Data></Cell>
    <Cell><Data ss:Type="Number">161811</Data></Cell>
    <Cell><Data ss:Type="String">catgAGAACAGAGGGCCTGAAACacagacctttccatgggtacttgtacttctctgccctgaggttcttgtt</Data></Cell>
    <Cell><Data ss:Type="Number">0</Data></Cell>
    <Cell ss:Index="17"><Data ss:Type="String">5'</Data></Cell>
    <Cell><Data ss:Type="String">New</Data></Cell>
    <Cell><Data ss:Type="String">gp4a</Data></Cell>
    <Cell><Data ss:Type="String">.(..(((((..(((((..(((..((((((((......)))).).)))..)))...)))))...)))))..).</Data></Cell>
    <Cell><Data ss:Type="Number">70</Data></Cell>
    <Cell><Data ss:Type="Number">48.6</Data></Cell>
    <Cell><Data ss:Type="Number">-23.7</Data></Cell>
    <Cell ss:StyleID="s63"><Data ss:Type="Number">1.9105648195651099</Data></Cell>
    <Cell ss:StyleID="s63"><Data ss:Type="Number">0</Data></Cell>
    <Cell><Data ss:Type="String">low</Data></Cell>
   </Row>
   <Row>
    <Cell><Data ss:Type="Number">264</Data></Cell>
    <Cell><Data ss:Type="Number">214</Data></Cell>
    <Cell><Data ss:Type="String">PC-3p-353694_2</Data></Cell>
    <Cell><Data ss:Type="String">TTTTTTCCCGTGATACTGA</Data></Cell>
    <Cell><Data ss:Type="Number">19</Data></Cell>
    <Cell><Data ss:Type="String">chr13</Data></Cell>
    <Cell><Data ss:Type="String">-</Data></Cell>
    <Cell><Data ss:Type="Number">259346</Data></Cell>
    <Cell><Data ss:Type="Number">259442</Data></Cell>
    <Cell><Data ss:Type="String">ttagtttagaaatccttattgctttggaaaaaaatgctgataatgtcttccgacaatgctTTTTTTCCCGTGATACTGGatttatgttctaagccac</Data></Cell>
    <Cell><Data ss:Type="Number">0</Data></Cell>
    <Cell ss:Index="17"><Data ss:Type="String">3'</Data></Cell>
    <Cell><Data ss:Type="String">New</Data></Cell>
    <Cell><Data ss:Type="String">gp4a</Data></Cell>
    <Cell><Data ss:Type="String">...((((((((((((.(((..(...(((((((((.((......((((....))))..))))))))))).)..)))..))))).....)))))))...</Data></Cell>
    <Cell><Data ss:Type="Number">91</Data></Cell>
    <Cell><Data ss:Type="Number">34</Data></Cell>
    <Cell><Data ss:Type="Number">-26</Data></Cell>
    <Cell ss:StyleID="s63"><Data ss:Type="Number">1.9105648195651099</Data></Cell>
    <Cell ss:StyleID="s63"><Data ss:Type="Number">0</Data></Cell>
    <Cell><Data ss:Type="String">low</Data></Cell>
   </Row>
   <Row>
    <Cell><Data ss:Type="Number">273</Data></Cell>
    <Cell><Data ss:Type="Number">223</Data></Cell>
    <Cell><Data ss:Type="String">PC-5p-391130_2</Data></Cell>
    <Cell><Data ss:Type="String">CCTTGTATTCGGTTTCTCC</Data></Cell>
    <Cell><Data ss:Type="Number">19</Data></Cell>
    <Cell><Data ss:Type="String">chr10</Data></Cell>
    <Cell><Data ss:Type="String">+</Data></Cell>
    <Cell><Data ss:Type="Number">77365952</Data></Cell>
    <Cell><Data ss:Type="Number">77366079</Data></Cell>
    <Cell><Data ss:Type="String">ccctgtagtttCCTTGTATTCTGTTTCTCCaagagatgttgcccaggtgcaggtgcaagcactctgatagagggttccaggtcccagcctatctcactaagaaaaagccgatataagagagtatagca</Data></Cell>
    <Cell><Data ss:Type="Number">0</Data></Cell>
    <Cell ss:Index="17"><Data ss:Type="String">5'</Data></Cell>
    <Cell><Data ss:Type="String">New</Data></Cell>
    <Cell><Data ss:Type="String">gp4a</Data></Cell>
    <Cell><Data ss:Type="String">..(((((.(((.((((((((((.(((((....((((((..((((.....((((((....))).))).....))))..).(((....))).)))))....))))).))..))))))))))).)))))..</Data></Cell>
    <Cell><Data ss:Type="Number">124</Data></Cell>
    <Cell><Data ss:Type="Number">46.9</Data></Cell>
    <Cell><Data ss:Type="Number">-35.6</Data></Cell>
    <Cell ss:StyleID="s63"><Data ss:Type="Number">1.9105648195651099</Data></Cell>
    <Cell ss:StyleID="s63"><Data ss:Type="Number">0</Data></Cell>
    <Cell><Data ss:Type="String">low</Data></Cell>
   </Row>
   <Row>
    <Cell><Data ss:Type="Number">276</Data></Cell>
    <Cell><Data ss:Type="Number">226</Data></Cell>
    <Cell><Data ss:Type="String">PC-5p-560889_2</Data></Cell>
    <Cell><Data ss:Type="String">ACCATGGATGGCATATTTT</Data></Cell>
    <Cell><Data ss:Type="Number">19</Data></Cell>
    <Cell><Data ss:Type="String">chr8</Data></Cell>
    <Cell><Data ss:Type="String">-</Data></Cell>
    <Cell><Data ss:Type="Number">17972741</Data></Cell>
    <Cell><Data ss:Type="Number">17972835</Data></Cell>
    <Cell><Data ss:Type="String">gACCATGGATGGCTTATTTTgttgaagggaagtgcattgtcctatttaccactagaaagtaacatagcatattcccaaggttgtcatccatgaac</Data></Cell>
    <Cell><Data ss:Type="Number">0</Data></Cell>
    <Cell ss:Index="17"><Data ss:Type="String">5'</Data></Cell>
    <Cell><Data ss:Type="String">New</Data></Cell>
    <Cell><Data ss:Type="String">gp4a</Data></Cell>
    <Cell><Data ss:Type="String">...((((((((((...(((.......(((((((((..(((.((.((((....)))).))..)))..)))).))))))))...))))))))))...</Data></Cell>
    <Cell><Data ss:Type="Number">89</Data></Cell>
    <Cell><Data ss:Type="Number">40</Data></Cell>
    <Cell><Data ss:Type="Number">-26.1</Data></Cell>
    <Cell ss:StyleID="s63"><Data ss:Type="Number">1.9105648195651099</Data></Cell>
    <Cell ss:StyleID="s63"><Data ss:Type="Number">0</Data></Cell>
    <Cell><Data ss:Type="String">low</Data></Cell>
   </Row>
   <Row>
    <Cell><Data ss:Type="Number">277</Data></Cell>
    <Cell><Data ss:Type="Number">227</Data></Cell>
    <Cell><Data ss:Type="String">PC-5p-2078334_1</Data></Cell>
    <Cell><Data ss:Type="String">TGTGAACAGTACCATGAATTTTTA</Data></Cell>
    <Cell><Data ss:Type="Number">24</Data></Cell>
    <Cell><Data ss:Type="String">chr14</Data></Cell>
    <Cell><Data ss:Type="String">-</Data></Cell>
    <Cell><Data ss:Type="Number">60034016</Data></Cell>
    <Cell><Data ss:Type="Number">60034128</Data></Cell>
    <Cell><Data ss:Type="String">ttattgTGTGAACAGTACCATGAATTTTTAggagacgtttttgattggggaaatcaaatataatcttaatcgaaaggtttttaatgagaattttggtgacctttacacaactc</Data></Cell>
    <Cell><Data ss:Type="Number">0</Data></Cell>
    <Cell ss:Index="17"><Data ss:Type="String">5'</Data></Cell>
    <Cell><Data ss:Type="String">New</Data></Cell>
    <Cell><Data ss:Type="String">gp4a</Data></Cell>
    <Cell><Data ss:Type="String">...(((((((((...(((((.(((((((((.(((((.(((((((((..((.............))..))))))))))))))...))))))))))))))...)))))))))...</Data></Cell>
    <Cell><Data ss:Type="Number">107</Data></Cell>
    <Cell><Data ss:Type="Number">31</Data></Cell>
    <Cell><Data ss:Type="Number">-32.299999999999997</Data></Cell>
    <Cell ss:StyleID="s63"><Data ss:Type="Number">1.9105648195651099</Data></Cell>
    <Cell ss:StyleID="s63"><Data ss:Type="Number">0</Data></Cell>
    <Cell><Data ss:Type="String">low</Data></Cell>
   </Row>
   <Row>
    <Cell><Data ss:Type="Number">280</Data></Cell>
    <Cell><Data ss:Type="Number">230</Data></Cell>
    <Cell><Data ss:Type="String">PC-5p-487303_2</Data></Cell>
    <Cell><Data ss:Type="String">CCCTTTTGCTGGCTCATCAGTG</Data></Cell>
    <Cell><Data ss:Type="Number">22</Data></Cell>
    <Cell><Data ss:Type="String">chr11</Data></Cell>
    <Cell><Data ss:Type="String">-</Data></Cell>
    <Cell><Data ss:Type="Number">74076648</Data></Cell>
    <Cell><Data ss:Type="Number">74076773</Data></Cell>
    <Cell><Data ss:Type="String">agatCCCTTTTGCTGGCTCATCAGTGtggaattctcaatgttattattccacctttagctcatatggtgaatgggctgaaggcccataacatgggaagcaacagcggtgagcagaggaagggatgg</Data></Cell>
    <Cell><Data ss:Type="Number">0</Data></Cell>
    <Cell ss:Index="17"><Data ss:Type="String">5'</Data></Cell>
    <Cell><Data ss:Type="String">New</Data></Cell>
    <Cell><Data ss:Type="String">gp4a</Data></Cell>
    <Cell><Data ss:Type="String">..((((((((..((.(((((((..(((....(((((.(((((((.......((((((((((((.......))))))))))))...))))))))))))...)))..)))))))))..))))))))..</Data></Cell>
    <Cell><Data ss:Type="Number">122</Data></Cell>
    <Cell><Data ss:Type="Number">47.6</Data></Cell>
    <Cell><Data ss:Type="Number">-53.6</Data></Cell>
    <Cell ss:StyleID="s63"><Data ss:Type="Number">2.8658472293476702</Data></Cell>
    <Cell ss:StyleID="s63"><Data ss:Type="Number">0</Data></Cell>
    <Cell><Data ss:Type="String">low</Data></Cell>
   </Row>
   <Row>
    <Cell><Data ss:Type="Number">282</Data></Cell>
    <Cell><Data ss:Type="Number">232</Data></Cell>
    <Cell><Data ss:Type="String">PC-3p-2590799_1</Data></Cell>
    <Cell><Data ss:Type="String">CGGGGCAGAGGTGGAAGTCT</Data></Cell>
    <Cell><Data ss:Type="Number">20</Data></Cell>
    <Cell><Data ss:Type="String">chr7</Data></Cell>
    <Cell><Data ss:Type="String">+</Data></Cell>
    <Cell><Data ss:Type="Number">43111772</Data></Cell>
    <Cell><Data ss:Type="Number">43111840</Data></Cell>
    <Cell><Data ss:Type="String">ttctccgacttccgccgcctggacggctcccgaccgaccgccCGGGGCAGAGGTGGAAGTCTcggacgc</Data></Cell>
    <Cell><Data ss:Type="Number">0</Data></Cell>
    <Cell ss:Index="17"><Data ss:Type="String">3'</Data></Cell>
    <Cell><Data ss:Type="String">New</Data></Cell>
    <Cell><Data ss:Type="String">gp4a</Data></Cell>
    <Cell><Data ss:Type="String">...(((((((((((((((((((.(((.((......))))).)).))))...))))))))))..)))...</Data></Cell>
    <Cell><Data ss:Type="Number">63</Data></Cell>
    <Cell><Data ss:Type="Number">72.5</Data></Cell>
    <Cell><Data ss:Type="Number">-31.7</Data></Cell>
    <Cell ss:StyleID="s63"><Data ss:Type="Number">0.95528240978255596</Data></Cell>
    <Cell ss:StyleID="s63"><Data ss:Type="Number">0</Data></Cell>
    <Cell><Data ss:Type="String">low</Data></Cell>
   </Row>
   <Row>
    <Cell><Data ss:Type="Number">298</Data></Cell>
    <Cell><Data ss:Type="Number">248</Data></Cell>
    <Cell><Data ss:Type="String">PC-5p-2600930_1</Data></Cell>
    <Cell><Data ss:Type="String">CATTTGATTTTATCTAGCTGTC</Data></Cell>
    <Cell><Data ss:Type="Number">22</Data></Cell>
    <Cell><Data ss:Type="String">chr2</Data></Cell>
    <Cell><Data ss:Type="String">-</Data></Cell>
    <Cell><Data ss:Type="Number">107651780</Data></Cell>
    <Cell><Data ss:Type="Number">107651961</Data></Cell>
    <Cell><Data ss:Type="String">gtaacttgatgatactatgaaactaaaatatggtttttctCATTTGATTTTATCTAGCTGTCcaaggttatcggttgacaaatgcaggctatgattaccttgctttgaaaacactttcttctagacaggtggttgaatctgttggaaaccagatgggtgttggcaaagaatcgggtaagtgc</Data></Cell>
    <Cell><Data ss:Type="Number">0</Data></Cell>
    <Cell ss:Index="17"><Data ss:Type="String">5'</Data></Cell>
    <Cell><Data ss:Type="String">New</Data></Cell>
    <Cell><Data ss:Type="String">gp4a</Data></Cell>
    <Cell><Data ss:Type="String">...(((((.((((.((.((.(((....((.(((((((...((...(((((...(((.(((((.((((......(((..((((.(((((.((....)).)))))))))..)))....))))...))))).)))..)))))...))))))))).))....)))..)).)).))))..)))))..</Data></Cell>
    <Cell><Data ss:Type="Number">177</Data></Cell>
    <Cell><Data ss:Type="Number">37.9</Data></Cell>
    <Cell><Data ss:Type="Number">-42.9</Data></Cell>
    <Cell ss:StyleID="s63"><Data ss:Type="Number">0.95528240978255596</Data></Cell>
    <Cell ss:StyleID="s63"><Data ss:Type="Number">0</Data></Cell>
    <Cell><Data ss:Type="String">low</Data></Cell>
   </Row>
   <Row>
    <Cell><Data ss:Type="Number">313</Data></Cell>
    <Cell><Data ss:Type="Number">263</Data></Cell>
    <Cell><Data ss:Type="String">PC-3p-511689_2</Data></Cell>
    <Cell><Data ss:Type="String">AAGTACATGAGATTTAATA</Data></Cell>
    <Cell><Data ss:Type="Number">19</Data></Cell>
    <Cell><Data ss:Type="String">chr11</Data></Cell>
    <Cell><Data ss:Type="String">+</Data></Cell>
    <Cell><Data ss:Type="Number">74411378</Data></Cell>
    <Cell><Data ss:Type="Number">74411449</Data></Cell>
    <Cell><Data ss:Type="String">ttcgaacacatattggatttcagtgtaattttaaacaaattctttaAAGTACATGAGATTTAATAgttctaa</Data></Cell>
    <Cell><Data ss:Type="Number">0</Data></Cell>
    <Cell ss:Index="17"><Data ss:Type="String">3'</Data></Cell>
    <Cell><Data ss:Type="String">New</Data></Cell>
    <Cell><Data ss:Type="String">gp4a</Data></Cell>
    <Cell><Data ss:Type="String">...((((...((((..((((((.(((.((((((((.......)))))))))))))))))..))))))))...</Data></Cell>
    <Cell><Data ss:Type="Number">66</Data></Cell>
    <Cell><Data ss:Type="Number">23.6</Data></Cell>
    <Cell><Data ss:Type="Number">-15.9</Data></Cell>
    <Cell ss:StyleID="s63"><Data ss:Type="Number">1.9105648195651099</Data></Cell>
    <Cell ss:StyleID="s63"><Data ss:Type="Number">0</Data></Cell>
    <Cell><Data ss:Type="String">low</Data></Cell>
   </Row>
   <Row>
    <Cell><Data ss:Type="Number">314</Data></Cell>
    <Cell><Data ss:Type="Number">264</Data></Cell>
    <Cell><Data ss:Type="String">PC-3p-2030082_1</Data></Cell>
    <Cell><Data ss:Type="String">CCCTCTCGGCCTGTAGGAG</Data></Cell>
    <Cell><Data ss:Type="Number">19</Data></Cell>
    <Cell><Data ss:Type="String">chr12</Data></Cell>
    <Cell><Data ss:Type="String">-</Data></Cell>
    <Cell><Data ss:Type="Number">4087567</Data></Cell>
    <Cell><Data ss:Type="Number">4087629</Data></Cell>
    <Cell><Data ss:Type="String">gtccccccgggaatgggagggggccactggaacacacatggccCCCTCTCTGCCTGTAGGAGg</Data></Cell>
    <Cell><Data ss:Type="Number">0</Data></Cell>
    <Cell ss:Index="17"><Data ss:Type="String">3'</Data></Cell>
    <Cell><Data ss:Type="String">New</Data></Cell>
    <Cell><Data ss:Type="String">gp4a</Data></Cell>
    <Cell><Data ss:Type="String">...((..((((...((((((((((((.((.......))))))))))))))..))))..))...</Data></Cell>
    <Cell><Data ss:Type="Number">57</Data></Cell>
    <Cell><Data ss:Type="Number">68.3</Data></Cell>
    <Cell><Data ss:Type="Number">-37.1</Data></Cell>
    <Cell ss:StyleID="s63"><Data ss:Type="Number">0.95528240978255596</Data></Cell>
    <Cell ss:StyleID="s63"><Data ss:Type="Number">0</Data></Cell>
    <Cell><Data ss:Type="String">low</Data></Cell>
   </Row>
   <Row>
    <Cell><Data ss:Type="Number">317</Data></Cell>
    <Cell><Data ss:Type="Number">267</Data></Cell>
    <Cell><Data ss:Type="String">PC-5p-359887_2</Data></Cell>
    <Cell><Data ss:Type="String">GTGGAGAATGAAGAGCCAGC</Data></Cell>
    <Cell><Data ss:Type="Number">20</Data></Cell>
    <Cell><Data ss:Type="String">chr16</Data></Cell>
    <Cell><Data ss:Type="String">-</Data></Cell>
    <Cell><Data ss:Type="Number">81772431</Data></Cell>
    <Cell><Data ss:Type="Number">81772490</Data></Cell>
    <Cell><Data ss:Type="String">gGTGGAGAAGGAAGAGCCAGCaggtcccagacacggggcatcctggcgcctccctccaaa</Data></Cell>
    <Cell><Data ss:Type="Number">0</Data></Cell>
    <Cell ss:Index="17"><Data ss:Type="String">5'</Data></Cell>
    <Cell><Data ss:Type="String">New</Data></Cell>
    <Cell><Data ss:Type="String">gp4a</Data></Cell>
    <Cell><Data ss:Type="String">..(((((..(((...(((((...(((((......)))))...)))))...))))))))..</Data></Cell>
    <Cell><Data ss:Type="Number">56</Data></Cell>
    <Cell><Data ss:Type="Number">65</Data></Cell>
    <Cell><Data ss:Type="Number">-28.2</Data></Cell>
    <Cell ss:StyleID="s63"><Data ss:Type="Number">1.9105648195651099</Data></Cell>
    <Cell ss:StyleID="s63"><Data ss:Type="Number">0</Data></Cell>
    <Cell><Data ss:Type="String">low</Data></Cell>
   </Row>
   <Row>
    <Cell><Data ss:Type="Number">335</Data></Cell>
    <Cell><Data ss:Type="Number">285</Data></Cell>
    <Cell><Data ss:Type="String">PC-3p-482387_2</Data></Cell>
    <Cell><Data ss:Type="String">ATCATGGCTCCCAAGACTCT</Data></Cell>
    <Cell><Data ss:Type="Number">20</Data></Cell>
    <Cell><Data ss:Type="String">chr1</Data></Cell>
    <Cell><Data ss:Type="String">-</Data></Cell>
    <Cell><Data ss:Type="Number">117096543</Data></Cell>
    <Cell><Data ss:Type="Number">117096627</Data></Cell>
    <Cell><Data ss:Type="String">taagctaaatccaaaagggtcaatggaagaactgaaggtgaaggaaattctactctgATCATGGCTCCCAAGACCCTgaagcaaa</Data></Cell>
    <Cell><Data ss:Type="Number">0</Data></Cell>
    <Cell ss:Index="17"><Data ss:Type="String">3'</Data></Cell>
    <Cell><Data ss:Type="String">New</Data></Cell>
    <Cell><Data ss:Type="String">gp4a</Data></Cell>
    <Cell><Data ss:Type="String">...(((...((....((((((..(((.((...((((((((((.....))).)).))..)))...)).))).)))))))))))...</Data></Cell>
    <Cell><Data ss:Type="Number">79</Data></Cell>
    <Cell><Data ss:Type="Number">42.4</Data></Cell>
    <Cell><Data ss:Type="Number">-17.8</Data></Cell>
    <Cell ss:StyleID="s63"><Data ss:Type="Number">1.9105648195651099</Data></Cell>
    <Cell ss:StyleID="s63"><Data ss:Type="Number">0</Data></Cell>
    <Cell><Data ss:Type="String">low</Data></Cell>
   </Row>
   <Row>
    <Cell><Data ss:Type="Number">341</Data></Cell>
    <Cell><Data ss:Type="Number">291</Data></Cell>
    <Cell><Data ss:Type="String">PC-3p-1085064_1</Data></Cell>
    <Cell><Data ss:Type="String">TCTTGGAAGAGTTTGGAGAGATGGAG</Data></Cell>
    <Cell><Data ss:Type="Number">26</Data></Cell>
    <Cell><Data ss:Type="String">chr4</Data></Cell>
    <Cell><Data ss:Type="String">-</Data></Cell>
    <Cell><Data ss:Type="Number">121356914</Data></Cell>
    <Cell><Data ss:Type="Number">121357022</Data></Cell>
    <Cell><Data ss:Type="String">ttccctctctagtctctgcacatgaggtccaaaacctagtgtttgcattaagcggtggcttcacgaagctctaggtgttTCTTGGAAGAGTTTGGAGAGATGGAGgatg</Data></Cell>
    <Cell><Data ss:Type="Number">0</Data></Cell>
    <Cell ss:Index="17"><Data ss:Type="String">3'</Data></Cell>
    <Cell><Data ss:Type="String">New</Data></Cell>
    <Cell><Data ss:Type="String">gp4a</Data></Cell>
    <Cell><Data ss:Type="String">...(((((...((((((.((.((....(((((.((((((.((((.....((((....))))....)))).)))))).....)))))...)).)).)))))))))))...</Data></Cell>
    <Cell><Data ss:Type="Number">103</Data></Cell>
    <Cell><Data ss:Type="Number">47.7</Data></Cell>
    <Cell><Data ss:Type="Number">-35.200000000000003</Data></Cell>
    <Cell ss:StyleID="s63"><Data ss:Type="Number">0.95528240978255596</Data></Cell>
    <Cell ss:StyleID="s63"><Data ss:Type="Number">0</Data></Cell>
    <Cell><Data ss:Type="String">low</Data></Cell>
   </Row>
   <Row>
    <Cell><Data ss:Type="Number">343</Data></Cell>
    <Cell><Data ss:Type="Number">293</Data></Cell>
    <Cell><Data ss:Type="String">PC-3p-1750816_1</Data></Cell>
    <Cell><Data ss:Type="String">CAGCCCTCTCTGGAGAGAAGC</Data></Cell>
    <Cell><Data ss:Type="Number">21</Data></Cell>
    <Cell><Data ss:Type="String">chr4</Data></Cell>
    <Cell><Data ss:Type="String">-</Data></Cell>
    <Cell><Data ss:Type="Number">89553845</Data></Cell>
    <Cell><Data ss:Type="Number">89553956</Data></Cell>
    <Cell><Data ss:Type="String">agcctcatgactcatttcttcttttcgagtcggttccagaggaaatttgcttctatggtcagaggccagagcatactcCAGCCCTCTCTGGAGAGAAGCagagtcagagaag</Data></Cell>
    <Cell><Data ss:Type="Number">0</Data></Cell>
    <Cell ss:Index="17"><Data ss:Type="String">3'</Data></Cell>
    <Cell><Data ss:Type="String">New</Data></Cell>
    <Cell><Data ss:Type="String">gp4a</Data></Cell>
    <Cell><Data ss:Type="String">...(((.((((((....((((((((((((..((((...(((......(((((...((((.....)))))))))..))).))))..))).)))))))))..)))))))))...</Data></Cell>
    <Cell><Data ss:Type="Number">106</Data></Cell>
    <Cell><Data ss:Type="Number">49.1</Data></Cell>
    <Cell><Data ss:Type="Number">-40.9</Data></Cell>
    <Cell ss:StyleID="s63"><Data ss:Type="Number">0.95528240978255596</Data></Cell>
    <Cell ss:StyleID="s63"><Data ss:Type="Number">0</Data></Cell>
    <Cell><Data ss:Type="String">low</Data></Cell>
   </Row>
   <Row>
    <Cell><Data ss:Type="Number">346</Data></Cell>
    <Cell><Data ss:Type="Number">296</Data></Cell>
    <Cell><Data ss:Type="String">PC-5p-2730856_1</Data></Cell>
    <Cell><Data ss:Type="String">ACAGAGGATTGATCACAATAGG</Data></Cell>
    <Cell><Data ss:Type="Number">22</Data></Cell>
    <Cell><Data ss:Type="String">chr15</Data></Cell>
    <Cell><Data ss:Type="String">+</Data></Cell>
    <Cell><Data ss:Type="Number">36529847</Data></Cell>
    <Cell><Data ss:Type="Number">36529969</Data></Cell>
    <Cell><Data ss:Type="String">acattttctagagtttACAGAGGATTGATCACAATAGGaagattggggagaagttattttataatgaatcactagttgggtagtgttgtttatgattgaattcttctgtgaaagggaaaagga</Data></Cell>
    <Cell><Data ss:Type="Number">0</Data></Cell>
    <Cell ss:Index="17"><Data ss:Type="String">5'</Data></Cell>
    <Cell><Data ss:Type="String">New</Data></Cell>
    <Cell><Data ss:Type="String">gp4a</Data></Cell>
    <Cell><Data ss:Type="String">...((((((....((((((((((((..(((((((((....((((((.((...(((((...)))))...)).))))))......))))))....)))..)..)))))))))))..))))))...</Data></Cell>
    <Cell><Data ss:Type="Number">117</Data></Cell>
    <Cell><Data ss:Type="Number">33.299999999999997</Data></Cell>
    <Cell><Data ss:Type="Number">-30.4</Data></Cell>
    <Cell ss:StyleID="s63"><Data ss:Type="Number">0.95528240978255596</Data></Cell>
    <Cell ss:StyleID="s63"><Data ss:Type="Number">0</Data></Cell>
    <Cell><Data ss:Type="String">low</Data></Cell>
   </Row>
   <Row>
    <Cell><Data ss:Type="Number">349</Data></Cell>
    <Cell><Data ss:Type="Number">299</Data></Cell>
    <Cell><Data ss:Type="String">PC-3p-714312_1</Data></Cell>
    <Cell><Data ss:Type="String">GCACCCAGGGGACTGATTCC</Data></Cell>
    <Cell><Data ss:Type="Number">20</Data></Cell>
    <Cell><Data ss:Type="String">chr12</Data></Cell>
    <Cell><Data ss:Type="String">-</Data></Cell>
    <Cell><Data ss:Type="Number">48701561</Data></Cell>
    <Cell><Data ss:Type="Number">48701640</Data></Cell>
    <Cell><Data ss:Type="String">tttgatcacggcccgtgggagctgctcttgcgttggtccaacaggcaggaggtaaacagGCACCCAGGGGACTGATTCCt</Data></Cell>
    <Cell><Data ss:Type="Number">0</Data></Cell>
    <Cell ss:Index="17"><Data ss:Type="String">3'</Data></Cell>
    <Cell><Data ss:Type="String">New</Data></Cell>
    <Cell><Data ss:Type="String">gp4a</Data></Cell>
    <Cell><Data ss:Type="String">...(((((...(((.((((.(((((((((((.(((......)))))))))).....))).).)))).)))..)))))...</Data></Cell>
    <Cell><Data ss:Type="Number">74</Data></Cell>
    <Cell><Data ss:Type="Number">58.8</Data></Cell>
    <Cell><Data ss:Type="Number">-31.4</Data></Cell>
    <Cell ss:StyleID="s63"><Data ss:Type="Number">0.95528240978255596</Data></Cell>
    <Cell ss:StyleID="s63"><Data ss:Type="Number">0</Data></Cell>
    <Cell><Data ss:Type="String">low</Data></Cell>
   </Row>
   <Row>
    <Cell><Data ss:Type="Number">355</Data></Cell>
    <Cell><Data ss:Type="Number">305</Data></Cell>
    <Cell><Data ss:Type="String">PC-5p-476113_2</Data></Cell>
    <Cell><Data ss:Type="String">CCCGTTGCCGCTGAGAG</Data></Cell>
    <Cell><Data ss:Type="Number">17</Data></Cell>
    <Cell><Data ss:Type="String">chr1</Data></Cell>
    <Cell><Data ss:Type="String">+</Data></Cell>
    <Cell><Data ss:Type="Number">3690687</Data></Cell>
    <Cell><Data ss:Type="Number">3690744</Data></Cell>
    <Cell><Data ss:Type="String">tcacgtcCCCGTTGCCGCTGAGAGaagcggcggctgctctcggctgcgactgacgcgt</Data></Cell>
    <Cell><Data ss:Type="Number">0</Data></Cell>
    <Cell ss:Index="17"><Data ss:Type="String">5'</Data></Cell>
    <Cell><Data ss:Type="String">New</Data></Cell>
    <Cell><Data ss:Type="String">gp4a</Data></Cell>
    <Cell><Data ss:Type="String">...((((...(((((.((((((((.(((....))).)))))))).))))).))))...</Data></Cell>
    <Cell><Data ss:Type="Number">52</Data></Cell>
    <Cell><Data ss:Type="Number">69</Data></Cell>
    <Cell><Data ss:Type="Number">-29.6</Data></Cell>
    <Cell ss:StyleID="s63"><Data ss:Type="Number">1.9105648195651099</Data></Cell>
    <Cell ss:StyleID="s63"><Data ss:Type="Number">0</Data></Cell>
    <Cell><Data ss:Type="String">low</Data></Cell>
   </Row>
   <Row>
    <Cell><Data ss:Type="Number">356</Data></Cell>
    <Cell><Data ss:Type="Number">306</Data></Cell>
    <Cell><Data ss:Type="String">PC-3p-460337_2</Data></Cell>
    <Cell><Data ss:Type="String">CCTCAGGATGGGTTCTGGCC</Data></Cell>
    <Cell><Data ss:Type="Number">20</Data></Cell>
    <Cell><Data ss:Type="String">chr18</Data></Cell>
    <Cell><Data ss:Type="String">+</Data></Cell>
    <Cell><Data ss:Type="Number">53783417</Data></Cell>
    <Cell><Data ss:Type="Number">53783491</Data></Cell>
    <Cell><Data ss:Type="String">gcagggccagggccaatgcctggggtgctgcgagccctccttgctgtgagcCCTCAGGATGGGTTCTGGCCcgga</Data></Cell>
    <Cell><Data ss:Type="Number">0</Data></Cell>
    <Cell ss:Index="17"><Data ss:Type="String">3'</Data></Cell>
    <Cell><Data ss:Type="String">New</Data></Cell>
    <Cell><Data ss:Type="String">gp4a</Data></Cell>
    <Cell><Data ss:Type="String">...(((((((..((....(((((((.((((((((.....)))))....))))))))))...))..)))))))...</Data></Cell>
    <Cell><Data ss:Type="Number">69</Data></Cell>
    <Cell><Data ss:Type="Number">69.3</Data></Cell>
    <Cell><Data ss:Type="Number">-45.1</Data></Cell>
    <Cell ss:StyleID="s63"><Data ss:Type="Number">1.9105648195651099</Data></Cell>
    <Cell ss:StyleID="s63"><Data ss:Type="Number">0</Data></Cell>
    <Cell><Data ss:Type="String">low</Data></Cell>
   </Row>
   <Row>
    <Cell><Data ss:Type="Number">362</Data></Cell>
    <Cell><Data ss:Type="Number">312</Data></Cell>
    <Cell><Data ss:Type="String">PC-3p-1520896_1</Data></Cell>
    <Cell><Data ss:Type="String">CGCGGCGTGGAAGCGTGAGCCT</Data></Cell>
    <Cell><Data ss:Type="Number">22</Data></Cell>
    <Cell><Data ss:Type="String">chr2</Data></Cell>
    <Cell><Data ss:Type="String">+</Data></Cell>
    <Cell><Data ss:Type="Number">90849309</Data></Cell>
    <Cell><Data ss:Type="Number">90849390</Data></Cell>
    <Cell><Data ss:Type="String">tttggaggcggttgtttttacccaggccgccgtgcctagcgctcagctggagctgCGCGGCGTGGAAGCGTGAGCCTtcttg</Data></Cell>
    <Cell><Data ss:Type="Number">0</Data></Cell>
    <Cell ss:Index="17"><Data ss:Type="String">3'</Data></Cell>
    <Cell><Data ss:Type="String">New</Data></Cell>
    <Cell><Data ss:Type="String">gp4a</Data></Cell>
    <Cell><Data ss:Type="String">...((((((...(((((....(((.(((((((.(((((((.....))))).)))).))))).))))))))...))))))...</Data></Cell>
    <Cell><Data ss:Type="Number">76</Data></Cell>
    <Cell><Data ss:Type="Number">63.4</Data></Cell>
    <Cell><Data ss:Type="Number">-39.4</Data></Cell>
    <Cell ss:StyleID="s63"><Data ss:Type="Number">1.9105648195651099</Data></Cell>
    <Cell ss:StyleID="s63"><Data ss:Type="Number">0</Data></Cell>
    <Cell><Data ss:Type="String">low</Data></Cell>
   </Row>
   <Row>
    <Cell><Data ss:Type="Number">371</Data></Cell>
    <Cell><Data ss:Type="Number">321</Data></Cell>
    <Cell><Data ss:Type="String">PC-5p-275924_3</Data></Cell>
    <Cell><Data ss:Type="String">CTTTGTCACTGGTGAACTGTT</Data></Cell>
    <Cell><Data ss:Type="Number">21</Data></Cell>
    <Cell><Data ss:Type="String">chr1</Data></Cell>
    <Cell><Data ss:Type="String">-</Data></Cell>
    <Cell><Data ss:Type="Number">124010881</Data></Cell>
    <Cell><Data ss:Type="Number">124010971</Data></Cell>
    <Cell><Data ss:Type="String">gccacattctctgtCTTTGTCACTGGAGAACTGTTcaatgagtaaaggttttgctggttctcaacacaggatctggtacagagggtgtcct</Data></Cell>
    <Cell><Data ss:Type="Number">0</Data></Cell>
    <Cell ss:Index="17"><Data ss:Type="String">5'</Data></Cell>
    <Cell><Data ss:Type="String">New</Data></Cell>
    <Cell><Data ss:Type="String">gp4a</Data></Cell>
    <Cell><Data ss:Type="String">...(((..((((((((..(((.((((((((((........((((((...)))))))))))))....))))))..)).))))))..)))...</Data></Cell>
    <Cell><Data ss:Type="Number">85</Data></Cell>
    <Cell><Data ss:Type="Number">46.2</Data></Cell>
    <Cell><Data ss:Type="Number">-29</Data></Cell>
    <Cell ss:StyleID="s63"><Data ss:Type="Number">2.8658472293476702</Data></Cell>
    <Cell ss:StyleID="s63"><Data ss:Type="Number">0</Data></Cell>
    <Cell><Data ss:Type="String">low</Data></Cell>
   </Row>
   <Row>
    <Cell><Data ss:Type="Number">390</Data></Cell>
    <Cell><Data ss:Type="Number">340</Data></Cell>
    <Cell><Data ss:Type="String">PC-3p-498310_2</Data></Cell>
    <Cell><Data ss:Type="String">AGGATTTCTAAGTAAAACA</Data></Cell>
    <Cell><Data ss:Type="Number">19</Data></Cell>
    <Cell><Data ss:Type="String">chr12</Data></Cell>
    <Cell><Data ss:Type="String">-</Data></Cell>
    <Cell><Data ss:Type="Number">16960979</Data></Cell>
    <Cell><Data ss:Type="Number">16961053</Data></Cell>
    <Cell><Data ss:Type="String">taacgtgtttctcagaaaaaccacactgggatcccgacaagggaaaacaaaAGGATTTCTAAGTAAAACAtgagg</Data></Cell>
    <Cell><Data ss:Type="Number">0</Data></Cell>
    <Cell ss:Index="17"><Data ss:Type="String">3'</Data></Cell>
    <Cell><Data ss:Type="String">New</Data></Cell>
    <Cell><Data ss:Type="String">gp4a</Data></Cell>
    <Cell><Data ss:Type="String">...(((((((((.(((((..((....((...((((.....))))...))...)).))))).))..)))))))...</Data></Cell>
    <Cell><Data ss:Type="Number">69</Data></Cell>
    <Cell><Data ss:Type="Number">40</Data></Cell>
    <Cell><Data ss:Type="Number">-16.2</Data></Cell>
    <Cell ss:StyleID="s63"><Data ss:Type="Number">1.9105648195651099</Data></Cell>
    <Cell ss:StyleID="s63"><Data ss:Type="Number">0</Data></Cell>
    <Cell><Data ss:Type="String">low</Data></Cell>
   </Row>
   <Row>
    <Cell><Data ss:Type="Number">406</Data></Cell>
    <Cell><Data ss:Type="Number">356</Data></Cell>
    <Cell><Data ss:Type="String">PC-5p-603586_2</Data></Cell>
    <Cell><Data ss:Type="String">TGCTGAGACTAAGGGCTG</Data></Cell>
    <Cell><Data ss:Type="Number">18</Data></Cell>
    <Cell><Data ss:Type="String">chr4</Data></Cell>
    <Cell><Data ss:Type="String">-</Data></Cell>
    <Cell><Data ss:Type="Number">14471361</Data></Cell>
    <Cell><Data ss:Type="Number">14471432</Data></Cell>
    <Cell><Data ss:Type="String">gagaggagaTGCTGAGACTAAGGGCTGtggggtgatgggtaccaaggcatagtcttagtcatggctccttcc</Data></Cell>
    <Cell><Data ss:Type="Number">0</Data></Cell>
    <Cell ss:Index="17"><Data ss:Type="String">5'</Data></Cell>
    <Cell><Data ss:Type="String">New</Data></Cell>
    <Cell><Data ss:Type="String">gp4a</Data></Cell>
    <Cell><Data ss:Type="String">..((((((((((((((((((...(((....((((.....))))..))).))))))))).)))..))))))..</Data></Cell>
    <Cell><Data ss:Type="Number">68</Data></Cell>
    <Cell><Data ss:Type="Number">54.2</Data></Cell>
    <Cell><Data ss:Type="Number">-27.2</Data></Cell>
    <Cell ss:StyleID="s63"><Data ss:Type="Number">1.9105648195651099</Data></Cell>
    <Cell ss:StyleID="s63"><Data ss:Type="Number">0</Data></Cell>
    <Cell><Data ss:Type="String">low</Data></Cell>
   </Row>
   <Row>
    <Cell><Data ss:Type="Number">412</Data></Cell>
    <Cell><Data ss:Type="Number">362</Data></Cell>
    <Cell><Data ss:Type="String">PC-5p-2199316_1</Data></Cell>
    <Cell><Data ss:Type="String">TTTGAAACCTGCTTTGCCT</Data></Cell>
    <Cell><Data ss:Type="Number">19</Data></Cell>
    <Cell><Data ss:Type="String">chr11</Data></Cell>
    <Cell><Data ss:Type="String">-</Data></Cell>
    <Cell><Data ss:Type="Number">9626854</Data></Cell>
    <Cell><Data ss:Type="Number">9626928</Data></Cell>
    <Cell><Data ss:Type="String">TTTGAAACCTGCTTTGCCTtttaaattagaattgtaccagttctgatagatgagacaaagatagcttgtttccca</Data></Cell>
    <Cell><Data ss:Type="Number">0</Data></Cell>
    <Cell ss:Index="17"><Data ss:Type="String">5'</Data></Cell>
    <Cell><Data ss:Type="String">New</Data></Cell>
    <Cell><Data ss:Type="String">gp4a</Data></Cell>
    <Cell><Data ss:Type="String">...(((((((((((((.(((....((((((((((...))))))))))....))).))))).)))...)))))...</Data></Cell>
    <Cell><Data ss:Type="Number">69</Data></Cell>
    <Cell><Data ss:Type="Number">34.700000000000003</Data></Cell>
    <Cell><Data ss:Type="Number">-19</Data></Cell>
    <Cell ss:StyleID="s63"><Data ss:Type="Number">0.95528240978255596</Data></Cell>
    <Cell ss:StyleID="s63"><Data ss:Type="Number">0</Data></Cell>
    <Cell><Data ss:Type="String">low</Data></Cell>
   </Row>
   <Row>
    <Cell><Data ss:Type="Number">415</Data></Cell>
    <Cell><Data ss:Type="Number">365</Data></Cell>
    <Cell><Data ss:Type="String">PC-3p-2190222_1</Data></Cell>
    <Cell><Data ss:Type="String">CCGGAAGTGGAAGTAAGCGCAGT</Data></Cell>
    <Cell><Data ss:Type="Number">23</Data></Cell>
    <Cell><Data ss:Type="String">chr5</Data></Cell>
    <Cell><Data ss:Type="String">-</Data></Cell>
    <Cell><Data ss:Type="Number">22753363</Data></Cell>
    <Cell><Data ss:Type="Number">22753465</Data></Cell>
    <Cell><Data ss:Type="String">caggctcgcgcctccgccaaccgcttttacttctccttcccgtgtcttccctggtgaccCCGGAAGTGGAAGTAAGCGCAGGtcggcggcagcggcgggcacg</Data></Cell>
    <Cell><Data ss:Type="Number">0</Data></Cell>
    <Cell ss:Index="17"><Data ss:Type="String">3'</Data></Cell>
    <Cell><Data ss:Type="String">New</Data></Cell>
    <Cell><Data ss:Type="String">gp4a</Data></Cell>
    <Cell><Data ss:Type="String">...((((((((..(((((.(((((..(((((((..(((((...(((.........)))...)))))..)))))))..)).))).)))))..))).)))))...</Data></Cell>
    <Cell><Data ss:Type="Number">97</Data></Cell>
    <Cell><Data ss:Type="Number">67</Data></Cell>
    <Cell><Data ss:Type="Number">-50.9</Data></Cell>
    <Cell ss:StyleID="s63"><Data ss:Type="Number">0.95528240978255596</Data></Cell>
    <Cell ss:StyleID="s63"><Data ss:Type="Number">0</Data></Cell>
    <Cell><Data ss:Type="String">low</Data></Cell>
   </Row>
   <Row>
    <Cell><Data ss:Type="Number">417</Data></Cell>
    <Cell><Data ss:Type="Number">367</Data></Cell>
    <Cell><Data ss:Type="String">PC-3p-465498_2</Data></Cell>
    <Cell><Data ss:Type="String">AGAAACTTTGACCTACATGCC</Data></Cell>
    <Cell><Data ss:Type="Number">21</Data></Cell>
    <Cell><Data ss:Type="String">chr1</Data></Cell>
    <Cell><Data ss:Type="String">-</Data></Cell>
    <Cell><Data ss:Type="Number">7243409</Data></Cell>
    <Cell><Data ss:Type="Number">7243465</Data></Cell>
    <Cell><Data ss:Type="String">cacggcaagttggagggcagcgactcagtcccgAGAAACTTTGACCTTCATGCCaaa</Data></Cell>
    <Cell><Data ss:Type="Number">0</Data></Cell>
    <Cell ss:Index="17"><Data ss:Type="String">3'</Data></Cell>
    <Cell><Data ss:Type="String">New</Data></Cell>
    <Cell><Data ss:Type="String">gp4a</Data></Cell>
    <Cell><Data ss:Type="String">...((((...((((((.(((...(((......))).....))).))))))))))...</Data></Cell>
    <Cell><Data ss:Type="Number">51</Data></Cell>
    <Cell><Data ss:Type="Number">54.4</Data></Cell>
    <Cell><Data ss:Type="Number">-15.5</Data></Cell>
    <Cell ss:StyleID="s63"><Data ss:Type="Number">1.9105648195651099</Data></Cell>
    <Cell ss:StyleID="s63"><Data ss:Type="Number">0</Data></Cell>
    <Cell><Data ss:Type="String">low</Data></Cell>
   </Row>
   <Row>
    <Cell><Data ss:Type="Number">419</Data></Cell>
    <Cell><Data ss:Type="Number">369</Data></Cell>
    <Cell><Data ss:Type="String">PC-3p-465309_2</Data></Cell>
    <Cell><Data ss:Type="String">CGAAGACAACAATTAGCAAG</Data></Cell>
    <Cell><Data ss:Type="Number">20</Data></Cell>
    <Cell><Data ss:Type="String">chr9</Data></Cell>
    <Cell><Data ss:Type="String">-</Data></Cell>
    <Cell><Data ss:Type="Number">101212477</Data></Cell>
    <Cell><Data ss:Type="Number">101212571</Data></Cell>
    <Cell><Data ss:Type="String">gtgccgtgctggttttattctcagttgcagtggcctctggcatttacttcaggttttacttgccctcacttCGAAGACAACAATTAGCAAGggga</Data></Cell>
    <Cell><Data ss:Type="Number">0</Data></Cell>
    <Cell ss:Index="17"><Data ss:Type="String">3'</Data></Cell>
    <Cell><Data ss:Type="String">New</Data></Cell>
    <Cell><Data ss:Type="String">gp4a</Data></Cell>
    <Cell><Data ss:Type="String">...((.((((..((....(((...(((.(((((.....((((...((.....))......)))).))))).))))))....))..)))).))...</Data></Cell>
    <Cell><Data ss:Type="Number">89</Data></Cell>
    <Cell><Data ss:Type="Number">47.4</Data></Cell>
    <Cell><Data ss:Type="Number">-18</Data></Cell>
    <Cell ss:StyleID="s63"><Data ss:Type="Number">1.9105648195651099</Data></Cell>
    <Cell ss:StyleID="s63"><Data ss:Type="Number">0</Data></Cell>
    <Cell><Data ss:Type="String">low</Data></Cell>
   </Row>
   <Row>
    <Cell><Data ss:Type="Number">420</Data></Cell>
    <Cell><Data ss:Type="Number">370</Data></Cell>
    <Cell><Data ss:Type="String">PC-3p-2545737_1</Data></Cell>
    <Cell><Data ss:Type="String">CTTGTTCTATAGATTTGT</Data></Cell>
    <Cell><Data ss:Type="Number">18</Data></Cell>
    <Cell><Data ss:Type="String">chr18</Data></Cell>
    <Cell><Data ss:Type="String">-</Data></Cell>
    <Cell><Data ss:Type="Number">41316300</Data></Cell>
    <Cell><Data ss:Type="Number">41316392</Data></Cell>
    <Cell><Data ss:Type="String">atgatacctagtcacttgacaactacagcaggtagcattacagttcactgtagcttctCTTGTTCTGTAGATTTGTtttgtgctatgtatata</Data></Cell>
    <Cell><Data ss:Type="Number">0</Data></Cell>
    <Cell ss:Index="17"><Data ss:Type="String">3'</Data></Cell>
    <Cell><Data ss:Type="String">New</Data></Cell>
    <Cell><Data ss:Type="String">gp4a</Data></Cell>
    <Cell><Data ss:Type="String">...((((.(((.(((..(((((((((((((((.(((..(((((....))))))))...))))..))))))..)))))..)))))).))))...</Data></Cell>
    <Cell><Data ss:Type="Number">87</Data></Cell>
    <Cell><Data ss:Type="Number">36.6</Data></Cell>
    <Cell><Data ss:Type="Number">-28.9</Data></Cell>
    <Cell ss:StyleID="s63"><Data ss:Type="Number">1.43292361467383</Data></Cell>
    <Cell ss:StyleID="s63"><Data ss:Type="Number">0</Data></Cell>
    <Cell><Data ss:Type="String">low</Data></Cell>
   </Row>
   <Row>
    <Cell><Data ss:Type="Number">427</Data></Cell>
    <Cell><Data ss:Type="Number">377</Data></Cell>
    <Cell><Data ss:Type="String">PC-5p-2381661_1</Data></Cell>
    <Cell><Data ss:Type="String">ATTTTAGATTTTGAAGGGATATTAGA</Data></Cell>
    <Cell><Data ss:Type="Number">26</Data></Cell>
    <Cell><Data ss:Type="String">chr1</Data></Cell>
    <Cell><Data ss:Type="String">-</Data></Cell>
    <Cell><Data ss:Type="Number">83342271</Data></Cell>
    <Cell><Data ss:Type="Number">83342338</Data></Cell>
    <Cell><Data ss:Type="String">taagATTTTAGATTTTGAAGGGATATTAGAgatctgagaagtttgagtccttttaaactaaagtcaca</Data></Cell>
    <Cell><Data ss:Type="Number">0</Data></Cell>
    <Cell ss:Index="17"><Data ss:Type="String">5'</Data></Cell>
    <Cell><Data ss:Type="String">New</Data></Cell>
    <Cell><Data ss:Type="String">gp4a</Data></Cell>
    <Cell><Data ss:Type="String">...((((((((..(((((((((((.(((((..((...))..))))))))))))))))))))))))...</Data></Cell>
    <Cell><Data ss:Type="Number">62</Data></Cell>
    <Cell><Data ss:Type="Number">29.4</Data></Cell>
    <Cell><Data ss:Type="Number">-18.399999999999999</Data></Cell>
    <Cell ss:StyleID="s63"><Data ss:Type="Number">0.95528240978255596</Data></Cell>
    <Cell ss:StyleID="s63"><Data ss:Type="Number">0</Data></Cell>
    <Cell><Data ss:Type="String">low</Data></Cell>
   </Row>
   <Row>
    <Cell><Data ss:Type="Number">430</Data></Cell>
    <Cell><Data ss:Type="Number">380</Data></Cell>
    <Cell><Data ss:Type="String">PC-3p-663982_1</Data></Cell>
    <Cell><Data ss:Type="String">CCCGCCTAGGGAGGACGTTTA</Data></Cell>
    <Cell><Data ss:Type="Number">21</Data></Cell>
    <Cell><Data ss:Type="String">chr2</Data></Cell>
    <Cell><Data ss:Type="String">+</Data></Cell>
    <Cell><Data ss:Type="Number">77667003</Data></Cell>
    <Cell><Data ss:Type="Number">77667096</Data></Cell>
    <Cell><Data ss:Type="String">agatctcgcgtggttttgaatgcaaggcctctctggaggcgtagtttctgctcaacgCCCGCCTAGGGAGGACGTTTAgaatccagcgaggcag</Data></Cell>
    <Cell><Data ss:Type="Number">0</Data></Cell>
    <Cell ss:Index="17"><Data ss:Type="String">3'</Data></Cell>
    <Cell><Data ss:Type="String">New</Data></Cell>
    <Cell><Data ss:Type="String">gp4a</Data></Cell>
    <Cell><Data ss:Type="String">...((((((.((((((((((((.....(((((((((.((((((((....)))..)))))...))))))))).))))))))).)))))))))...</Data></Cell>
    <Cell><Data ss:Type="Number">88</Data></Cell>
    <Cell><Data ss:Type="Number">56.4</Data></Cell>
    <Cell><Data ss:Type="Number">-40</Data></Cell>
    <Cell ss:StyleID="s63"><Data ss:Type="Number">1.9105648195651099</Data></Cell>
    <Cell ss:StyleID="s63"><Data ss:Type="Number">0</Data></Cell>
    <Cell><Data ss:Type="String">low</Data></Cell>
   </Row>
   <Row>
    <Cell><Data ss:Type="Number">436</Data></Cell>
    <Cell><Data ss:Type="Number">386</Data></Cell>
    <Cell><Data ss:Type="String">PC-3p-342490_2</Data></Cell>
    <Cell><Data ss:Type="String">TTTAAAAGTTAATAATATCTGAAT</Data></Cell>
    <Cell><Data ss:Type="Number">24</Data></Cell>
    <Cell><Data ss:Type="String">chr13</Data></Cell>
    <Cell><Data ss:Type="String">+</Data></Cell>
    <Cell><Data ss:Type="Number">154598019</Data></Cell>
    <Cell><Data ss:Type="Number">154598129</Data></Cell>
    <Cell><Data ss:Type="String">aaaagaggttatttaaatttctagaaactttttcttagacaacttactgtaagtatacaaataagcatttttgcctatgaaaattttTTTAAAAGTTAATAATATCTGAAT</Data></Cell>
    <Cell><Data ss:Type="Number">0</Data></Cell>
    <Cell ss:Index="17"><Data ss:Type="String">3'</Data></Cell>
    <Cell><Data ss:Type="String">New</Data></Cell>
    <Cell><Data ss:Type="String">gp4a</Data></Cell>
    <Cell><Data ss:Type="String">...(((..(((((..(((((.((((((..(((((.(((.(((((((.((((....))))..)))).....))).))).)))))..)))))).))))))))))..)))....</Data></Cell>
    <Cell><Data ss:Type="Number">104</Data></Cell>
    <Cell><Data ss:Type="Number">20.7</Data></Cell>
    <Cell><Data ss:Type="Number">-16.600000000000001</Data></Cell>
    <Cell ss:StyleID="s63"><Data ss:Type="Number">1.9105648195651099</Data></Cell>
    <Cell ss:StyleID="s63"><Data ss:Type="Number">0</Data></Cell>
    <Cell><Data ss:Type="String">low</Data></Cell>
   </Row>
   <Row>
    <Cell><Data ss:Type="Number">437</Data></Cell>
    <Cell><Data ss:Type="Number">387</Data></Cell>
    <Cell><Data ss:Type="String">PC-3p-1397943_1</Data></Cell>
    <Cell><Data ss:Type="String">GTAATGGTCATTCTCAAAAGA</Data></Cell>
    <Cell><Data ss:Type="Number">21</Data></Cell>
    <Cell><Data ss:Type="String">chr16</Data></Cell>
    <Cell><Data ss:Type="String">-</Data></Cell>
    <Cell><Data ss:Type="Number">55513451</Data></Cell>
    <Cell><Data ss:Type="Number">55513583</Data></Cell>
    <Cell><Data ss:Type="String">cattcagctcttgtctagatgcctgtcctgagcaaagcattgcttttggcattgtgactaaatagacatgagatGTAATGGTCATTCTCAAAAGAttttgcgctttctggtaataaaggcaagggtctgggga</Data></Cell>
    <Cell><Data ss:Type="Number">0</Data></Cell>
    <Cell ss:Index="17"><Data ss:Type="String">3'</Data></Cell>
    <Cell><Data ss:Type="String">New</Data></Cell>
    <Cell><Data ss:Type="String">gp4a</Data></Cell>
    <Cell><Data ss:Type="String">...(((((((((((((...((((......((((...(((...(((((((....(((((((.....((((...))))..)))))))..)))))))....)))))))...))))....))))))))).))))...</Data></Cell>
    <Cell><Data ss:Type="Number">127</Data></Cell>
    <Cell><Data ss:Type="Number">42.1</Data></Cell>
    <Cell><Data ss:Type="Number">-38.5</Data></Cell>
    <Cell ss:StyleID="s63"><Data ss:Type="Number">0.95528240978255596</Data></Cell>
    <Cell ss:StyleID="s63"><Data ss:Type="Number">0</Data></Cell>
    <Cell><Data ss:Type="String">low</Data></Cell>
   </Row>
   <Row>
    <Cell><Data ss:Type="Number">440</Data></Cell>
    <Cell><Data ss:Type="Number">390</Data></Cell>
    <Cell><Data ss:Type="String">PC-5p-499734_2</Data></Cell>
    <Cell><Data ss:Type="String">CTTGCTCTGGTTCCACATACCTC</Data></Cell>
    <Cell><Data ss:Type="Number">23</Data></Cell>
    <Cell><Data ss:Type="String">chrX</Data></Cell>
    <Cell><Data ss:Type="String">-</Data></Cell>
    <Cell><Data ss:Type="Number">127349191</Data></Cell>
    <Cell><Data ss:Type="Number">127349341</Data></Cell>
    <Cell><Data ss:Type="String">ccaggcattgctctcagcggccctctCTTGCTCTGGTTCCACATACCTCtggaaatctcgagaactctggagtcgggttttcttgaatcaggcctcggcgaggtgctgaggtgtttgtcggggttttgcggccgcagaacagggcgcccgg</Data></Cell>
    <Cell><Data ss:Type="Number">0</Data></Cell>
    <Cell ss:Index="17"><Data ss:Type="String">5'</Data></Cell>
    <Cell><Data ss:Type="String">New</Data></Cell>
    <Cell><Data ss:Type="String">gp4a</Data></Cell>
    <Cell><Data ss:Type="String">((.(((...(((((..((((((.......(((((((...((.(((((((.....((((((.((..(((((..((..(....)..)).)))))..))..))))))...))))))).))))))))).....)))))).....)))))))).))</Data></Cell>
    <Cell><Data ss:Type="Number">151</Data></Cell>
    <Cell><Data ss:Type="Number">59.6</Data></Cell>
    <Cell><Data ss:Type="Number">-55.7</Data></Cell>
    <Cell ss:StyleID="s63"><Data ss:Type="Number">1.9105648195651099</Data></Cell>
    <Cell ss:StyleID="s63"><Data ss:Type="Number">0</Data></Cell>
    <Cell><Data ss:Type="String">low</Data></Cell>
   </Row>
   <Row>
    <Cell><Data ss:Type="Number">442</Data></Cell>
    <Cell><Data ss:Type="Number">392</Data></Cell>
    <Cell><Data ss:Type="String">PC-3p-286690_3</Data></Cell>
    <Cell><Data ss:Type="String">CGCGAGGGGCGGCGCGGGGC</Data></Cell>
    <Cell><Data ss:Type="Number">20</Data></Cell>
    <Cell><Data ss:Type="String">chr13</Data></Cell>
    <Cell><Data ss:Type="String">+</Data></Cell>
    <Cell><Data ss:Type="Number">84587698</Data></Cell>
    <Cell><Data ss:Type="Number">84587788</Data></Cell>
    <Cell><Data ss:Type="String">cagcccgccccgacattcgcgaccaatcacagtgtccgcggctgggcctcccagccaatccacgtggtgcCGCGAGGGGCGGGGCGGGGCc</Data></Cell>
    <Cell><Data ss:Type="Number">0</Data></Cell>
    <Cell ss:Index="17"><Data ss:Type="String">3'</Data></Cell>
    <Cell><Data ss:Type="String">New</Data></Cell>
    <Cell><Data ss:Type="String">gp4a</Data></Cell>
    <Cell><Data ss:Type="String">...(((((((((...((((((....(((((.(((.....(((((((...)))))))....))))))))..))))))...)))))))))...</Data></Cell>
    <Cell><Data ss:Type="Number">85</Data></Cell>
    <Cell><Data ss:Type="Number">74.7</Data></Cell>
    <Cell><Data ss:Type="Number">-53.2</Data></Cell>
    <Cell ss:StyleID="s63"><Data ss:Type="Number">2.8658472293476702</Data></Cell>
    <Cell ss:StyleID="s63"><Data ss:Type="Number">0</Data></Cell>
    <Cell><Data ss:Type="String">low</Data></Cell>
   </Row>
   <Row>
    <Cell><Data ss:Type="Number">443</Data></Cell>
    <Cell><Data ss:Type="Number">393</Data></Cell>
    <Cell><Data ss:Type="String">PC-3p-398494_2</Data></Cell>
    <Cell><Data ss:Type="String">AGGGAGTCGGGTTCTGATC</Data></Cell>
    <Cell><Data ss:Type="Number">19</Data></Cell>
    <Cell><Data ss:Type="String">chr6</Data></Cell>
    <Cell><Data ss:Type="String">-</Data></Cell>
    <Cell><Data ss:Type="Number">80177762</Data></Cell>
    <Cell><Data ss:Type="Number">80177843</Data></Cell>
    <Cell><Data ss:Type="String">agaccagaggcggctgggaccccgcaggtctgagtaattaaacttcAGGGAGGCGGGTTCTGATCagcagtaaggctggatg</Data></Cell>
    <Cell><Data ss:Type="Number">0</Data></Cell>
    <Cell ss:Index="17"><Data ss:Type="String">3'</Data></Cell>
    <Cell><Data ss:Type="String">New</Data></Cell>
    <Cell><Data ss:Type="String">gp4a</Data></Cell>
    <Cell><Data ss:Type="String">...((((..((.(((((((.(((((...(((((((......)).)))))...))))).)))...)))).))....))))...</Data></Cell>
    <Cell><Data ss:Type="Number">76</Data></Cell>
    <Cell><Data ss:Type="Number">57.3</Data></Cell>
    <Cell><Data ss:Type="Number">-31</Data></Cell>
    <Cell ss:StyleID="s63"><Data ss:Type="Number">1.9105648195651099</Data></Cell>
    <Cell ss:StyleID="s63"><Data ss:Type="Number">0</Data></Cell>
    <Cell><Data ss:Type="String">low</Data></Cell>
   </Row>
   <Row>
    <Cell><Data ss:Type="Number">459</Data></Cell>
    <Cell><Data ss:Type="Number">409</Data></Cell>
    <Cell><Data ss:Type="String">PC-5p-376151_2</Data></Cell>
    <Cell><Data ss:Type="String">ATAAGCTCTTGGAGTCAGGAGAGGG</Data></Cell>
    <Cell><Data ss:Type="Number">25</Data></Cell>
    <Cell><Data ss:Type="String">chr1</Data></Cell>
    <Cell><Data ss:Type="String">+</Data></Cell>
    <Cell><Data ss:Type="Number">14424219</Data></Cell>
    <Cell><Data ss:Type="Number">14424329</Data></Cell>
    <Cell><Data ss:Type="String">ccttggatgATAAGCTCTTGGAGTCAGGAGAGGGcagagccttaggaggaactgaatgtccactcctttcctgctctgccctcttctccaatccacgtttctcctccagaa</Data></Cell>
    <Cell><Data ss:Type="Number">0</Data></Cell>
    <Cell ss:Index="17"><Data ss:Type="String">5'</Data></Cell>
    <Cell><Data ss:Type="String">New</Data></Cell>
    <Cell><Data ss:Type="String">gp4a</Data></Cell>
    <Cell><Data ss:Type="String">..(((((.((.((((...((((...(((((((((((((((...(((((..((.....))...))))).....)))))))))))))))....)))).)))).)).)))))..</Data></Cell>
    <Cell><Data ss:Type="Number">107</Data></Cell>
    <Cell><Data ss:Type="Number">52.3</Data></Cell>
    <Cell><Data ss:Type="Number">-50.8</Data></Cell>
    <Cell ss:StyleID="s63"><Data ss:Type="Number">1.9105648195651099</Data></Cell>
    <Cell ss:StyleID="s63"><Data ss:Type="Number">0</Data></Cell>
    <Cell><Data ss:Type="String">low</Data></Cell>
   </Row>
   <Row>
    <Cell><Data ss:Type="Number">460</Data></Cell>
    <Cell><Data ss:Type="Number">410</Data></Cell>
    <Cell><Data ss:Type="String">PC-3p-349769_2</Data></Cell>
    <Cell><Data ss:Type="String">AACCAGGGATTGTAGAGGTTTCAA</Data></Cell>
    <Cell><Data ss:Type="Number">24</Data></Cell>
    <Cell><Data ss:Type="String">chr16</Data></Cell>
    <Cell><Data ss:Type="String">+</Data></Cell>
    <Cell><Data ss:Type="Number">68938099</Data></Cell>
    <Cell><Data ss:Type="Number">68938170</Data></Cell>
    <Cell><Data ss:Type="String">aactctcattgatacttaggctcccaggtttgaaaggcatAACCAGGGATTGTAGAGGTTTCAAtgggattt</Data></Cell>
    <Cell><Data ss:Type="Number">0</Data></Cell>
    <Cell ss:Index="17"><Data ss:Type="String">3'</Data></Cell>
    <Cell><Data ss:Type="String">New</Data></Cell>
    <Cell><Data ss:Type="String">gp4a</Data></Cell>
    <Cell><Data ss:Type="String">...(((((((((.((((..((((((.((((((.....)).)))).))))..))..)))).)))))))))...</Data></Cell>
    <Cell><Data ss:Type="Number">66</Data></Cell>
    <Cell><Data ss:Type="Number">41.7</Data></Cell>
    <Cell><Data ss:Type="Number">-26</Data></Cell>
    <Cell ss:StyleID="s63"><Data ss:Type="Number">1.9105648195651099</Data></Cell>
    <Cell ss:StyleID="s63"><Data ss:Type="Number">0</Data></Cell>
    <Cell><Data ss:Type="String">low</Data></Cell>
   </Row>
   <Row>
    <Cell><Data ss:Type="Number">461</Data></Cell>
    <Cell><Data ss:Type="Number">411</Data></Cell>
    <Cell><Data ss:Type="String">PC-3p-1131677_1</Data></Cell>
    <Cell><Data ss:Type="String">AAGTTTAAAATACTGTGGATC</Data></Cell>
    <Cell><Data ss:Type="Number">21</Data></Cell>
    <Cell><Data ss:Type="String">chr6</Data></Cell>
    <Cell><Data ss:Type="String">-</Data></Cell>
    <Cell><Data ss:Type="Number">16346854</Data></Cell>
    <Cell><Data ss:Type="Number">16346943</Data></Cell>
    <Cell><Data ss:Type="String">tgaattcatagtagtaactagtctgtgtattttgattttttccattaAAGTTTAAAATACTGTGGATCtggaatattgaagatgagtggt</Data></Cell>
    <Cell><Data ss:Type="Number">0</Data></Cell>
    <Cell ss:Index="17"><Data ss:Type="String">3'</Data></Cell>
    <Cell><Data ss:Type="String">New</Data></Cell>
    <Cell><Data ss:Type="String">gp4a</Data></Cell>
    <Cell><Data ss:Type="String">...((((((..(((((.((((((..((((((((((..(((......)))..))))))))).)..)).))))..)))))...))))))...</Data></Cell>
    <Cell><Data ss:Type="Number">84</Data></Cell>
    <Cell><Data ss:Type="Number">28.9</Data></Cell>
    <Cell><Data ss:Type="Number">-19.3</Data></Cell>
    <Cell ss:StyleID="s63"><Data ss:Type="Number">0.95528240978255596</Data></Cell>
    <Cell ss:StyleID="s63"><Data ss:Type="Number">0</Data></Cell>
    <Cell><Data ss:Type="String">low</Data></Cell>
   </Row>
   <Row>
    <Cell><Data ss:Type="Number">472</Data></Cell>
    <Cell><Data ss:Type="Number">422</Data></Cell>
    <Cell><Data ss:Type="String">PC-3p-2349578_1</Data></Cell>
    <Cell><Data ss:Type="String">TTTTTAATTAGGAAGTGCAGAAATAG</Data></Cell>
    <Cell><Data ss:Type="Number">26</Data></Cell>
    <Cell><Data ss:Type="String">chr7</Data></Cell>
    <Cell><Data ss:Type="String">-</Data></Cell>
    <Cell><Data ss:Type="Number">38421905</Data></Cell>
    <Cell><Data ss:Type="Number">38421975</Data></Cell>
    <Cell><Data ss:Type="String">tctctgtttctgactttggttaaaaatcagttctctgataagTTTTTAATTAGGAAGTGCAGAAATAGaac</Data></Cell>
    <Cell><Data ss:Type="Number">0</Data></Cell>
    <Cell ss:Index="17"><Data ss:Type="String">3'</Data></Cell>
    <Cell><Data ss:Type="String">New</Data></Cell>
    <Cell><Data ss:Type="String">gp4a</Data></Cell>
    <Cell><Data ss:Type="String">..(((((((((((((((.((((((((((((....)))))....)))))))...))))).))))))))))..</Data></Cell>
    <Cell><Data ss:Type="Number">67</Data></Cell>
    <Cell><Data ss:Type="Number">31</Data></Cell>
    <Cell><Data ss:Type="Number">-22.1</Data></Cell>
    <Cell ss:StyleID="s63"><Data ss:Type="Number">0.95528240978255596</Data></Cell>
    <Cell ss:StyleID="s63"><Data ss:Type="Number">0</Data></Cell>
    <Cell><Data ss:Type="String">low</Data></Cell>
   </Row>
   <Row>
    <Cell><Data ss:Type="Number">481</Data></Cell>
    <Cell><Data ss:Type="Number">431</Data></Cell>
    <Cell><Data ss:Type="String">PC-5p-2265262_1</Data></Cell>
    <Cell><Data ss:Type="String">GGTCATTTAGAATCTCTGACAGAA</Data></Cell>
    <Cell><Data ss:Type="Number">24</Data></Cell>
    <Cell><Data ss:Type="String">chr13</Data></Cell>
    <Cell><Data ss:Type="String">+</Data></Cell>
    <Cell><Data ss:Type="Number">150128587</Data></Cell>
    <Cell><Data ss:Type="Number">150128729</Data></Cell>
    <Cell><Data ss:Type="String">gttgGGTCATTTAGAATCTCTGACAGAAcctaggaatttgcagtgtttgcgtttttggaaatgattcttaagtacactgaactttgagaacactcgcttaaaatgtgcctgttatctatatctgttagaatttaaagcctgtc</Data></Cell>
    <Cell><Data ss:Type="Number">0</Data></Cell>
    <Cell ss:Index="17"><Data ss:Type="String">5'</Data></Cell>
    <Cell><Data ss:Type="String">New</Data></Cell>
    <Cell><Data ss:Type="String">gp4a</Data></Cell>
    <Cell><Data ss:Type="String">...((((..((((((...(((((((((...((((.....((((.((..(((((((..(...((.(((((((((.......)).)))))))))....)..)))))))))))))..))))..))))))))).))))))))))...</Data></Cell>
    <Cell><Data ss:Type="Number">137</Data></Cell>
    <Cell><Data ss:Type="Number">36.4</Data></Cell>
    <Cell><Data ss:Type="Number">-32.200000000000003</Data></Cell>
    <Cell ss:StyleID="s63"><Data ss:Type="Number">0.95528240978255596</Data></Cell>
    <Cell ss:StyleID="s63"><Data ss:Type="Number">0</Data></Cell>
    <Cell><Data ss:Type="String">low</Data></Cell>
   </Row>
   <Row>
    <Cell><Data ss:Type="Number">482</Data></Cell>
    <Cell><Data ss:Type="Number">432</Data></Cell>
    <Cell><Data ss:Type="String">PC-3p-573018_2</Data></Cell>
    <Cell><Data ss:Type="String">TAGTTATTCCTTTCTTTCA</Data></Cell>
    <Cell><Data ss:Type="Number">19</Data></Cell>
    <Cell><Data ss:Type="String">chrX</Data></Cell>
    <Cell><Data ss:Type="String">-</Data></Cell>
    <Cell><Data ss:Type="Number">11944034</Data></Cell>
    <Cell><Data ss:Type="Number">11944119</Data></Cell>
    <Cell><Data ss:Type="String">ccaaggatgcaagatgaagatgaactggagtctaggcttttctctgtccaaTAGTTATTCCTTTCTTTCTctccttccatcctcag</Data></Cell>
    <Cell><Data ss:Type="Number">0</Data></Cell>
    <Cell ss:Index="17"><Data ss:Type="String">3'</Data></Cell>
    <Cell><Data ss:Type="String">New</Data></Cell>
    <Cell><Data ss:Type="String">gp4a</Data></Cell>
    <Cell><Data ss:Type="String">...((((((.(((..((..(.(((..(((((((((((........)))...)))..))))).))).)..))..))).))))))...</Data></Cell>
    <Cell><Data ss:Type="Number">80</Data></Cell>
    <Cell><Data ss:Type="Number">43</Data></Cell>
    <Cell><Data ss:Type="Number">-20</Data></Cell>
    <Cell ss:StyleID="s63"><Data ss:Type="Number">1.9105648195651099</Data></Cell>
    <Cell ss:StyleID="s63"><Data ss:Type="Number">0</Data></Cell>
    <Cell><Data ss:Type="String">low</Data></Cell>
   </Row>
   <Row>
    <Cell><Data ss:Type="Number">483</Data></Cell>
    <Cell><Data ss:Type="Number">433</Data></Cell>
    <Cell><Data ss:Type="String">PC-5p-955591_1</Data></Cell>
    <Cell><Data ss:Type="String">AGAGACATGGAGGTGTAGAA</Data></Cell>
    <Cell><Data ss:Type="Number">20</Data></Cell>
    <Cell><Data ss:Type="String">chr2</Data></Cell>
    <Cell><Data ss:Type="String">-</Data></Cell>
    <Cell><Data ss:Type="Number">45098891</Data></Cell>
    <Cell><Data ss:Type="Number">45098995</Data></Cell>
    <Cell><Data ss:Type="String">nnctgagaaaataggtaAGAGACATGGAGGTGTAGCAataggaacacgaggcatcctaatggccttagtttaggttacctttagtgagcttcaatttactcactt</Data></Cell>
    <Cell><Data ss:Type="Number">0</Data></Cell>
    <Cell ss:Index="17"><Data ss:Type="String">5'</Data></Cell>
    <Cell><Data ss:Type="String">New</Data></Cell>
    <Cell><Data ss:Type="String">gp4a</Data></Cell>
    <Cell><Data ss:Type="String">...((((.((((.((..((...(((..(((.(((((.....((((..(((((.........))))).))))..))))))))..)))..)))).)))).))))...</Data></Cell>
    <Cell><Data ss:Type="Number">99</Data></Cell>
    <Cell><Data ss:Type="Number">40</Data></Cell>
    <Cell><Data ss:Type="Number">-22</Data></Cell>
    <Cell ss:StyleID="s63"><Data ss:Type="Number">2.8658472293476702</Data></Cell>
    <Cell ss:StyleID="s63"><Data ss:Type="Number">0</Data></Cell>
    <Cell><Data ss:Type="String">low</Data></Cell>
   </Row>
   <Row>
    <Cell><Data ss:Type="Number">491</Data></Cell>
    <Cell><Data ss:Type="Number">441</Data></Cell>
    <Cell><Data ss:Type="String">PC-5p-1009506_1</Data></Cell>
    <Cell><Data ss:Type="String">TTACAATATGGCGACCTG</Data></Cell>
    <Cell><Data ss:Type="Number">18</Data></Cell>
    <Cell><Data ss:Type="String">chr12</Data></Cell>
    <Cell><Data ss:Type="String">+</Data></Cell>
    <Cell><Data ss:Type="Number">47095400</Data></Cell>
    <Cell><Data ss:Type="Number">47095468</Data></Cell>
    <Cell><Data ss:Type="String">ctctgtTTACAATATGGCGACCTGcctttaaattatatttttattctcagcgccattttggctgcatat</Data></Cell>
    <Cell><Data ss:Type="Number">0</Data></Cell>
    <Cell ss:Index="17"><Data ss:Type="String">5'</Data></Cell>
    <Cell><Data ss:Type="String">New</Data></Cell>
    <Cell><Data ss:Type="String">gp4a</Data></Cell>
    <Cell><Data ss:Type="String">...(((...(((.((((((..(((....((((.......))))....))))))))).)))...)))...</Data></Cell>
    <Cell><Data ss:Type="Number">63</Data></Cell>
    <Cell><Data ss:Type="Number">36.200000000000003</Data></Cell>
    <Cell><Data ss:Type="Number">-15.2</Data></Cell>
    <Cell ss:StyleID="s63"><Data ss:Type="Number">0.95528240978255596</Data></Cell>
    <Cell ss:StyleID="s63"><Data ss:Type="Number">0</Data></Cell>
    <Cell><Data ss:Type="String">low</Data></Cell>
   </Row>
   <Row>
    <Cell><Data ss:Type="Number">494</Data></Cell>
    <Cell><Data ss:Type="Number">444</Data></Cell>
    <Cell><Data ss:Type="String">PC-5p-1578325_1</Data></Cell>
    <Cell><Data ss:Type="String">CATGAAGAGGTAAGGGCT</Data></Cell>
    <Cell><Data ss:Type="Number">18</Data></Cell>
    <Cell><Data ss:Type="String">chrX</Data></Cell>
    <Cell><Data ss:Type="String">-</Data></Cell>
    <Cell><Data ss:Type="Number">101947297</Data></Cell>
    <Cell><Data ss:Type="Number">101947426</Data></Cell>
    <Cell><Data ss:Type="String">ttacccaagttagagctaggggcctgtggaaaCATGAAGAGGTAAGGGCTtgtctgagagctggaggtgaagggcgctctgttctaccttttaacttttcaaatggctttgttactttgggtttggggta</Data></Cell>
    <Cell><Data ss:Type="Number">0</Data></Cell>
    <Cell ss:Index="17"><Data ss:Type="String">5'</Data></Cell>
    <Cell><Data ss:Type="String">New</Data></Cell>
    <Cell><Data ss:Type="String">gp4a</Data></Cell>
    <Cell><Data ss:Type="String">...(((((..(((((...(..(((..((((((....(((((((((((((..((((....((.....))...)))))))))....))))))))...))))))...)))..)....)))))...)))))...</Data></Cell>
    <Cell><Data ss:Type="Number">124</Data></Cell>
    <Cell><Data ss:Type="Number">46.9</Data></Cell>
    <Cell><Data ss:Type="Number">-37.799999999999997</Data></Cell>
    <Cell ss:StyleID="s63"><Data ss:Type="Number">0.95528240978255596</Data></Cell>
    <Cell ss:StyleID="s63"><Data ss:Type="Number">0</Data></Cell>
    <Cell><Data ss:Type="String">low</Data></Cell>
   </Row>
   <Row>
    <Cell><Data ss:Type="Number">505</Data></Cell>
    <Cell><Data ss:Type="Number">455</Data></Cell>
    <Cell><Data ss:Type="String">PC-5p-2166450_1</Data></Cell>
    <Cell><Data ss:Type="String">AGGACGCGTGCCTCTGTTCA</Data></Cell>
    <Cell><Data ss:Type="Number">20</Data></Cell>
    <Cell><Data ss:Type="String">chr11</Data></Cell>
    <Cell><Data ss:Type="String">-</Data></Cell>
    <Cell><Data ss:Type="Number">74781120</Data></Cell>
    <Cell><Data ss:Type="Number">74781195</Data></Cell>
    <Cell><Data ss:Type="String">cgaatggaAGGACGCGTGCCTCTGTTCActgtgttcttggcagagctggtcaccttatggcagtgtcatccatgtc</Data></Cell>
    <Cell><Data ss:Type="Number">0</Data></Cell>
    <Cell ss:Index="17"><Data ss:Type="String">5'</Data></Cell>
    <Cell><Data ss:Type="String">New</Data></Cell>
    <Cell><Data ss:Type="String">gp4a</Data></Cell>
    <Cell><Data ss:Type="String">...(((((..(((((.((((..((..((((.(((.....))).)).))..))......))))))))).)))))...</Data></Cell>
    <Cell><Data ss:Type="Number">70</Data></Cell>
    <Cell><Data ss:Type="Number">53.9</Data></Cell>
    <Cell><Data ss:Type="Number">-23.6</Data></Cell>
    <Cell ss:StyleID="s63"><Data ss:Type="Number">0.95528240978255596</Data></Cell>
    <Cell ss:StyleID="s63"><Data ss:Type="Number">0</Data></Cell>
    <Cell><Data ss:Type="String">low</Data></Cell>
   </Row>
   <Row>
    <Cell><Data ss:Type="Number">510</Data></Cell>
    <Cell><Data ss:Type="Number">460</Data></Cell>
    <Cell><Data ss:Type="String">PC-5p-1252086_1</Data></Cell>
    <Cell><Data ss:Type="String">GCAGGGCAAGGCTGGCTC</Data></Cell>
    <Cell><Data ss:Type="Number">18</Data></Cell>
    <Cell><Data ss:Type="String">chr12</Data></Cell>
    <Cell><Data ss:Type="String">+</Data></Cell>
    <Cell><Data ss:Type="Number">45096515</Data></Cell>
    <Cell><Data ss:Type="Number">45096589</Data></Cell>
    <Cell><Data ss:Type="String">gctgggccGCAGGGCAAGGCTGGCTCttaagggtctgatggcaagggccatgtcattttgccctgaaagctctgt</Data></Cell>
    <Cell><Data ss:Type="Number">0</Data></Cell>
    <Cell ss:Index="17"><Data ss:Type="String">5'</Data></Cell>
    <Cell><Data ss:Type="String">New</Data></Cell>
    <Cell><Data ss:Type="String">gp4a</Data></Cell>
    <Cell><Data ss:Type="String">((.((((..(((((((((((((((((((....(((....))))))))))).)))...))))))))...)))).))</Data></Cell>
    <Cell><Data ss:Type="Number">75</Data></Cell>
    <Cell><Data ss:Type="Number">58.7</Data></Cell>
    <Cell><Data ss:Type="Number">-34.9</Data></Cell>
    <Cell ss:StyleID="s63"><Data ss:Type="Number">0.95528240978255596</Data></Cell>
    <Cell ss:StyleID="s63"><Data ss:Type="Number">0</Data></Cell>
    <Cell><Data ss:Type="String">low</Data></Cell>
   </Row>
   <Row>
    <Cell><Data ss:Type="Number">511</Data></Cell>
    <Cell><Data ss:Type="Number">461</Data></Cell>
    <Cell><Data ss:Type="String">PC-3p-989774_1</Data></Cell>
    <Cell><Data ss:Type="String">GACCATTTTAAATATAATTGTAG</Data></Cell>
    <Cell><Data ss:Type="Number">23</Data></Cell>
    <Cell><Data ss:Type="String">chr7</Data></Cell>
    <Cell><Data ss:Type="String">+</Data></Cell>
    <Cell><Data ss:Type="Number">78229918</Data></Cell>
    <Cell><Data ss:Type="Number">78230013</Data></Cell>
    <Cell><Data ss:Type="String">aaatatgtttagaaacaacagttgtttttagaaaacgttatgactctgtcatcaaatGACCATTTTAAATATAATTGTAGttagtcttacgtaaat</Data></Cell>
    <Cell><Data ss:Type="Number">0</Data></Cell>
    <Cell ss:Index="17"><Data ss:Type="String">3'</Data></Cell>
    <Cell><Data ss:Type="String">New</Data></Cell>
    <Cell><Data ss:Type="String">gp4a</Data></Cell>
    <Cell><Data ss:Type="String">...(((((..((((((.((((((((.(((((((..(((((((((...)))))..))))....))))))).)))))))).)))..))).)))))...</Data></Cell>
    <Cell><Data ss:Type="Number">90</Data></Cell>
    <Cell><Data ss:Type="Number">25</Data></Cell>
    <Cell><Data ss:Type="Number">-18.899999999999999</Data></Cell>
    <Cell ss:StyleID="s63"><Data ss:Type="Number">0.95528240978255596</Data></Cell>
    <Cell ss:StyleID="s63"><Data ss:Type="Number">0</Data></Cell>
    <Cell><Data ss:Type="String">low</Data></Cell>
   </Row>
   <Row>
    <Cell><Data ss:Type="Number">513</Data></Cell>
    <Cell><Data ss:Type="Number">463</Data></Cell>
    <Cell><Data ss:Type="String">PC-5p-511887_2</Data></Cell>
    <Cell><Data ss:Type="String">CCTTTCTGTTTTTCTATGGT</Data></Cell>
    <Cell><Data ss:Type="Number">20</Data></Cell>
    <Cell><Data ss:Type="String">chr1</Data></Cell>
    <Cell><Data ss:Type="String">-</Data></Cell>
    <Cell><Data ss:Type="Number">160255300</Data></Cell>
    <Cell><Data ss:Type="Number">160255380</Data></Cell>
    <Cell><Data ss:Type="String">cactgaCCTTTCTGTTTTTCTATTGTcagagggctcttcctagaaagtgctggctgggctgataataaacagaagtcacga</Data></Cell>
    <Cell><Data ss:Type="Number">0</Data></Cell>
    <Cell ss:Index="17"><Data ss:Type="String">5'</Data></Cell>
    <Cell><Data ss:Type="String">New</Data></Cell>
    <Cell><Data ss:Type="String">gp4a</Data></Cell>
    <Cell><Data ss:Type="String">...((((..(((((((....((((((((....((((...((((......))))..)))))))))))))))))))))))...</Data></Cell>
    <Cell><Data ss:Type="Number">75</Data></Cell>
    <Cell><Data ss:Type="Number">44.4</Data></Cell>
    <Cell><Data ss:Type="Number">-22.2</Data></Cell>
    <Cell ss:StyleID="s63"><Data ss:Type="Number">1.9105648195651099</Data></Cell>
    <Cell ss:StyleID="s63"><Data ss:Type="Number">0</Data></Cell>
    <Cell><Data ss:Type="String">low</Data></Cell>
   </Row>
   <Row>
    <Cell><Data ss:Type="Number">536</Data></Cell>
    <Cell><Data ss:Type="Number">486</Data></Cell>
    <Cell><Data ss:Type="String">PC-5p-2729276_1</Data></Cell>
    <Cell><Data ss:Type="String">GTGACTTTCTCTAAGATGT</Data></Cell>
    <Cell><Data ss:Type="Number">19</Data></Cell>
    <Cell><Data ss:Type="String">GL895498.2</Data></Cell>
    <Cell><Data ss:Type="String">-</Data></Cell>
    <Cell><Data ss:Type="Number">57540</Data></Cell>
    <Cell><Data ss:Type="Number">57634</Data></Cell>
    <Cell><Data ss:Type="String">aaaGTGACTTTCTCTAAGATGTgggttgatgggggactttttgctttctaagtcattcccttctgtaatccttaaattttaacagtgagcacatg</Data></Cell>
    <Cell><Data ss:Type="Number">0</Data></Cell>
    <Cell ss:Index="17"><Data ss:Type="String">5'</Data></Cell>
    <Cell><Data ss:Type="String">New</Data></Cell>
    <Cell><Data ss:Type="String">gp4a</Data></Cell>
    <Cell><Data ss:Type="String">...(((.((..((.((((((..((((((..(((((((((..........)))))...))))....))))))....))))))..))..)))))...</Data></Cell>
    <Cell><Data ss:Type="Number">89</Data></Cell>
    <Cell><Data ss:Type="Number">37.9</Data></Cell>
    <Cell><Data ss:Type="Number">-22.2</Data></Cell>
    <Cell ss:StyleID="s63"><Data ss:Type="Number">0.95528240978255596</Data></Cell>
    <Cell ss:StyleID="s63"><Data ss:Type="Number">0</Data></Cell>
    <Cell><Data ss:Type="String">low</Data></Cell>
   </Row>
   <Row>
    <Cell><Data ss:Type="Number">541</Data></Cell>
    <Cell><Data ss:Type="Number">491</Data></Cell>
    <Cell><Data ss:Type="String">PC-3p-1247330_1</Data></Cell>
    <Cell><Data ss:Type="String">AGTCTCCGTGTAACTCAGCGT</Data></Cell>
    <Cell><Data ss:Type="Number">21</Data></Cell>
    <Cell><Data ss:Type="String">chr16</Data></Cell>
    <Cell><Data ss:Type="String">+</Data></Cell>
    <Cell><Data ss:Type="Number">69004574</Data></Cell>
    <Cell><Data ss:Type="Number">69004645</Data></Cell>
    <Cell><Data ss:Type="String">gtacgacctgaagtataagagacggttgccatcttgagttacggctAGTCTCCGTGTAACTCAGCGTcggag</Data></Cell>
    <Cell><Data ss:Type="Number">0</Data></Cell>
    <Cell ss:Index="17"><Data ss:Type="String">3'</Data></Cell>
    <Cell><Data ss:Type="String">New</Data></Cell>
    <Cell><Data ss:Type="String">gp4a</Data></Cell>
    <Cell><Data ss:Type="String">...((((((((..((((.(((((....(((............)))..)))))..))))..)))).))))...</Data></Cell>
    <Cell><Data ss:Type="Number">66</Data></Cell>
    <Cell><Data ss:Type="Number">51.4</Data></Cell>
    <Cell><Data ss:Type="Number">-24</Data></Cell>
    <Cell ss:StyleID="s63"><Data ss:Type="Number">0.95528240978255596</Data></Cell>
    <Cell ss:StyleID="s63"><Data ss:Type="Number">0</Data></Cell>
    <Cell><Data ss:Type="String">low</Data></Cell>
   </Row>
   <Row>
    <Cell><Data ss:Type="Number">551</Data></Cell>
    <Cell><Data ss:Type="Number">501</Data></Cell>
    <Cell><Data ss:Type="String">PC-3p-492462_2</Data></Cell>
    <Cell><Data ss:Type="String">CCACCTCCATGTGCTGTGGG</Data></Cell>
    <Cell><Data ss:Type="Number">20</Data></Cell>
    <Cell><Data ss:Type="String">chr3</Data></Cell>
    <Cell><Data ss:Type="String">-</Data></Cell>
    <Cell><Data ss:Type="Number">24594588</Data></Cell>
    <Cell><Data ss:Type="Number">24594679</Data></Cell>
    <Cell><Data ss:Type="String">aagcagctccttaggggacccttgggccatgggtgtgggtgggatgagcagCCACCTCCATGTGCTCTGGGgttggaccctaggcgctgaac</Data></Cell>
    <Cell><Data ss:Type="Number">0</Data></Cell>
    <Cell ss:Index="17"><Data ss:Type="String">3'</Data></Cell>
    <Cell><Data ss:Type="String">New</Data></Cell>
    <Cell><Data ss:Type="String">gp4a</Data></Cell>
    <Cell><Data ss:Type="String">...((((.((.((((((((((..(((((((((..((((.((.......)).))))..))))).))))..)))))...))))))).))))...</Data></Cell>
    <Cell><Data ss:Type="Number">86</Data></Cell>
    <Cell><Data ss:Type="Number">63</Data></Cell>
    <Cell><Data ss:Type="Number">-49</Data></Cell>
    <Cell ss:StyleID="s63"><Data ss:Type="Number">1.9105648195651099</Data></Cell>
    <Cell ss:StyleID="s63"><Data ss:Type="Number">0</Data></Cell>
    <Cell><Data ss:Type="String">low</Data></Cell>
   </Row>
   <Row>
    <Cell><Data ss:Type="Number">566</Data></Cell>
    <Cell><Data ss:Type="Number">516</Data></Cell>
    <Cell><Data ss:Type="String">PC-5p-1818283_1</Data></Cell>
    <Cell><Data ss:Type="String">GATGGGGAGGATCTGGGACTTGG</Data></Cell>
    <Cell><Data ss:Type="Number">23</Data></Cell>
    <Cell><Data ss:Type="String">chr4</Data></Cell>
    <Cell><Data ss:Type="String">-</Data></Cell>
    <Cell><Data ss:Type="Number">96106639</Data></Cell>
    <Cell><Data ss:Type="Number">96106760</Data></Cell>
    <Cell><Data ss:Type="String">gtggagaatgtgtggtataGAAGGGGAGGATCTGGGACTTGGgagtgacgtgatgaccagcatttaccttttacccccttctggactcttcctttctctgggtctgctacactttactttnn</Data></Cell>
    <Cell><Data ss:Type="Number">0</Data></Cell>
    <Cell ss:Index="17"><Data ss:Type="String">5'</Data></Cell>
    <Cell><Data ss:Type="String">New</Data></Cell>
    <Cell><Data ss:Type="String">gp4a</Data></Cell>
    <Cell><Data ss:Type="String">...(((((.((((((((.((((((((((..((..(((...(((.((((.((((((.....)).))))...))))))).)))..))..)))))))))).......)))))))).)).)))...</Data></Cell>
    <Cell><Data ss:Type="Number">116</Data></Cell>
    <Cell><Data ss:Type="Number">47.5</Data></Cell>
    <Cell><Data ss:Type="Number">-38.799999999999997</Data></Cell>
    <Cell ss:StyleID="s63"><Data ss:Type="Number">0.95528240978255596</Data></Cell>
    <Cell ss:StyleID="s63"><Data ss:Type="Number">0</Data></Cell>
    <Cell><Data ss:Type="String">low</Data></Cell>
   </Row>
   <Row>
    <Cell><Data ss:Type="Number">570</Data></Cell>
    <Cell><Data ss:Type="Number">520</Data></Cell>
    <Cell><Data ss:Type="String">PC-5p-391059_2</Data></Cell>
    <Cell><Data ss:Type="String">TTTCCAAATTCAGGTGTGGAT</Data></Cell>
    <Cell><Data ss:Type="Number">21</Data></Cell>
    <Cell><Data ss:Type="String">chr1</Data></Cell>
    <Cell><Data ss:Type="String">+</Data></Cell>
    <Cell><Data ss:Type="Number">250152764</Data></Cell>
    <Cell><Data ss:Type="Number">250152860</Data></Cell>
    <Cell><Data ss:Type="String">atgctttgttttatTTTCCAAATTCAGGTGTGGATgatcatattgtacgttttgacaatcttatgaatcaaaaggaagataagctgagacagagata</Data></Cell>
    <Cell><Data ss:Type="Number">0</Data></Cell>
    <Cell ss:Index="17"><Data ss:Type="String">5'</Data></Cell>
    <Cell><Data ss:Type="String">New</Data></Cell>
    <Cell><Data ss:Type="String">gp4a</Data></Cell>
    <Cell><Data ss:Type="String">...((((((((((((((((..(((((.....((((..(((............)))..))))..))))).....))))))))).....)))))))...</Data></Cell>
    <Cell><Data ss:Type="Number">91</Data></Cell>
    <Cell><Data ss:Type="Number">32</Data></Cell>
    <Cell><Data ss:Type="Number">-19.5</Data></Cell>
    <Cell ss:StyleID="s63"><Data ss:Type="Number">1.9105648195651099</Data></Cell>
    <Cell ss:StyleID="s63"><Data ss:Type="Number">0</Data></Cell>
    <Cell><Data ss:Type="String">low</Data></Cell>
   </Row>
   <Row>
    <Cell><Data ss:Type="Number">577</Data></Cell>
    <Cell><Data ss:Type="Number">527</Data></Cell>
    <Cell><Data ss:Type="String">PC-3p-481494_2</Data></Cell>
    <Cell><Data ss:Type="String">CGGGACGTGGCAAACAAGG</Data></Cell>
    <Cell><Data ss:Type="Number">19</Data></Cell>
    <Cell><Data ss:Type="String">chr1</Data></Cell>
    <Cell><Data ss:Type="String">-</Data></Cell>
    <Cell><Data ss:Type="Number">92768495</Data></Cell>
    <Cell><Data ss:Type="Number">92768554</Data></Cell>
    <Cell><Data ss:Type="String">cgttaaccttggctccacctcagggctagactttcCGGGAGGTGGCAAACAAGGttgttt</Data></Cell>
    <Cell><Data ss:Type="Number">0</Data></Cell>
    <Cell ss:Index="17"><Data ss:Type="String">3'</Data></Cell>
    <Cell><Data ss:Type="String">New</Data></Cell>
    <Cell><Data ss:Type="String">gp4a</Data></Cell>
    <Cell><Data ss:Type="String">...((((((((...(((((((.(((........)))..)))))))....))))))))...</Data></Cell>
    <Cell><Data ss:Type="Number">54</Data></Cell>
    <Cell><Data ss:Type="Number">53.3</Data></Cell>
    <Cell><Data ss:Type="Number">-27.8</Data></Cell>
    <Cell ss:StyleID="s63"><Data ss:Type="Number">2.8658472293476702</Data></Cell>
    <Cell ss:StyleID="s63"><Data ss:Type="Number">0</Data></Cell>
    <Cell><Data ss:Type="String">low</Data></Cell>
   </Row>
   <Row>
    <Cell><Data ss:Type="Number">579</Data></Cell>
    <Cell><Data ss:Type="Number">529</Data></Cell>
    <Cell><Data ss:Type="String">PC-5p-480463_2</Data></Cell>
    <Cell><Data ss:Type="String">GTAGAGGGCACTGGGTGGGGC</Data></Cell>
    <Cell><Data ss:Type="Number">21</Data></Cell>
    <Cell><Data ss:Type="String">chr2</Data></Cell>
    <Cell><Data ss:Type="String">+</Data></Cell>
    <Cell><Data ss:Type="Number">157621386</Data></Cell>
    <Cell><Data ss:Type="Number">157621464</Data></Cell>
    <Cell><Data ss:Type="String">gcgtgatggcggaagggGTTGAGGGCACTGGGTGGGGCtgggcggctcttccccctggctcagaattccgtcatcaagg</Data></Cell>
    <Cell><Data ss:Type="Number">0</Data></Cell>
    <Cell ss:Index="17"><Data ss:Type="String">5'</Data></Cell>
    <Cell><Data ss:Type="String">New</Data></Cell>
    <Cell><Data ss:Type="String">gp4a</Data></Cell>
    <Cell><Data ss:Type="String">...(((((((((((....((((.(.((..(((..(((((....)))))..)))..)).)))))..)))))))))))...</Data></Cell>
    <Cell><Data ss:Type="Number">73</Data></Cell>
    <Cell><Data ss:Type="Number">65.8</Data></Cell>
    <Cell><Data ss:Type="Number">-36.9</Data></Cell>
    <Cell ss:StyleID="s63"><Data ss:Type="Number">1.9105648195651099</Data></Cell>
    <Cell ss:StyleID="s63"><Data ss:Type="Number">0</Data></Cell>
    <Cell><Data ss:Type="String">low</Data></Cell>
   </Row>
   <Row>
    <Cell><Data ss:Type="Number">585</Data></Cell>
    <Cell><Data ss:Type="Number">535</Data></Cell>
    <Cell><Data ss:Type="String">PC-3p-2270814_2</Data></Cell>
    <Cell><Data ss:Type="String">GAGTTTAGAAGGTGAAGAGA</Data></Cell>
    <Cell><Data ss:Type="Number">20</Data></Cell>
    <Cell><Data ss:Type="String">chr11</Data></Cell>
    <Cell><Data ss:Type="String">-</Data></Cell>
    <Cell><Data ss:Type="Number">28131011</Data></Cell>
    <Cell><Data ss:Type="Number">28131102</Data></Cell>
    <Cell><Data ss:Type="String">tcaccctgaatatttcatcttaaatgctggactggttttcaaaaagatccataataccgaacaGAGTTTAAAAGGTGAAGAGAcaagggtcc</Data></Cell>
    <Cell><Data ss:Type="Number">0</Data></Cell>
    <Cell ss:Index="17"><Data ss:Type="String">3'</Data></Cell>
    <Cell><Data ss:Type="String">New</Data></Cell>
    <Cell><Data ss:Type="String">gp4a</Data></Cell>
    <Cell><Data ss:Type="String">..(((((.....((((((((((((..(((...((((...................))))..)))..))))..)))))))).....)))))..</Data></Cell>
    <Cell><Data ss:Type="Number">88</Data></Cell>
    <Cell><Data ss:Type="Number">38</Data></Cell>
    <Cell><Data ss:Type="Number">-21.2</Data></Cell>
    <Cell ss:StyleID="s63"><Data ss:Type="Number">1.9105648195651099</Data></Cell>
    <Cell ss:StyleID="s63"><Data ss:Type="Number">0</Data></Cell>
    <Cell><Data ss:Type="String">low</Data></Cell>
   </Row>
   <Row>
    <Cell><Data ss:Type="Number">587</Data></Cell>
    <Cell><Data ss:Type="Number">537</Data></Cell>
    <Cell><Data ss:Type="String">PC-3p-1364966_1</Data></Cell>
    <Cell><Data ss:Type="String">ATGTTGGTGAGGACTCCTGGCTT</Data></Cell>
    <Cell><Data ss:Type="Number">23</Data></Cell>
    <Cell><Data ss:Type="String">chr1</Data></Cell>
    <Cell><Data ss:Type="String">-</Data></Cell>
    <Cell><Data ss:Type="Number">159473096</Data></Cell>
    <Cell><Data ss:Type="Number">159473203</Data></Cell>
    <Cell><Data ss:Type="String">tctgttaggagcctctcgacttttcatttttatcaaagacctttttgcctgattatgcatatttaaacagagaggcaaaatgcaATGTTGGTGAGGACTCCTGGCTTt</Data></Cell>
    <Cell><Data ss:Type="Number">0</Data></Cell>
    <Cell ss:Index="17"><Data ss:Type="String">3'</Data></Cell>
    <Cell><Data ss:Type="String">New</Data></Cell>
    <Cell><Data ss:Type="String">gp4a</Data></Cell>
    <Cell><Data ss:Type="String">...(..((((((((((((((.((.((((((.........((((((((..(((.((....)).)))..)))))))).)))))).)).))))).)))).)))))..)...</Data></Cell>
    <Cell><Data ss:Type="Number">102</Data></Cell>
    <Cell><Data ss:Type="Number">38.9</Data></Cell>
    <Cell><Data ss:Type="Number">-30.9</Data></Cell>
    <Cell ss:StyleID="s63"><Data ss:Type="Number">0.95528240978255596</Data></Cell>
    <Cell ss:StyleID="s63"><Data ss:Type="Number">0</Data></Cell>
    <Cell><Data ss:Type="String">low</Data></Cell>
   </Row>
   <Row>
    <Cell><Data ss:Type="Number">599</Data></Cell>
    <Cell><Data ss:Type="Number">549</Data></Cell>
    <Cell><Data ss:Type="String">PC-5p-2074548_1</Data></Cell>
    <Cell><Data ss:Type="String">CCTGCTCTGAGTGTATTGTCT</Data></Cell>
    <Cell><Data ss:Type="Number">21</Data></Cell>
    <Cell><Data ss:Type="String">chr3</Data></Cell>
    <Cell><Data ss:Type="String">+</Data></Cell>
    <Cell><Data ss:Type="Number">95297402</Data></Cell>
    <Cell><Data ss:Type="Number">95297472</Data></Cell>
    <Cell><Data ss:Type="String">gtCCTGCTCTCAGTGTATTGTCTggtagaagtatacccattaatctaactaacagtaatatggggcagatt</Data></Cell>
    <Cell><Data ss:Type="Number">0</Data></Cell>
    <Cell ss:Index="17"><Data ss:Type="String">5'</Data></Cell>
    <Cell><Data ss:Type="String">New</Data></Cell>
    <Cell><Data ss:Type="String">gp4a</Data></Cell>
    <Cell><Data ss:Type="String">...((((.((((...((((((.(((((((..............))).))))))))))...))))))))...</Data></Cell>
    <Cell><Data ss:Type="Number">65</Data></Cell>
    <Cell><Data ss:Type="Number">39.4</Data></Cell>
    <Cell><Data ss:Type="Number">-18.5</Data></Cell>
    <Cell ss:StyleID="s63"><Data ss:Type="Number">0.95528240978255596</Data></Cell>
    <Cell ss:StyleID="s63"><Data ss:Type="Number">0</Data></Cell>
    <Cell><Data ss:Type="String">low</Data></Cell>
   </Row>
   <Row>
    <Cell><Data ss:Type="Number">602</Data></Cell>
    <Cell><Data ss:Type="Number">552</Data></Cell>
    <Cell><Data ss:Type="String">PC-5p-565234_2</Data></Cell>
    <Cell><Data ss:Type="String">CAGACTCAATTTCTGGTCT</Data></Cell>
    <Cell><Data ss:Type="Number">19</Data></Cell>
    <Cell><Data ss:Type="String">GL895825.2</Data></Cell>
    <Cell><Data ss:Type="String">+</Data></Cell>
    <Cell><Data ss:Type="Number">41687</Data></Cell>
    <Cell><Data ss:Type="Number">41747</Data></Cell>
    <Cell><Data ss:Type="String">ggaggggtaCAGACTCAGTTTCTGGTCTcttcctgaggcccctgggtccctagctcccacc</Data></Cell>
    <Cell><Data ss:Type="Number">0</Data></Cell>
    <Cell ss:Index="17"><Data ss:Type="String">5'</Data></Cell>
    <Cell><Data ss:Type="String">New</Data></Cell>
    <Cell><Data ss:Type="String">gp4a</Data></Cell>
    <Cell><Data ss:Type="String">((.(((.((..(((((((.....((((((.....)))))).)))))))..)).)))))...</Data></Cell>
    <Cell><Data ss:Type="Number">58</Data></Cell>
    <Cell><Data ss:Type="Number">62.3</Data></Cell>
    <Cell><Data ss:Type="Number">-25.4</Data></Cell>
    <Cell ss:StyleID="s63"><Data ss:Type="Number">1.9105648195651099</Data></Cell>
    <Cell ss:StyleID="s63"><Data ss:Type="Number">0</Data></Cell>
    <Cell><Data ss:Type="String">low</Data></Cell>
   </Row>
   <Row>
    <Cell><Data ss:Type="Number">603</Data></Cell>
    <Cell><Data ss:Type="Number">553</Data></Cell>
    <Cell><Data ss:Type="String">PC-5p-386100_2</Data></Cell>
    <Cell><Data ss:Type="String">CTTTTGGGTAGAAGATAGGT</Data></Cell>
    <Cell><Data ss:Type="Number">20</Data></Cell>
    <Cell><Data ss:Type="String">chr4</Data></Cell>
    <Cell><Data ss:Type="String">-</Data></Cell>
    <Cell><Data ss:Type="Number">55417827</Data></Cell>
    <Cell><Data ss:Type="Number">55417895</Data></Cell>
    <Cell><Data ss:Type="String">atttgttCTTTTGGGTAGAAGATAGGTtggatggcagccataatctgtcttttgtgggaaaggccattg</Data></Cell>
    <Cell><Data ss:Type="Number">0</Data></Cell>
    <Cell ss:Index="17"><Data ss:Type="String">5'</Data></Cell>
    <Cell><Data ss:Type="String">New</Data></Cell>
    <Cell><Data ss:Type="String">gp4a</Data></Cell>
    <Cell><Data ss:Type="String">...((..(((((...(((((((((((((..((((...)))))))))))))))))...)))))..))...</Data></Cell>
    <Cell><Data ss:Type="Number">63</Data></Cell>
    <Cell><Data ss:Type="Number">42</Data></Cell>
    <Cell><Data ss:Type="Number">-19.3</Data></Cell>
    <Cell ss:StyleID="s63"><Data ss:Type="Number">1.9105648195651099</Data></Cell>
    <Cell ss:StyleID="s63"><Data ss:Type="Number">0</Data></Cell>
    <Cell><Data ss:Type="String">low</Data></Cell>
   </Row>
   <Row>
    <Cell><Data ss:Type="Number">606</Data></Cell>
    <Cell><Data ss:Type="Number">556</Data></Cell>
    <Cell><Data ss:Type="String">PC-5p-369720_3</Data></Cell>
    <Cell><Data ss:Type="String">ACCTTTGGGTTTGGACCTG</Data></Cell>
    <Cell><Data ss:Type="Number">19</Data></Cell>
    <Cell><Data ss:Type="String">chr15</Data></Cell>
    <Cell><Data ss:Type="String">+</Data></Cell>
    <Cell><Data ss:Type="Number">93439700</Data></Cell>
    <Cell><Data ss:Type="Number">93439792</Data></Cell>
    <Cell><Data ss:Type="String">attctcACCTTTGGGTTTGGATCTGtcacatggctgctgctgtcctgcctcccagcctctgcccacattcctggcttggagtcagatgagtcc</Data></Cell>
    <Cell><Data ss:Type="Number">0</Data></Cell>
    <Cell ss:Index="17"><Data ss:Type="String">5'</Data></Cell>
    <Cell><Data ss:Type="String">New</Data></Cell>
    <Cell><Data ss:Type="String">gp4a</Data></Cell>
    <Cell><Data ss:Type="String">...((((.(((..(((..(((..(((..((.(((((..((......))....)))))..))...))).)))..)))..))).....))))...</Data></Cell>
    <Cell><Data ss:Type="Number">87</Data></Cell>
    <Cell><Data ss:Type="Number">55.9</Data></Cell>
    <Cell><Data ss:Type="Number">-24.6</Data></Cell>
    <Cell ss:StyleID="s63"><Data ss:Type="Number">2.8658472293476702</Data></Cell>
    <Cell ss:StyleID="s63"><Data ss:Type="Number">0</Data></Cell>
    <Cell><Data ss:Type="String">low</Data></Cell>
   </Row>
   <Row>
    <Cell><Data ss:Type="Number">607</Data></Cell>
    <Cell><Data ss:Type="Number">557</Data></Cell>
    <Cell><Data ss:Type="String">PC-3p-485415_2</Data></Cell>
    <Cell><Data ss:Type="String">TTTCCCCTCGCCCATCCCCAGA</Data></Cell>
    <Cell><Data ss:Type="Number">22</Data></Cell>
    <Cell><Data ss:Type="String">GL895499.1</Data></Cell>
    <Cell><Data ss:Type="String">-</Data></Cell>
    <Cell><Data ss:Type="Number">15124</Data></Cell>
    <Cell><Data ss:Type="Number">15229</Data></Cell>
    <Cell><Data ss:Type="String">aaggtggggtgccttggggaagggggtggggagaagggcacacgcctcaggccggggtctgactctgtgcaccTTTCCCCTCGCCCATCCCCAGAgcacgcacggt</Data></Cell>
    <Cell><Data ss:Type="Number">0</Data></Cell>
    <Cell ss:Index="17"><Data ss:Type="String">3'</Data></Cell>
    <Cell><Data ss:Type="String">New</Data></Cell>
    <Cell><Data ss:Type="String">gp4a</Data></Cell>
    <Cell><Data ss:Type="String">...(((..((((..((((((.(((((.(((((((.(((((((....((((((....))))))...))))).))))))))))).))).))))))..)))).)))...</Data></Cell>
    <Cell><Data ss:Type="Number">100</Data></Cell>
    <Cell><Data ss:Type="Number">67.900000000000006</Data></Cell>
    <Cell><Data ss:Type="Number">-59.1</Data></Cell>
    <Cell ss:StyleID="s63"><Data ss:Type="Number">2.8658472293476702</Data></Cell>
    <Cell ss:StyleID="s63"><Data ss:Type="Number">0</Data></Cell>
    <Cell><Data ss:Type="String">low</Data></Cell>
   </Row>
   <Row>
    <Cell><Data ss:Type="Number">615</Data></Cell>
    <Cell><Data ss:Type="Number">565</Data></Cell>
    <Cell><Data ss:Type="String">PC-5p-599433_2</Data></Cell>
    <Cell><Data ss:Type="String">ACGCCGGGCGGGGTGACTT</Data></Cell>
    <Cell><Data ss:Type="Number">19</Data></Cell>
    <Cell><Data ss:Type="String">chr14</Data></Cell>
    <Cell><Data ss:Type="String">+</Data></Cell>
    <Cell><Data ss:Type="Number">62313074</Data></Cell>
    <Cell><Data ss:Type="Number">62313203</Data></Cell>
    <Cell><Data ss:Type="String">ataaaaggtggcccggcgcgcttcccggcACGCCGGGCGGGGTGACTTgctgaacttgctgcggggttgattcccctggaaggcttgtgccctgagcgcgagccgtggtggcgcccggcccgtctttgta</Data></Cell>
    <Cell><Data ss:Type="Number">0</Data></Cell>
    <Cell ss:Index="17"><Data ss:Type="String">5'</Data></Cell>
    <Cell><Data ss:Type="String">New</Data></Cell>
    <Cell><Data ss:Type="String">gp4a</Data></Cell>
    <Cell><Data ss:Type="String">...((((..((.((((.((((..((((((.((.((..((((((.((..(((.......((..((((.....))))..))..)))..))))))))..)))).)))).))..)))))))).))..))))...</Data></Cell>
    <Cell><Data ss:Type="Number">124</Data></Cell>
    <Cell><Data ss:Type="Number">67.7</Data></Cell>
    <Cell><Data ss:Type="Number">-65.3</Data></Cell>
    <Cell ss:StyleID="s63"><Data ss:Type="Number">1.9105648195651099</Data></Cell>
    <Cell ss:StyleID="s63"><Data ss:Type="Number">0</Data></Cell>
    <Cell><Data ss:Type="String">low</Data></Cell>
   </Row>
   <Row>
    <Cell><Data ss:Type="Number">623</Data></Cell>
    <Cell><Data ss:Type="Number">573</Data></Cell>
    <Cell><Data ss:Type="String">PC-3p-2631434_1</Data></Cell>
    <Cell><Data ss:Type="String">TTGATAACAGCCTCTCCAAGTGT</Data></Cell>
    <Cell><Data ss:Type="Number">23</Data></Cell>
    <Cell><Data ss:Type="String">chr13</Data></Cell>
    <Cell><Data ss:Type="String">-</Data></Cell>
    <Cell><Data ss:Type="Number">35145715</Data></Cell>
    <Cell><Data ss:Type="Number">35145796</Data></Cell>
    <Cell><Data ss:Type="String">nacatggccctaacacTTGGAGAGGCTGTTAACGAAGGCtgttacccTTGATAACAGCCTCTCCAAGTGTtagggccatata</Data></Cell>
    <Cell><Data ss:Type="Number">0</Data></Cell>
    <Cell ss:Index="17"><Data ss:Type="String">3'</Data></Cell>
    <Cell><Data ss:Type="String">New</Data></Cell>
    <Cell><Data ss:Type="String">gp4a</Data></Cell>
    <Cell><Data ss:Type="String">...((((((((((((((((((((((((((((.(((.((......)).))).))))))))))))))))))))))))))))...</Data></Cell>
    <Cell><Data ss:Type="Number">76</Data></Cell>
    <Cell><Data ss:Type="Number">47.6</Data></Cell>
    <Cell><Data ss:Type="Number">-59.8</Data></Cell>
    <Cell ss:StyleID="s63"><Data ss:Type="Number">0.95528240978255596</Data></Cell>
    <Cell ss:StyleID="s63"><Data ss:Type="Number">0</Data></Cell>
    <Cell><Data ss:Type="String">low</Data></Cell>
   </Row>
   <Row>
    <Cell><Data ss:Type="Number">625</Data></Cell>
    <Cell><Data ss:Type="Number">575</Data></Cell>
    <Cell><Data ss:Type="String">PC-5p-456472_2</Data></Cell>
    <Cell><Data ss:Type="String">ACAAACACTATAGAGCCT</Data></Cell>
    <Cell><Data ss:Type="Number">18</Data></Cell>
    <Cell><Data ss:Type="String">chr15</Data></Cell>
    <Cell><Data ss:Type="String">-</Data></Cell>
    <Cell><Data ss:Type="Number">78180776</Data></Cell>
    <Cell><Data ss:Type="Number">78180845</Data></Cell>
    <Cell><Data ss:Type="String">ttattagattttACAAACACTATAGAGCCTgcattttgtacattttctgtcagtttgtgacttctagaca</Data></Cell>
    <Cell><Data ss:Type="Number">0</Data></Cell>
    <Cell ss:Index="17"><Data ss:Type="String">5'</Data></Cell>
    <Cell><Data ss:Type="String">New</Data></Cell>
    <Cell><Data ss:Type="String">gp4a</Data></Cell>
    <Cell><Data ss:Type="String">...(((((..((((((((...((((((..(((.....)))....))))))..))))))))..)))))...</Data></Cell>
    <Cell><Data ss:Type="Number">64</Data></Cell>
    <Cell><Data ss:Type="Number">31.4</Data></Cell>
    <Cell><Data ss:Type="Number">-15.7</Data></Cell>
    <Cell ss:StyleID="s63"><Data ss:Type="Number">1.9105648195651099</Data></Cell>
    <Cell ss:StyleID="s63"><Data ss:Type="Number">0</Data></Cell>
    <Cell><Data ss:Type="String">low</Data></Cell>
   </Row>
   <Row>
    <Cell><Data ss:Type="Number">626</Data></Cell>
    <Cell><Data ss:Type="Number">576</Data></Cell>
    <Cell><Data ss:Type="String">PC-3p-375548_2</Data></Cell>
    <Cell><Data ss:Type="String">TCTCATTAAAATCTATCAAG</Data></Cell>
    <Cell><Data ss:Type="Number">20</Data></Cell>
    <Cell><Data ss:Type="String">chr14</Data></Cell>
    <Cell><Data ss:Type="String">+</Data></Cell>
    <Cell><Data ss:Type="Number">83275084</Data></Cell>
    <Cell><Data ss:Type="Number">83275195</Data></Cell>
    <Cell><Data ss:Type="String">tgaggtaatttttgacaagagactctgtggaaatgtttacacaatggcatcagaaaggctatcttaaaactaatcccacatctttcagtatcTCTCATTAAAATCTATCAAG</Data></Cell>
    <Cell><Data ss:Type="Number">0</Data></Cell>
    <Cell ss:Index="17"><Data ss:Type="String">3'</Data></Cell>
    <Cell><Data ss:Type="String">New</Data></Cell>
    <Cell><Data ss:Type="String">gp4a</Data></Cell>
    <Cell><Data ss:Type="String">...((((..((((((..(((((..(((.(((...((((.....(((((.........)))))....))))...))).........)))..)))))..))))))..))))...</Data></Cell>
    <Cell><Data ss:Type="Number">106</Data></Cell>
    <Cell><Data ss:Type="Number">33.9</Data></Cell>
    <Cell><Data ss:Type="Number">-20.100000000000001</Data></Cell>
    <Cell ss:StyleID="s63"><Data ss:Type="Number">1.9105648195651099</Data></Cell>
    <Cell ss:StyleID="s63"><Data ss:Type="Number">0</Data></Cell>
    <Cell><Data ss:Type="String">low</Data></Cell>
   </Row>
   <Row>
    <Cell><Data ss:Type="Number">627</Data></Cell>
    <Cell><Data ss:Type="Number">577</Data></Cell>
    <Cell><Data ss:Type="String">PC-5p-261761_3</Data></Cell>
    <Cell><Data ss:Type="String">GCCGAGGGAGTGAGACCA</Data></Cell>
    <Cell><Data ss:Type="Number">18</Data></Cell>
    <Cell><Data ss:Type="String">chr3</Data></Cell>
    <Cell><Data ss:Type="String">-</Data></Cell>
    <Cell><Data ss:Type="Number">133964936</Data></Cell>
    <Cell><Data ss:Type="Number">133965005</Data></Cell>
    <Cell><Data ss:Type="String">nccacGCCGAGGGAGTGAGACAAagcccactgtgacagccacgctcctccctcacgccctttggtgtctc</Data></Cell>
    <Cell><Data ss:Type="Number">0</Data></Cell>
    <Cell ss:Index="17"><Data ss:Type="String">5'</Data></Cell>
    <Cell><Data ss:Type="String">New</Data></Cell>
    <Cell><Data ss:Type="String">gp4a</Data></Cell>
    <Cell><Data ss:Type="String">...((((((((((.(((((....(((.....(((.....)))))).....)))))..))))))))))...</Data></Cell>
    <Cell><Data ss:Type="Number">64</Data></Cell>
    <Cell><Data ss:Type="Number">62.9</Data></Cell>
    <Cell><Data ss:Type="Number">-24.5</Data></Cell>
    <Cell ss:StyleID="s63"><Data ss:Type="Number">5.7316944586953404</Data></Cell>
    <Cell ss:StyleID="s63"><Data ss:Type="Number">0</Data></Cell>
    <Cell><Data ss:Type="String">low</Data></Cell>
   </Row>
   <Row>
    <Cell><Data ss:Type="Number">628</Data></Cell>
    <Cell><Data ss:Type="Number">578</Data></Cell>
    <Cell><Data ss:Type="String">PC-3p-1743088_1</Data></Cell>
    <Cell><Data ss:Type="String">ACGGTTCAGTTGGGAAGTGC</Data></Cell>
    <Cell><Data ss:Type="Number">20</Data></Cell>
    <Cell><Data ss:Type="String">chr3</Data></Cell>
    <Cell><Data ss:Type="String">+</Data></Cell>
    <Cell><Data ss:Type="Number">76237927</Data></Cell>
    <Cell><Data ss:Type="Number">76238041</Data></Cell>
    <Cell><Data ss:Type="String">ttcccatatctgagtaacccaaaatataatggaagcattttccaacttgaattgctcagagcACGGTTCAGTTGGGAAGTGCtattaaagagtgttatgggagaaggtgtgggta</Data></Cell>
    <Cell><Data ss:Type="Number">0</Data></Cell>
    <Cell ss:Index="17"><Data ss:Type="String">3'</Data></Cell>
    <Cell><Data ss:Type="String">New</Data></Cell>
    <Cell><Data ss:Type="String">gp4a</Data></Cell>
    <Cell><Data ss:Type="String">..(((((((((......((((.(((((....((((((((((((((((.(((((((.....)))..)))))))))))))))))).)).....))))).))))...)))))))))..</Data></Cell>
    <Cell><Data ss:Type="Number">111</Data></Cell>
    <Cell><Data ss:Type="Number">40.9</Data></Cell>
    <Cell><Data ss:Type="Number">-44.9</Data></Cell>
    <Cell ss:StyleID="s63"><Data ss:Type="Number">0.95528240978255596</Data></Cell>
    <Cell ss:StyleID="s63"><Data ss:Type="Number">0</Data></Cell>
    <Cell><Data ss:Type="String">low</Data></Cell>
   </Row>
   <Row>
    <Cell><Data ss:Type="Number">637</Data></Cell>
    <Cell><Data ss:Type="Number">587</Data></Cell>
    <Cell><Data ss:Type="String">PC-3p-1040165_2</Data></Cell>
    <Cell><Data ss:Type="String">TAGAGAAGCGTGGAGGTACTC</Data></Cell>
    <Cell><Data ss:Type="Number">21</Data></Cell>
    <Cell><Data ss:Type="String">chr7</Data></Cell>
    <Cell><Data ss:Type="String">+</Data></Cell>
    <Cell><Data ss:Type="Number">92075524</Data></Cell>
    <Cell><Data ss:Type="Number">92075597</Data></Cell>
    <Cell><Data ss:Type="String">caacgagtgtcacctgcatctttacacgcagtttaaacagtaagccccgTAGAGAAGCGTGGAGGTACTCggtg</Data></Cell>
    <Cell><Data ss:Type="Number">0</Data></Cell>
    <Cell ss:Index="17"><Data ss:Type="String">3'</Data></Cell>
    <Cell><Data ss:Type="String">New</Data></Cell>
    <Cell><Data ss:Type="String">gp4a</Data></Cell>
    <Cell><Data ss:Type="String">...(((((..(.(((((.(((((((.....(((((.....)))))...))))))).))).)).)..)))))...</Data></Cell>
    <Cell><Data ss:Type="Number">68</Data></Cell>
    <Cell><Data ss:Type="Number">51.4</Data></Cell>
    <Cell><Data ss:Type="Number">-24.4</Data></Cell>
    <Cell ss:StyleID="s63"><Data ss:Type="Number">1.9105648195651099</Data></Cell>
    <Cell ss:StyleID="s63"><Data ss:Type="Number">0</Data></Cell>
    <Cell><Data ss:Type="String">low</Data></Cell>
   </Row>
   <Row>
    <Cell><Data ss:Type="Number">638</Data></Cell>
    <Cell><Data ss:Type="Number">588</Data></Cell>
    <Cell><Data ss:Type="String">PC-5p-703416_1</Data></Cell>
    <Cell><Data ss:Type="String">TAGCTATTGGCACAATATTACAAATCAC</Data></Cell>
    <Cell><Data ss:Type="Number">28</Data></Cell>
    <Cell><Data ss:Type="String">chr13</Data></Cell>
    <Cell><Data ss:Type="String">+</Data></Cell>
    <Cell><Data ss:Type="Number">137362755</Data></Cell>
    <Cell><Data ss:Type="Number">137362842</Data></Cell>
    <Cell><Data ss:Type="String">aaTAGCTATTGGCACAATATTACAAATCACtggaactctagtttttaaattatgttctttattgtaatgtttttgtgtcagtgttttc</Data></Cell>
    <Cell><Data ss:Type="Number">0</Data></Cell>
    <Cell ss:Index="17"><Data ss:Type="String">5'</Data></Cell>
    <Cell><Data ss:Type="String">New</Data></Cell>
    <Cell><Data ss:Type="String">gp4a</Data></Cell>
    <Cell><Data ss:Type="String">...(((.((((((((((((((((((......(((((..(((((....))))).)))))...)))))))))...))))))))))))...</Data></Cell>
    <Cell><Data ss:Type="Number">82</Data></Cell>
    <Cell><Data ss:Type="Number">27.3</Data></Cell>
    <Cell><Data ss:Type="Number">-22</Data></Cell>
    <Cell ss:StyleID="s63"><Data ss:Type="Number">0.95528240978255596</Data></Cell>
    <Cell ss:StyleID="s63"><Data ss:Type="Number">0</Data></Cell>
    <Cell><Data ss:Type="String">low</Data></Cell>
   </Row>
   <Row>
    <Cell><Data ss:Type="Number">641</Data></Cell>
    <Cell><Data ss:Type="Number">591</Data></Cell>
    <Cell><Data ss:Type="String">PC-3p-474716_2</Data></Cell>
    <Cell><Data ss:Type="String">GTGATAAGTCTGTTAACATAC</Data></Cell>
    <Cell><Data ss:Type="Number">21</Data></Cell>
    <Cell><Data ss:Type="String">chr6</Data></Cell>
    <Cell><Data ss:Type="String">+</Data></Cell>
    <Cell><Data ss:Type="Number">101590757</Data></Cell>
    <Cell><Data ss:Type="Number">101590867</Data></Cell>
    <Cell><Data ss:Type="String">ttaaaaatatgaattgattgttagtttttgattttgtatttattttcaccctattaaacctatggtaGTGATAAGTCTGTTAACATACaagcaattaatgagtatttttct</Data></Cell>
    <Cell><Data ss:Type="Number">0</Data></Cell>
    <Cell ss:Index="17"><Data ss:Type="String">3'</Data></Cell>
    <Cell><Data ss:Type="String">New</Data></Cell>
    <Cell><Data ss:Type="String">gp4a</Data></Cell>
    <Cell><Data ss:Type="String">..((((((((..((((((((((.((..(((((.....(((((((...(((.((.......)).)))...)))))))..)))))...)).))))))))))..))))))))..</Data></Cell>
    <Cell><Data ss:Type="Number">107</Data></Cell>
    <Cell><Data ss:Type="Number">23.4</Data></Cell>
    <Cell><Data ss:Type="Number">-20.5</Data></Cell>
    <Cell ss:StyleID="s63"><Data ss:Type="Number">1.9105648195651099</Data></Cell>
    <Cell ss:StyleID="s63"><Data ss:Type="Number">0</Data></Cell>
    <Cell><Data ss:Type="String">low</Data></Cell>
   </Row>
   <Row>
    <Cell><Data ss:Type="Number">652</Data></Cell>
    <Cell><Data ss:Type="Number">602</Data></Cell>
    <Cell><Data ss:Type="String">PC-3p-2558148_1</Data></Cell>
    <Cell><Data ss:Type="String">AACTTCTTAGGCTGCATACT</Data></Cell>
    <Cell><Data ss:Type="Number">20</Data></Cell>
    <Cell><Data ss:Type="String">chr3</Data></Cell>
    <Cell><Data ss:Type="String">+</Data></Cell>
    <Cell><Data ss:Type="Number">83227386</Data></Cell>
    <Cell><Data ss:Type="Number">83227464</Data></Cell>
    <Cell><Data ss:Type="String">aaccagagggtgaaaatagcctagttttagcttcagtctggctgaagagcacaAACTTCTTAGGCTGCATACTctgacc</Data></Cell>
    <Cell><Data ss:Type="Number">0</Data></Cell>
    <Cell ss:Index="17"><Data ss:Type="String">3'</Data></Cell>
    <Cell><Data ss:Type="String">New</Data></Cell>
    <Cell><Data ss:Type="String">gp4a</Data></Cell>
    <Cell><Data ss:Type="String">...(((((..((....(((((((((((...((((((.....)))))).....)))))....))))))))..)))))...</Data></Cell>
    <Cell><Data ss:Type="Number">73</Data></Cell>
    <Cell><Data ss:Type="Number">45.6</Data></Cell>
    <Cell><Data ss:Type="Number">-25.4</Data></Cell>
    <Cell ss:StyleID="s63"><Data ss:Type="Number">1.9105648195651099</Data></Cell>
    <Cell ss:StyleID="s63"><Data ss:Type="Number">0</Data></Cell>
    <Cell><Data ss:Type="String">low</Data></Cell>
   </Row>
   <Row>
    <Cell><Data ss:Type="Number">661</Data></Cell>
    <Cell><Data ss:Type="Number">611</Data></Cell>
    <Cell><Data ss:Type="String">PC-5p-1032733_1</Data></Cell>
    <Cell><Data ss:Type="String">AGTTGTGAGCAAGCTTTGATC</Data></Cell>
    <Cell><Data ss:Type="Number">21</Data></Cell>
    <Cell><Data ss:Type="String">chr15</Data></Cell>
    <Cell><Data ss:Type="String">+</Data></Cell>
    <Cell><Data ss:Type="Number">62974734</Data></Cell>
    <Cell><Data ss:Type="Number">62974821</Data></Cell>
    <Cell><Data ss:Type="String">acactctttataggAGTTTTGAGCAAGCTTTGATCataacatccatgaataaggttttcaatttaacactcaaaaaattaaagagaat</Data></Cell>
    <Cell><Data ss:Type="Number">0</Data></Cell>
    <Cell ss:Index="17"><Data ss:Type="String">5'</Data></Cell>
    <Cell><Data ss:Type="String">New</Data></Cell>
    <Cell><Data ss:Type="String">gp4a</Data></Cell>
    <Cell><Data ss:Type="String">...(((((((...((((.(((((.(((((((..((((.......))))..)))))))....))))).)))).......)))))))...</Data></Cell>
    <Cell><Data ss:Type="Number">82</Data></Cell>
    <Cell><Data ss:Type="Number">28.4</Data></Cell>
    <Cell><Data ss:Type="Number">-16.899999999999999</Data></Cell>
    <Cell ss:StyleID="s63"><Data ss:Type="Number">1.9105648195651099</Data></Cell>
    <Cell ss:StyleID="s63"><Data ss:Type="Number">0</Data></Cell>
    <Cell><Data ss:Type="String">low</Data></Cell>
   </Row>
   <Row>
    <Cell><Data ss:Type="Number">662</Data></Cell>
    <Cell><Data ss:Type="Number">612</Data></Cell>
    <Cell><Data ss:Type="String">PC-5p-2406666_1</Data></Cell>
    <Cell><Data ss:Type="String">CTGCGGCCTTCTCTGCCCC</Data></Cell>
    <Cell><Data ss:Type="Number">19</Data></Cell>
    <Cell><Data ss:Type="String">chr14</Data></Cell>
    <Cell><Data ss:Type="String">+</Data></Cell>
    <Cell><Data ss:Type="Number">121779732</Data></Cell>
    <Cell><Data ss:Type="Number">121779812</Data></Cell>
    <Cell><Data ss:Type="String">ccgggcgcgtccatgtgcCTGCGGCCTTCTCTGCCCCcgcaggggggcgctccgggccgcggatgcgggacccccgccaag</Data></Cell>
    <Cell><Data ss:Type="Number">0</Data></Cell>
    <Cell ss:Index="17"><Data ss:Type="String">5'</Data></Cell>
    <Cell><Data ss:Type="String">New</Data></Cell>
    <Cell><Data ss:Type="String">gp4a</Data></Cell>
    <Cell><Data ss:Type="String">...((((.((((.(((..(((((((((....(((((((....)))))))....)))))))))..)))))))...))))...</Data></Cell>
    <Cell><Data ss:Type="Number">75</Data></Cell>
    <Cell><Data ss:Type="Number">80.2</Data></Cell>
    <Cell><Data ss:Type="Number">-49.6</Data></Cell>
    <Cell ss:StyleID="s63"><Data ss:Type="Number">0.95528240978255596</Data></Cell>
    <Cell ss:StyleID="s63"><Data ss:Type="Number">0</Data></Cell>
    <Cell><Data ss:Type="String">low</Data></Cell>
   </Row>
   <Row>
    <Cell><Data ss:Type="Number">664</Data></Cell>
    <Cell><Data ss:Type="Number">614</Data></Cell>
    <Cell><Data ss:Type="String">PC-3p-1272261_2</Data></Cell>
    <Cell><Data ss:Type="String">CCTGTGCTGTGTCAGCTGCC</Data></Cell>
    <Cell><Data ss:Type="Number">20</Data></Cell>
    <Cell><Data ss:Type="String">GL893587.2</Data></Cell>
    <Cell><Data ss:Type="String">-</Data></Cell>
    <Cell><Data ss:Type="Number">13119</Data></Cell>
    <Cell><Data ss:Type="Number">13211</Data></Cell>
    <Cell><Data ss:Type="String">gctgggcagcaggtacaaatgcaaagcatccagcacctaccaggaaccaacaaaaaggcacctgagctgCCTGTGCTGTGCCAGCTGCCtctc</Data></Cell>
    <Cell><Data ss:Type="Number">0</Data></Cell>
    <Cell ss:Index="17"><Data ss:Type="String">3'</Data></Cell>
    <Cell><Data ss:Type="String">New</Data></Cell>
    <Cell><Data ss:Type="String">gp4a</Data></Cell>
    <Cell><Data ss:Type="String">...(((((((.((((((...((...(((..((((......((((..((........))..)))).))))..))))))))))).)))))))...</Data></Cell>
    <Cell><Data ss:Type="Number">87</Data></Cell>
    <Cell><Data ss:Type="Number">57</Data></Cell>
    <Cell><Data ss:Type="Number">-33.799999999999997</Data></Cell>
    <Cell ss:StyleID="s63"><Data ss:Type="Number">1.9105648195651099</Data></Cell>
    <Cell ss:StyleID="s63"><Data ss:Type="Number">0</Data></Cell>
    <Cell><Data ss:Type="String">low</Data></Cell>
   </Row>
   <Row>
    <Cell><Data ss:Type="Number">665</Data></Cell>
    <Cell><Data ss:Type="Number">615</Data></Cell>
    <Cell><Data ss:Type="String">PC-5p-402401_2</Data></Cell>
    <Cell><Data ss:Type="String">TTAATTACAGAATTCTTTT</Data></Cell>
    <Cell><Data ss:Type="Number">19</Data></Cell>
    <Cell><Data ss:Type="String">chr16</Data></Cell>
    <Cell><Data ss:Type="String">+</Data></Cell>
    <Cell><Data ss:Type="Number">48472511</Data></Cell>
    <Cell><Data ss:Type="Number">48472643</Data></Cell>
    <Cell><Data ss:Type="String">taagctcttcatttcacatttgcatcatataaagtaccTTAATTACAGAATTCTTTTcttttcctaattaaatattgtaatacagtcaaggattttagttcttgaggcacttgttaatgtgttcaagagtact</Data></Cell>
    <Cell><Data ss:Type="Number">0</Data></Cell>
    <Cell ss:Index="17"><Data ss:Type="String">5'</Data></Cell>
    <Cell><Data ss:Type="String">New</Data></Cell>
    <Cell><Data ss:Type="String">gp4a</Data></Cell>
    <Cell><Data ss:Type="String">...((((((.....((((((..((........(((.((((((..(((((((((((..((.....((((.....))))......))..))))))))).))..)))))).)))))..))))))...))))))...</Data></Cell>
    <Cell><Data ss:Type="Number">127</Data></Cell>
    <Cell><Data ss:Type="Number">28.6</Data></Cell>
    <Cell><Data ss:Type="Number">-27.2</Data></Cell>
    <Cell ss:StyleID="s63"><Data ss:Type="Number">1.9105648195651099</Data></Cell>
    <Cell ss:StyleID="s63"><Data ss:Type="Number">0</Data></Cell>
    <Cell><Data ss:Type="String">low</Data></Cell>
   </Row>
   <Row>
    <Cell><Data ss:Type="Number">667</Data></Cell>
    <Cell><Data ss:Type="Number">617</Data></Cell>
    <Cell><Data ss:Type="String">PC-5p-418947_2</Data></Cell>
    <Cell><Data ss:Type="String">AAAAATAAATCTGAAGAGGCTT</Data></Cell>
    <Cell><Data ss:Type="Number">22</Data></Cell>
    <Cell><Data ss:Type="String">chr14</Data></Cell>
    <Cell><Data ss:Type="String">+</Data></Cell>
    <Cell><Data ss:Type="Number">95403884</Data></Cell>
    <Cell><Data ss:Type="Number">95403956</Data></Cell>
    <Cell><Data ss:Type="String">taAAAAATAAATCTGAAGAGGATTtttgcttttatgagaaaaggcaaaaatagcattcagtgtttgttttgaa</Data></Cell>
    <Cell><Data ss:Type="Number">0</Data></Cell>
    <Cell ss:Index="17"><Data ss:Type="String">5'</Data></Cell>
    <Cell><Data ss:Type="String">New</Data></Cell>
    <Cell><Data ss:Type="String">gp4a</Data></Cell>
    <Cell><Data ss:Type="String">...((((((((((((((....((((((((((((......))))))))))))....))))).)))))))))...</Data></Cell>
    <Cell><Data ss:Type="Number">67</Data></Cell>
    <Cell><Data ss:Type="Number">26</Data></Cell>
    <Cell><Data ss:Type="Number">-22.4</Data></Cell>
    <Cell ss:StyleID="s63"><Data ss:Type="Number">1.9105648195651099</Data></Cell>
    <Cell ss:StyleID="s63"><Data ss:Type="Number">0</Data></Cell>
    <Cell><Data ss:Type="String">low</Data></Cell>
   </Row>
   <Row>
    <Cell><Data ss:Type="Number">677</Data></Cell>
    <Cell><Data ss:Type="Number">627</Data></Cell>
    <Cell><Data ss:Type="String">PC-3p-397051_2</Data></Cell>
    <Cell><Data ss:Type="String">GACTTTAGGAAGAAGGAGC</Data></Cell>
    <Cell><Data ss:Type="Number">19</Data></Cell>
    <Cell><Data ss:Type="String">chr14</Data></Cell>
    <Cell><Data ss:Type="String">-</Data></Cell>
    <Cell><Data ss:Type="Number">108457601</Data></Cell>
    <Cell><Data ss:Type="Number">108457675</Data></Cell>
    <Cell><Data ss:Type="String">tatcacttcttatgtcctttttttcctttaaaagagtgattatcgggcaagGAATTTAGGAAGAAGGAGCtggaa</Data></Cell>
    <Cell><Data ss:Type="Number">0</Data></Cell>
    <Cell ss:Index="17"><Data ss:Type="String">3'</Data></Cell>
    <Cell><Data ss:Type="String">New</Data></Cell>
    <Cell><Data ss:Type="String">gp4a</Data></Cell>
    <Cell><Data ss:Type="String">..(((((((((...((((....((((((.....((.......))....))))))...))))..)))))).)))..</Data></Cell>
    <Cell><Data ss:Type="Number">71</Data></Cell>
    <Cell><Data ss:Type="Number">36</Data></Cell>
    <Cell><Data ss:Type="Number">-18.5</Data></Cell>
    <Cell ss:StyleID="s63"><Data ss:Type="Number">1.9105648195651099</Data></Cell>
    <Cell ss:StyleID="s63"><Data ss:Type="Number">0</Data></Cell>
    <Cell><Data ss:Type="String">low</Data></Cell>
   </Row>
   <Row>
    <Cell><Data ss:Type="Number">683</Data></Cell>
    <Cell><Data ss:Type="Number">633</Data></Cell>
    <Cell><Data ss:Type="String">PC-3p-388272_2</Data></Cell>
    <Cell><Data ss:Type="String">CAGGGCTTGGGGAGCAGAGAGAA</Data></Cell>
    <Cell><Data ss:Type="Number">23</Data></Cell>
    <Cell><Data ss:Type="String">chr12</Data></Cell>
    <Cell><Data ss:Type="String">-</Data></Cell>
    <Cell><Data ss:Type="Number">1918919</Data></Cell>
    <Cell><Data ss:Type="Number">1918999</Data></Cell>
    <Cell><Data ss:Type="String">ctgccttctcttctttgcttcccggttcctgcgttaccgtctggaaaggCAGGGCTTGGGGAGCAGAGAGAGgggaggggg</Data></Cell>
    <Cell><Data ss:Type="Number">0</Data></Cell>
    <Cell ss:Index="17"><Data ss:Type="String">3'</Data></Cell>
    <Cell><Data ss:Type="String">New</Data></Cell>
    <Cell><Data ss:Type="String">gp4a</Data></Cell>
    <Cell><Data ss:Type="String">...(((((((((((((((((((((..((((((.((.((....)).)).))))))..))))))))))))).))))))))...</Data></Cell>
    <Cell><Data ss:Type="Number">75</Data></Cell>
    <Cell><Data ss:Type="Number">61.7</Data></Cell>
    <Cell><Data ss:Type="Number">-47.2</Data></Cell>
    <Cell ss:StyleID="s63"><Data ss:Type="Number">1.9105648195651099</Data></Cell>
    <Cell ss:StyleID="s63"><Data ss:Type="Number">0</Data></Cell>
    <Cell><Data ss:Type="String">low</Data></Cell>
   </Row>
   <Row>
    <Cell><Data ss:Type="Number">684</Data></Cell>
    <Cell><Data ss:Type="Number">634</Data></Cell>
    <Cell><Data ss:Type="String">PC-5p-435167_2</Data></Cell>
    <Cell><Data ss:Type="String">ATGAGCAGGAAAAGTGCAG</Data></Cell>
    <Cell><Data ss:Type="Number">19</Data></Cell>
    <Cell><Data ss:Type="String">chr9</Data></Cell>
    <Cell><Data ss:Type="String">+</Data></Cell>
    <Cell><Data ss:Type="Number">53578626</Data></Cell>
    <Cell><Data ss:Type="Number">53578703</Data></Cell>
    <Cell><Data ss:Type="String">cATGAGCAGGAAAAGTGCAGtggagtgtgtctcgggggaaagtctgcgacattaacttggtgtccttttcttctctag</Data></Cell>
    <Cell><Data ss:Type="Number">0</Data></Cell>
    <Cell ss:Index="17"><Data ss:Type="String">5'</Data></Cell>
    <Cell><Data ss:Type="String">New</Data></Cell>
    <Cell><Data ss:Type="String">gp4a</Data></Cell>
    <Cell><Data ss:Type="String">...(((.((((((((..((...(((((((((.((((......)))).)))))..))))..))..)))))))))))...</Data></Cell>
    <Cell><Data ss:Type="Number">72</Data></Cell>
    <Cell><Data ss:Type="Number">48.7</Data></Cell>
    <Cell><Data ss:Type="Number">-26.5</Data></Cell>
    <Cell ss:StyleID="s63"><Data ss:Type="Number">1.9105648195651099</Data></Cell>
    <Cell ss:StyleID="s63"><Data ss:Type="Number">0</Data></Cell>
    <Cell><Data ss:Type="String">low</Data></Cell>
   </Row>
   <Row>
    <Cell><Data ss:Type="Number">688</Data></Cell>
    <Cell><Data ss:Type="Number">638</Data></Cell>
    <Cell><Data ss:Type="String">PC-5p-403751_2</Data></Cell>
    <Cell><Data ss:Type="String">TGAACTATCCGCAGACTGCTGT</Data></Cell>
    <Cell><Data ss:Type="Number">22</Data></Cell>
    <Cell><Data ss:Type="String">chr17</Data></Cell>
    <Cell><Data ss:Type="String">+</Data></Cell>
    <Cell><Data ss:Type="Number">66411005</Data></Cell>
    <Cell><Data ss:Type="Number">66411105</Data></Cell>
    <Cell><Data ss:Type="String">ccTGAACTATCCGCAGACTGCTGTgccgaggacattttcagagtaacatgtaatattcctctgaccttccgaaatgcagaggtcaaatgcggattttccta</Data></Cell>
    <Cell><Data ss:Type="Number">0</Data></Cell>
    <Cell ss:Index="17"><Data ss:Type="String">5'</Data></Cell>
    <Cell><Data ss:Type="String">New</Data></Cell>
    <Cell><Data ss:Type="String">gp4a</Data></Cell>
    <Cell><Data ss:Type="String">...(((..((((((((((..((((.....(((.....((((((...............))))))...))).....))))..)))...))))))).)))...</Data></Cell>
    <Cell><Data ss:Type="Number">95</Data></Cell>
    <Cell><Data ss:Type="Number">45.5</Data></Cell>
    <Cell><Data ss:Type="Number">-28.3</Data></Cell>
    <Cell ss:StyleID="s63"><Data ss:Type="Number">1.9105648195651099</Data></Cell>
    <Cell ss:StyleID="s63"><Data ss:Type="Number">0</Data></Cell>
    <Cell><Data ss:Type="String">low</Data></Cell>
   </Row>
   <Row>
    <Cell><Data ss:Type="Number">692</Data></Cell>
    <Cell><Data ss:Type="Number">642</Data></Cell>
    <Cell><Data ss:Type="String">PC-3p-1040112_1</Data></Cell>
    <Cell><Data ss:Type="String">GTCCTCGGGCTCCGGGCGTT</Data></Cell>
    <Cell><Data ss:Type="Number">20</Data></Cell>
    <Cell><Data ss:Type="String">chr2</Data></Cell>
    <Cell><Data ss:Type="String">+</Data></Cell>
    <Cell><Data ss:Type="Number">109063654</Data></Cell>
    <Cell><Data ss:Type="Number">109063709</Data></Cell>
    <Cell><Data ss:Type="String">ccgcgcccgggcccgcggtctctgtcgcggagtgaGTCCTCGGGCTCCGGGCGTTt</Data></Cell>
    <Cell><Data ss:Type="Number">0</Data></Cell>
    <Cell ss:Index="17"><Data ss:Type="String">3'</Data></Cell>
    <Cell><Data ss:Type="String">New</Data></Cell>
    <Cell><Data ss:Type="String">gp4a</Data></Cell>
    <Cell><Data ss:Type="String">..(((((((((((((.((.(((...........))).)).))))).))))))))..</Data></Cell>
    <Cell><Data ss:Type="Number">52</Data></Cell>
    <Cell><Data ss:Type="Number">76.8</Data></Cell>
    <Cell><Data ss:Type="Number">-36.5</Data></Cell>
    <Cell ss:StyleID="s63"><Data ss:Type="Number">0.95528240978255596</Data></Cell>
    <Cell ss:StyleID="s63"><Data ss:Type="Number">0</Data></Cell>
    <Cell><Data ss:Type="String">low</Data></Cell>
   </Row>
   <Row>
    <Cell><Data ss:Type="Number">696</Data></Cell>
    <Cell><Data ss:Type="Number">646</Data></Cell>
    <Cell><Data ss:Type="String">PC-5p-460235_2</Data></Cell>
    <Cell><Data ss:Type="String">ACTGAGACTCTGAGAACA</Data></Cell>
    <Cell><Data ss:Type="Number">18</Data></Cell>
    <Cell><Data ss:Type="String">chr4</Data></Cell>
    <Cell><Data ss:Type="String">-</Data></Cell>
    <Cell><Data ss:Type="Number">77192071</Data></Cell>
    <Cell><Data ss:Type="Number">77192186</Data></Cell>
    <Cell><Data ss:Type="String">atactgttatgtcACTGAGACTCTGAGAACAgacattgcctgaataaagcttagttaaattatcatttatctttgtgcaactttcggtttccaggattttcagtgactgtcagcca</Data></Cell>
    <Cell><Data ss:Type="Number">0</Data></Cell>
    <Cell ss:Index="17"><Data ss:Type="String">5'</Data></Cell>
    <Cell><Data ss:Type="String">New</Data></Cell>
    <Cell><Data ss:Type="String">gp4a</Data></Cell>
    <Cell><Data ss:Type="String">...(((....((((((((((.((((..(((.((..((((.........((..((.(((((....))))).))..))))))...)).)))..))))..))))))))))...)))...</Data></Cell>
    <Cell><Data ss:Type="Number">110</Data></Cell>
    <Cell><Data ss:Type="Number">37.1</Data></Cell>
    <Cell><Data ss:Type="Number">-28.9</Data></Cell>
    <Cell ss:StyleID="s63"><Data ss:Type="Number">1.9105648195651099</Data></Cell>
    <Cell ss:StyleID="s63"><Data ss:Type="Number">0</Data></Cell>
    <Cell><Data ss:Type="String">low</Data></Cell>
   </Row>
   <Row>
    <Cell><Data ss:Type="Number">700</Data></Cell>
    <Cell><Data ss:Type="Number">650</Data></Cell>
    <Cell><Data ss:Type="String">PC-5p-710809_1</Data></Cell>
    <Cell><Data ss:Type="String">ATTGAGACCAGTGCTAGATCCCA</Data></Cell>
    <Cell><Data ss:Type="Number">23</Data></Cell>
    <Cell><Data ss:Type="String">chr6</Data></Cell>
    <Cell><Data ss:Type="String">-</Data></Cell>
    <Cell><Data ss:Type="Number">73873617</Data></Cell>
    <Cell><Data ss:Type="Number">73873674</Data></Cell>
    <Cell><Data ss:Type="String">aattATTGAGACCAGTGCTAGATCCCAatagttggggaagctcttggtattgatacaa</Data></Cell>
    <Cell><Data ss:Type="Number">0</Data></Cell>
    <Cell ss:Index="17"><Data ss:Type="String">5'</Data></Cell>
    <Cell><Data ss:Type="String">New</Data></Cell>
    <Cell><Data ss:Type="String">gp4a</Data></Cell>
    <Cell><Data ss:Type="String">...(((..(.(((((.(((...((((((...)))))).))).)).))).)..)))...</Data></Cell>
    <Cell><Data ss:Type="Number">52</Data></Cell>
    <Cell><Data ss:Type="Number">39.700000000000003</Data></Cell>
    <Cell><Data ss:Type="Number">-16.3</Data></Cell>
    <Cell ss:StyleID="s63"><Data ss:Type="Number">0.95528240978255596</Data></Cell>
    <Cell ss:StyleID="s63"><Data ss:Type="Number">0</Data></Cell>
    <Cell><Data ss:Type="String">low</Data></Cell>
   </Row>
   <Row>
    <Cell><Data ss:Type="Number">706</Data></Cell>
    <Cell><Data ss:Type="Number">656</Data></Cell>
    <Cell><Data ss:Type="String">PC-3p-364566_2</Data></Cell>
    <Cell><Data ss:Type="String">TTGTTCTCCAGAGCTGCT</Data></Cell>
    <Cell><Data ss:Type="Number">18</Data></Cell>
    <Cell><Data ss:Type="String">chr15</Data></Cell>
    <Cell><Data ss:Type="String">+</Data></Cell>
    <Cell><Data ss:Type="Number">151985035</Data></Cell>
    <Cell><Data ss:Type="Number">151985153</Data></Cell>
    <Cell><Data ss:Type="String">cacgtgctgggtggtataggaagggcctggtcctgtgcggttcctggaagagtgggaggaagagaaccatgcaTTGTTCTCCAGAGCTGCTctccatgccaggccctgcccaggactcg</Data></Cell>
    <Cell><Data ss:Type="Number">0</Data></Cell>
    <Cell ss:Index="17"><Data ss:Type="String">3'</Data></Cell>
    <Cell><Data ss:Type="String">New</Data></Cell>
    <Cell><Data ss:Type="String">gp4a</Data></Cell>
    <Cell><Data ss:Type="String">...((.((((((.........((((((((((.....(((((((.((((.(((..(..((.......)).....)..)))))))))))))).......)))))))))))))))).))...</Data></Cell>
    <Cell><Data ss:Type="Number">113</Data></Cell>
    <Cell><Data ss:Type="Number">60.5</Data></Cell>
    <Cell><Data ss:Type="Number">-51.3</Data></Cell>
    <Cell ss:StyleID="s63"><Data ss:Type="Number">1.9105648195651099</Data></Cell>
    <Cell ss:StyleID="s63"><Data ss:Type="Number">0</Data></Cell>
    <Cell><Data ss:Type="String">low</Data></Cell>
   </Row>
   <Row>
    <Cell><Data ss:Type="Number">712</Data></Cell>
    <Cell><Data ss:Type="Number">662</Data></Cell>
    <Cell><Data ss:Type="String">PC-5p-622525_1</Data></Cell>
    <Cell><Data ss:Type="String">CGTCTGGTGAACATGAACC</Data></Cell>
    <Cell><Data ss:Type="Number">19</Data></Cell>
    <Cell><Data ss:Type="String">chr11</Data></Cell>
    <Cell><Data ss:Type="String">-</Data></Cell>
    <Cell><Data ss:Type="Number">83331989</Data></Cell>
    <Cell><Data ss:Type="Number">83332099</Data></Cell>
    <Cell><Data ss:Type="String">gctgcggaatgtgtaggaattCGTCTGGTGAACATGAACCtccaatatgacttatctaaacagaagctcatttttctagctagacttgcacctactcccaagttccgcgat</Data></Cell>
    <Cell><Data ss:Type="Number">0</Data></Cell>
    <Cell ss:Index="17"><Data ss:Type="String">5'</Data></Cell>
    <Cell><Data ss:Type="String">New</Data></Cell>
    <Cell><Data ss:Type="String">gp4a</Data></Cell>
    <Cell><Data ss:Type="String">..((((((((..(((((.....((((((((((.((((...((......((....))......))...))))..)))..))))))).....)))))......))))))))..</Data></Cell>
    <Cell><Data ss:Type="Number">107</Data></Cell>
    <Cell><Data ss:Type="Number">44.1</Data></Cell>
    <Cell><Data ss:Type="Number">-27</Data></Cell>
    <Cell ss:StyleID="s63"><Data ss:Type="Number">0.95528240978255596</Data></Cell>
    <Cell ss:StyleID="s63"><Data ss:Type="Number">0</Data></Cell>
    <Cell><Data ss:Type="String">low</Data></Cell>
   </Row>
   <Row>
    <Cell><Data ss:Type="Number">717</Data></Cell>
    <Cell><Data ss:Type="Number">667</Data></Cell>
    <Cell><Data ss:Type="String">PC-3p-375800_2</Data></Cell>
    <Cell><Data ss:Type="String">ATCATAGATGCAGAAATTCT</Data></Cell>
    <Cell><Data ss:Type="Number">20</Data></Cell>
    <Cell><Data ss:Type="String">chr15</Data></Cell>
    <Cell><Data ss:Type="String">+</Data></Cell>
    <Cell><Data ss:Type="Number">51880600</Data></Cell>
    <Cell><Data ss:Type="Number">51880674</Data></Cell>
    <Cell><Data ss:Type="String">gaaggatgtttttgcacagatctggaagggannnnnnnnnnnaaccttactgATCTTAGATGCAGAAATTCTaaa</Data></Cell>
    <Cell><Data ss:Type="Number">0</Data></Cell>
    <Cell ss:Index="17"><Data ss:Type="String">3'</Data></Cell>
    <Cell><Data ss:Type="String">New</Data></Cell>
    <Cell><Data ss:Type="String">gp4a</Data></Cell>
    <Cell><Data ss:Type="String">...(((.(((((((((.(((((...((((...............))))...)))))....))))))))))))...</Data></Cell>
    <Cell><Data ss:Type="Number">69</Data></Cell>
    <Cell><Data ss:Type="Number">32</Data></Cell>
    <Cell><Data ss:Type="Number">-18.7</Data></Cell>
    <Cell ss:StyleID="s63"><Data ss:Type="Number">1.9105648195651099</Data></Cell>
    <Cell ss:StyleID="s63"><Data ss:Type="Number">0</Data></Cell>
    <Cell><Data ss:Type="String">low</Data></Cell>
   </Row>
   <Row>
    <Cell><Data ss:Type="Number">718</Data></Cell>
    <Cell><Data ss:Type="Number">668</Data></Cell>
    <Cell><Data ss:Type="String">PC-3p-1567640_1</Data></Cell>
    <Cell><Data ss:Type="String">TTCTCATCTTGTAGCATATT</Data></Cell>
    <Cell><Data ss:Type="Number">20</Data></Cell>
    <Cell><Data ss:Type="String">chr2</Data></Cell>
    <Cell><Data ss:Type="String">-</Data></Cell>
    <Cell><Data ss:Type="Number">29201513</Data></Cell>
    <Cell><Data ss:Type="Number">29201623</Data></Cell>
    <Cell><Data ss:Type="String">ctgacttgaagtatcaaaggatatttgcatgtgaatgtgggttatgttcttctTTCTCATCTTGTAGCATATTctatgaaagttaagttgactggtagctaaaaatctgtt</Data></Cell>
    <Cell><Data ss:Type="Number">0</Data></Cell>
    <Cell ss:Index="17"><Data ss:Type="String">3'</Data></Cell>
    <Cell><Data ss:Type="String">New</Data></Cell>
    <Cell><Data ss:Type="String">gp4a</Data></Cell>
    <Cell><Data ss:Type="String">..(((((((....(((.((((((((((((((.(((...(((......)))...))).))...))))).))))))).)))...)))))))......................</Data></Cell>
    <Cell><Data ss:Type="Number">87</Data></Cell>
    <Cell><Data ss:Type="Number">33.299999999999997</Data></Cell>
    <Cell><Data ss:Type="Number">-22</Data></Cell>
    <Cell ss:StyleID="s63"><Data ss:Type="Number">1.9105648195651099</Data></Cell>
    <Cell ss:StyleID="s63"><Data ss:Type="Number">0</Data></Cell>
    <Cell><Data ss:Type="String">low</Data></Cell>
   </Row>
   <Row>
    <Cell><Data ss:Type="Number">719</Data></Cell>
    <Cell><Data ss:Type="Number">669</Data></Cell>
    <Cell><Data ss:Type="String">PC-3p-901574_2</Data></Cell>
    <Cell><Data ss:Type="String">TAGAAATGAGGGATACTGT</Data></Cell>
    <Cell><Data ss:Type="Number">19</Data></Cell>
    <Cell><Data ss:Type="String">chr12</Data></Cell>
    <Cell><Data ss:Type="String">+</Data></Cell>
    <Cell><Data ss:Type="Number">50354547</Data></Cell>
    <Cell><Data ss:Type="Number">50354653</Data></Cell>
    <Cell><Data ss:Type="String">attaagcagcacgagtactcagagctatttgtctcatttgacttctcaccctcccaagtgatgTAGAAATGATGGATACTGTgagttcaaaactaaaagggctttca</Data></Cell>
    <Cell><Data ss:Type="Number">0</Data></Cell>
    <Cell ss:Index="17"><Data ss:Type="String">3'</Data></Cell>
    <Cell><Data ss:Type="String">New</Data></Cell>
    <Cell><Data ss:Type="String">gp4a</Data></Cell>
    <Cell><Data ss:Type="String">...((((......((((((((.((.((((..((...((((.....((((........))))..))))...))..)))))).))))).....)))......))))...</Data></Cell>
    <Cell><Data ss:Type="Number">101</Data></Cell>
    <Cell><Data ss:Type="Number">40.200000000000003</Data></Cell>
    <Cell><Data ss:Type="Number">-21.8</Data></Cell>
    <Cell ss:StyleID="s63"><Data ss:Type="Number">1.9105648195651099</Data></Cell>
    <Cell ss:StyleID="s63"><Data ss:Type="Number">0</Data></Cell>
    <Cell><Data ss:Type="String">low</Data></Cell>
   </Row>
   <Row>
    <Cell><Data ss:Type="Number">728</Data></Cell>
    <Cell><Data ss:Type="Number">678</Data></Cell>
    <Cell><Data ss:Type="String">PC-5p-572004_2</Data></Cell>
    <Cell><Data ss:Type="String">TAAAGTTTGAGAACAGAAGAAAT</Data></Cell>
    <Cell><Data ss:Type="Number">23</Data></Cell>
    <Cell><Data ss:Type="String">chr2</Data></Cell>
    <Cell><Data ss:Type="String">+</Data></Cell>
    <Cell><Data ss:Type="Number">128800156</Data></Cell>
    <Cell><Data ss:Type="Number">128800262</Data></Cell>
    <Cell><Data ss:Type="String">TAAAGTTTGAGAACAGAAGAAATaaatatcaaaaattcagaaatagtagaaagcttaatattgtctggtatttggaatataggttttatatttttgttctaaatata</Data></Cell>
    <Cell><Data ss:Type="Number">0</Data></Cell>
    <Cell ss:Index="17"><Data ss:Type="String">5'</Data></Cell>
    <Cell><Data ss:Type="String">New</Data></Cell>
    <Cell><Data ss:Type="String">gp4a</Data></Cell>
    <Cell><Data ss:Type="String">....((((.((((((((((((((..((((...(((((((((((((..((....))...)))).))))).))))...))))..)))))....)))))))))))))...</Data></Cell>
    <Cell><Data ss:Type="Number">100</Data></Cell>
    <Cell><Data ss:Type="Number">21.5</Data></Cell>
    <Cell><Data ss:Type="Number">-17.899999999999999</Data></Cell>
    <Cell ss:StyleID="s63"><Data ss:Type="Number">1.9105648195651099</Data></Cell>
    <Cell ss:StyleID="s63"><Data ss:Type="Number">0</Data></Cell>
    <Cell><Data ss:Type="String">low</Data></Cell>
   </Row>
   <Row>
    <Cell><Data ss:Type="Number">730</Data></Cell>
    <Cell><Data ss:Type="Number">680</Data></Cell>
    <Cell><Data ss:Type="String">PC-3p-535948_2</Data></Cell>
    <Cell><Data ss:Type="String">GTAGTGTATTGTGCTTGC</Data></Cell>
    <Cell><Data ss:Type="Number">18</Data></Cell>
    <Cell><Data ss:Type="String">chr9</Data></Cell>
    <Cell><Data ss:Type="String">+</Data></Cell>
    <Cell><Data ss:Type="Number">137347804</Data></Cell>
    <Cell><Data ss:Type="Number">137347883</Data></Cell>
    <Cell><Data ss:Type="String">attgcttggtaagctttgtgctaatcgccctttgttggataccatttaggatgGTAGTGTATTGTGCTTGCataagttaa</Data></Cell>
    <Cell><Data ss:Type="Number">0</Data></Cell>
    <Cell ss:Index="17"><Data ss:Type="String">3'</Data></Cell>
    <Cell><Data ss:Type="String">New</Data></Cell>
    <Cell><Data ss:Type="String">gp4a</Data></Cell>
    <Cell><Data ss:Type="String">...(((((((((((..((..(((.((..(((....(((...)))...)))..)))))..))....)))))).)))))...</Data></Cell>
    <Cell><Data ss:Type="Number">74</Data></Cell>
    <Cell><Data ss:Type="Number">38.799999999999997</Data></Cell>
    <Cell><Data ss:Type="Number">-21.9</Data></Cell>
    <Cell ss:StyleID="s63"><Data ss:Type="Number">1.9105648195651099</Data></Cell>
    <Cell ss:StyleID="s63"><Data ss:Type="Number">0</Data></Cell>
    <Cell><Data ss:Type="String">low</Data></Cell>
   </Row>
   <Row>
    <Cell><Data ss:Type="Number">731</Data></Cell>
    <Cell><Data ss:Type="Number">681</Data></Cell>
    <Cell><Data ss:Type="String">PC-5p-521068_2</Data></Cell>
    <Cell><Data ss:Type="String">TGGGAAGGGGCACTGAGAGGTCA</Data></Cell>
    <Cell><Data ss:Type="Number">23</Data></Cell>
    <Cell><Data ss:Type="String">chr2</Data></Cell>
    <Cell><Data ss:Type="String">-</Data></Cell>
    <Cell><Data ss:Type="Number">76370809</Data></Cell>
    <Cell><Data ss:Type="Number">76370878</Data></Cell>
    <Cell><Data ss:Type="String">ctccttTGGGAAGGGGCACTGAGAGGTCTgggggccccaccaagagcctctctgctccttcccagggacc</Data></Cell>
    <Cell><Data ss:Type="Number">0</Data></Cell>
    <Cell ss:Index="17"><Data ss:Type="String">5'</Data></Cell>
    <Cell><Data ss:Type="String">New</Data></Cell>
    <Cell><Data ss:Type="String">gp4a</Data></Cell>
    <Cell><Data ss:Type="String">.(((.(((((((((((((..(((((((((..((......)).))).))))))))))))))))))))))..</Data></Cell>
    <Cell><Data ss:Type="Number">67</Data></Cell>
    <Cell><Data ss:Type="Number">65.7</Data></Cell>
    <Cell><Data ss:Type="Number">-42.3</Data></Cell>
    <Cell ss:StyleID="s63"><Data ss:Type="Number">1.9105648195651099</Data></Cell>
    <Cell ss:StyleID="s63"><Data ss:Type="Number">0</Data></Cell>
    <Cell><Data ss:Type="String">low</Data></Cell>
   </Row>
   <Row>
    <Cell><Data ss:Type="Number">736</Data></Cell>
    <Cell><Data ss:Type="Number">686</Data></Cell>
    <Cell><Data ss:Type="String">PC-3p-1851282_1</Data></Cell>
    <Cell><Data ss:Type="String">TGGCAGACGTTATTGTGAAC</Data></Cell>
    <Cell><Data ss:Type="Number">20</Data></Cell>
    <Cell><Data ss:Type="String">chr5</Data></Cell>
    <Cell><Data ss:Type="String">-</Data></Cell>
    <Cell><Data ss:Type="Number">80399665</Data></Cell>
    <Cell><Data ss:Type="Number">80399790</Data></Cell>
    <Cell><Data ss:Type="String">ctagctacttctgttgtattctattatagtaaaactattcatttcacttacattgccttcagactccctgatgtgaagtgtatgTGGCAGACGTTATTGTGAACtggaatagaagagtggtgcatg</Data></Cell>
    <Cell><Data ss:Type="Number">0</Data></Cell>
    <Cell ss:Index="17"><Data ss:Type="String">3'</Data></Cell>
    <Cell><Data ss:Type="String">New</Data></Cell>
    <Cell><Data ss:Type="String">gp4a</Data></Cell>
    <Cell><Data ss:Type="String">...((.((..((.((.((((((((((((((((......((...((((.((((((....((((.....)))).....)))))).))))..))..)))))))))..))))))).)).))..))))...</Data></Cell>
    <Cell><Data ss:Type="Number">120</Data></Cell>
    <Cell><Data ss:Type="Number">38.1</Data></Cell>
    <Cell><Data ss:Type="Number">-31.4</Data></Cell>
    <Cell ss:StyleID="s63"><Data ss:Type="Number">0.95528240978255596</Data></Cell>
    <Cell ss:StyleID="s63"><Data ss:Type="Number">0</Data></Cell>
    <Cell><Data ss:Type="String">low</Data></Cell>
   </Row>
   <Row>
    <Cell><Data ss:Type="Number">759</Data></Cell>
    <Cell><Data ss:Type="Number">709</Data></Cell>
    <Cell><Data ss:Type="String">PC-5p-2619857_1</Data></Cell>
    <Cell><Data ss:Type="String">CTGATTATGAGCTGTTTGGC</Data></Cell>
    <Cell><Data ss:Type="Number">20</Data></Cell>
    <Cell><Data ss:Type="String">GL894858.2</Data></Cell>
    <Cell><Data ss:Type="String">+</Data></Cell>
    <Cell><Data ss:Type="Number">65670</Data></Cell>
    <Cell><Data ss:Type="Number">65747</Data></Cell>
    <Cell><Data ss:Type="String">aatgactttgttttCTGATTATGAGCTGTTTGGCtggaattctccaggcatgactaaattagaattagattagttnnn</Data></Cell>
    <Cell><Data ss:Type="Number">0</Data></Cell>
    <Cell ss:Index="17"><Data ss:Type="String">5'</Data></Cell>
    <Cell><Data ss:Type="String">New</Data></Cell>
    <Cell><Data ss:Type="String">gp4a</Data></Cell>
    <Cell><Data ss:Type="String">...((((......(((((((.(((...(((((.(((((....))))).)).)))....))).)))))))..))))...</Data></Cell>
    <Cell><Data ss:Type="Number">72</Data></Cell>
    <Cell><Data ss:Type="Number">32.1</Data></Cell>
    <Cell><Data ss:Type="Number">-18.100000000000001</Data></Cell>
    <Cell ss:StyleID="s63"><Data ss:Type="Number">1.9105648195651099</Data></Cell>
    <Cell ss:StyleID="s63"><Data ss:Type="Number">0</Data></Cell>
    <Cell><Data ss:Type="String">low</Data></Cell>
   </Row>
   <Row>
    <Cell><Data ss:Type="Number">761</Data></Cell>
    <Cell><Data ss:Type="Number">711</Data></Cell>
    <Cell><Data ss:Type="String">PC-3p-2602163_1</Data></Cell>
    <Cell><Data ss:Type="String">CCCATCAGCGGCCCTCTCTGCC</Data></Cell>
    <Cell><Data ss:Type="Number">22</Data></Cell>
    <Cell><Data ss:Type="String">chr11</Data></Cell>
    <Cell><Data ss:Type="String">-</Data></Cell>
    <Cell><Data ss:Type="Number">75426763</Data></Cell>
    <Cell><Data ss:Type="Number">75426874</Data></Cell>
    <Cell><Data ss:Type="String">gctggggcaggcaggggcgggcactggactggcacctgaggaggcggggcctgctgtctggcatcctcaggaagtcaCCCATCAGCGGCCCTCTCTGCCtggaatcctcatc</Data></Cell>
    <Cell><Data ss:Type="Number">0</Data></Cell>
    <Cell ss:Index="17"><Data ss:Type="String">3'</Data></Cell>
    <Cell><Data ss:Type="String">New</Data></Cell>
    <Cell><Data ss:Type="String">gp4a</Data></Cell>
    <Cell><Data ss:Type="String">..(((((((((((((((.((((.((((..((((.((((((((.((..((.......))..)).))))))))..))))....))))..))))))))))))))....)))))..</Data></Cell>
    <Cell><Data ss:Type="Number">108</Data></Cell>
    <Cell><Data ss:Type="Number">67.900000000000006</Data></Cell>
    <Cell><Data ss:Type="Number">-57.7</Data></Cell>
    <Cell ss:StyleID="s63"><Data ss:Type="Number">0.95528240978255596</Data></Cell>
    <Cell ss:StyleID="s63"><Data ss:Type="Number">0</Data></Cell>
    <Cell><Data ss:Type="String">low</Data></Cell>
   </Row>
   <Row>
    <Cell><Data ss:Type="Number">763</Data></Cell>
    <Cell><Data ss:Type="Number">713</Data></Cell>
    <Cell><Data ss:Type="String">PC-5p-563585_2</Data></Cell>
    <Cell><Data ss:Type="String">TTTCACAGATTCCTGAACATAG</Data></Cell>
    <Cell><Data ss:Type="Number">22</Data></Cell>
    <Cell><Data ss:Type="String">chr13</Data></Cell>
    <Cell><Data ss:Type="String">-</Data></Cell>
    <Cell><Data ss:Type="Number">67308066</Data></Cell>
    <Cell><Data ss:Type="Number">67308146</Data></Cell>
    <Cell><Data ss:Type="String">gttgcttaTTTCACAGATTCCTGAACATAGtggaatagcatttatttcccagacatgaccaggagttcaagaataagcttt</Data></Cell>
    <Cell><Data ss:Type="Number">0</Data></Cell>
    <Cell ss:Index="17"><Data ss:Type="String">5'</Data></Cell>
    <Cell><Data ss:Type="String">New</Data></Cell>
    <Cell><Data ss:Type="String">gp4a</Data></Cell>
    <Cell><Data ss:Type="String">...((((((((....((((((((..(((.((((((..........))))...)))))..))))))))...))))))))...</Data></Cell>
    <Cell><Data ss:Type="Number">75</Data></Cell>
    <Cell><Data ss:Type="Number">37</Data></Cell>
    <Cell><Data ss:Type="Number">-21.3</Data></Cell>
    <Cell ss:StyleID="s63"><Data ss:Type="Number">1.9105648195651099</Data></Cell>
    <Cell ss:StyleID="s63"><Data ss:Type="Number">0</Data></Cell>
    <Cell><Data ss:Type="String">low</Data></Cell>
   </Row>
   <Row>
    <Cell><Data ss:Type="Number">764</Data></Cell>
    <Cell><Data ss:Type="Number">714</Data></Cell>
    <Cell><Data ss:Type="String">PC-5p-1819978_1</Data></Cell>
    <Cell><Data ss:Type="String">CAGAAAGCAAATGAGGAAAGTT</Data></Cell>
    <Cell><Data ss:Type="Number">22</Data></Cell>
    <Cell><Data ss:Type="String">chr7</Data></Cell>
    <Cell><Data ss:Type="String">-</Data></Cell>
    <Cell><Data ss:Type="Number">91902903</Data></Cell>
    <Cell><Data ss:Type="Number">91902980</Data></Cell>
    <Cell><Data ss:Type="String">ttttctcCAGAAAGCAAATGAGGAAAGTTaagggttgtggcaaaaactcatagccttgtttgttttctaggatgatgg</Data></Cell>
    <Cell><Data ss:Type="Number">0</Data></Cell>
    <Cell ss:Index="17"><Data ss:Type="String">5'</Data></Cell>
    <Cell><Data ss:Type="String">New</Data></Cell>
    <Cell><Data ss:Type="String">gp4a</Data></Cell>
    <Cell><Data ss:Type="String">...(((((((((((((((..(((....(((.(((((........))))).))))))..)))))))))).))).))...</Data></Cell>
    <Cell><Data ss:Type="Number">72</Data></Cell>
    <Cell><Data ss:Type="Number">38.5</Data></Cell>
    <Cell><Data ss:Type="Number">-25.4</Data></Cell>
    <Cell ss:StyleID="s63"><Data ss:Type="Number">0.95528240978255596</Data></Cell>
    <Cell ss:StyleID="s63"><Data ss:Type="Number">0</Data></Cell>
    <Cell><Data ss:Type="String">low</Data></Cell>
   </Row>
   <Row>
    <Cell><Data ss:Type="Number">770</Data></Cell>
    <Cell><Data ss:Type="Number">720</Data></Cell>
    <Cell><Data ss:Type="String">PC-5p-315345_3</Data></Cell>
    <Cell><Data ss:Type="String">TTGCTTTTTTCTCCTCAAGA</Data></Cell>
    <Cell><Data ss:Type="Number">20</Data></Cell>
    <Cell><Data ss:Type="String">chr13</Data></Cell>
    <Cell><Data ss:Type="String">-</Data></Cell>
    <Cell><Data ss:Type="Number">169291716</Data></Cell>
    <Cell><Data ss:Type="Number">169291779</Data></Cell>
    <Cell><Data ss:Type="String">ccagagttTTGCTTTTCTCTCCTCAAGAagccccatcgatttctgagggaaagtagttctcaat</Data></Cell>
    <Cell><Data ss:Type="Number">0</Data></Cell>
    <Cell ss:Index="17"><Data ss:Type="String">5'</Data></Cell>
    <Cell><Data ss:Type="String">New</Data></Cell>
    <Cell><Data ss:Type="String">gp4a</Data></Cell>
    <Cell><Data ss:Type="String">...(((..((((((((....(((((.((((.........)))))))))))))))))..)))...</Data></Cell>
    <Cell><Data ss:Type="Number">58</Data></Cell>
    <Cell><Data ss:Type="Number">43.8</Data></Cell>
    <Cell><Data ss:Type="Number">-17.2</Data></Cell>
    <Cell ss:StyleID="s63"><Data ss:Type="Number">2.8658472293476702</Data></Cell>
    <Cell ss:StyleID="s63"><Data ss:Type="Number">0</Data></Cell>
    <Cell><Data ss:Type="String">low</Data></Cell>
   </Row>
   <Row>
    <Cell><Data ss:Type="Number">777</Data></Cell>
    <Cell><Data ss:Type="Number">727</Data></Cell>
    <Cell><Data ss:Type="String">PC-3p-896869_1</Data></Cell>
    <Cell><Data ss:Type="String">TAAGAGTACGAGCTAAGTTCT</Data></Cell>
    <Cell><Data ss:Type="Number">21</Data></Cell>
    <Cell><Data ss:Type="String">chr13</Data></Cell>
    <Cell><Data ss:Type="String">+</Data></Cell>
    <Cell><Data ss:Type="Number">207541395</Data></Cell>
    <Cell><Data ss:Type="Number">207541489</Data></Cell>
    <Cell><Data ss:Type="String">ctagacttagctgcaactcagaatttctcctccagcacctgagtaaatgctgatggtcttgtggagagtggatTAAGAGTACGAGCTAAGTTCTc</Data></Cell>
    <Cell><Data ss:Type="Number">0</Data></Cell>
    <Cell ss:Index="17"><Data ss:Type="String">3'</Data></Cell>
    <Cell><Data ss:Type="String">New</Data></Cell>
    <Cell><Data ss:Type="String">gp4a</Data></Cell>
    <Cell><Data ss:Type="String">...(((((((((...((((..(((((((((...((.(((..(((....)))...)))))...)))))...))))..))))...)))))))))...</Data></Cell>
    <Cell><Data ss:Type="Number">89</Data></Cell>
    <Cell><Data ss:Type="Number">45.3</Data></Cell>
    <Cell><Data ss:Type="Number">-28.6</Data></Cell>
    <Cell ss:StyleID="s63"><Data ss:Type="Number">0.95528240978255596</Data></Cell>
    <Cell ss:StyleID="s63"><Data ss:Type="Number">0</Data></Cell>
    <Cell><Data ss:Type="String">low</Data></Cell>
   </Row>
   <Row>
    <Cell><Data ss:Type="Number">790</Data></Cell>
    <Cell><Data ss:Type="Number">740</Data></Cell>
    <Cell><Data ss:Type="String">PC-5p-1946271_1</Data></Cell>
    <Cell><Data ss:Type="String">ATGCACTCGGTTGTCCCAAGAC</Data></Cell>
    <Cell><Data ss:Type="Number">22</Data></Cell>
    <Cell><Data ss:Type="String">JH118521.1</Data></Cell>
    <Cell><Data ss:Type="String">+</Data></Cell>
    <Cell><Data ss:Type="Number">33298</Data></Cell>
    <Cell><Data ss:Type="Number">33360</Data></Cell>
    <Cell><Data ss:Type="String">tATGCACTCGGTTGTCCCAAGACtaacatattgtctttctggttttgggaaaataaatgcctt</Data></Cell>
    <Cell><Data ss:Type="Number">0</Data></Cell>
    <Cell ss:Index="17"><Data ss:Type="String">5'</Data></Cell>
    <Cell><Data ss:Type="String">New</Data></Cell>
    <Cell><Data ss:Type="String">gp4a</Data></Cell>
    <Cell><Data ss:Type="String">...(((....(((.(((((((((((..............))))))))))).)))...)))...</Data></Cell>
    <Cell><Data ss:Type="Number">57</Data></Cell>
    <Cell><Data ss:Type="Number">38.1</Data></Cell>
    <Cell><Data ss:Type="Number">-16.7</Data></Cell>
    <Cell ss:StyleID="s63"><Data ss:Type="Number">0.95528240978255596</Data></Cell>
    <Cell ss:StyleID="s63"><Data ss:Type="Number">0</Data></Cell>
    <Cell><Data ss:Type="String">low</Data></Cell>
   </Row>
   <Row>
    <Cell><Data ss:Type="Number">801</Data></Cell>
    <Cell><Data ss:Type="Number">751</Data></Cell>
    <Cell><Data ss:Type="String">PC-3p-2624326_1</Data></Cell>
    <Cell><Data ss:Type="String">TTCTGCACTGCGCCTGAACCG</Data></Cell>
    <Cell><Data ss:Type="Number">21</Data></Cell>
    <Cell><Data ss:Type="String">chr12</Data></Cell>
    <Cell><Data ss:Type="String">-</Data></Cell>
    <Cell><Data ss:Type="Number">44722016</Data></Cell>
    <Cell><Data ss:Type="Number">44722074</Data></Cell>
    <Cell><Data ss:Type="String">cccgcgccgcaggctcagtgggtctcagctctgcTTCTGCACTGCGCCTGAACCGctct</Data></Cell>
    <Cell><Data ss:Type="Number">0</Data></Cell>
    <Cell ss:Index="17"><Data ss:Type="String">3'</Data></Cell>
    <Cell><Data ss:Type="String">New</Data></Cell>
    <Cell><Data ss:Type="String">gp4a</Data></Cell>
    <Cell><Data ss:Type="String">...(((...(((((.(((((((...((....))...)).))))).)))))...)))...</Data></Cell>
    <Cell><Data ss:Type="Number">53</Data></Cell>
    <Cell><Data ss:Type="Number">67.8</Data></Cell>
    <Cell><Data ss:Type="Number">-21.9</Data></Cell>
    <Cell ss:StyleID="s63"><Data ss:Type="Number">2.8658472293476702</Data></Cell>
    <Cell ss:StyleID="s63"><Data ss:Type="Number">0</Data></Cell>
    <Cell><Data ss:Type="String">low</Data></Cell>
   </Row>
   <Row>
    <Cell><Data ss:Type="Number">810</Data></Cell>
    <Cell><Data ss:Type="Number">760</Data></Cell>
    <Cell><Data ss:Type="String">PC-5p-2109000_1</Data></Cell>
    <Cell><Data ss:Type="String">AACTTATTGAGTAGTCGCTTT</Data></Cell>
    <Cell><Data ss:Type="Number">21</Data></Cell>
    <Cell><Data ss:Type="String">chr1</Data></Cell>
    <Cell><Data ss:Type="String">-</Data></Cell>
    <Cell><Data ss:Type="Number">298960471</Data></Cell>
    <Cell><Data ss:Type="Number">298960545</Data></Cell>
    <Cell><Data ss:Type="String">aaAACTTATTGAGTAGTCGCTTTcaaggaatgatgggaggacccctcccccttgaattttactatcgaaagtgag</Data></Cell>
    <Cell><Data ss:Type="Number">0</Data></Cell>
    <Cell ss:Index="17"><Data ss:Type="String">5'</Data></Cell>
    <Cell><Data ss:Type="String">New</Data></Cell>
    <Cell><Data ss:Type="String">gp4a</Data></Cell>
    <Cell><Data ss:Type="String">...((((.((((.((((....(((((((......((((((...)))))))))))))....))))))))))))...</Data></Cell>
    <Cell><Data ss:Type="Number">69</Data></Cell>
    <Cell><Data ss:Type="Number">42.7</Data></Cell>
    <Cell><Data ss:Type="Number">-23.9</Data></Cell>
    <Cell ss:StyleID="s63"><Data ss:Type="Number">0.95528240978255596</Data></Cell>
    <Cell ss:StyleID="s63"><Data ss:Type="Number">0</Data></Cell>
    <Cell><Data ss:Type="String">low</Data></Cell>
   </Row>
   <Row>
    <Cell><Data ss:Type="Number">834</Data></Cell>
    <Cell><Data ss:Type="Number">784</Data></Cell>
    <Cell><Data ss:Type="String">PC-3p-1823302_1</Data></Cell>
    <Cell><Data ss:Type="String">TTTTCAAAATGGCACCCAGC</Data></Cell>
    <Cell><Data ss:Type="Number">20</Data></Cell>
    <Cell><Data ss:Type="String">chr14</Data></Cell>
    <Cell><Data ss:Type="String">-</Data></Cell>
    <Cell><Data ss:Type="Number">152168542</Data></Cell>
    <Cell><Data ss:Type="Number">152168670</Data></Cell>
    <Cell><Data ss:Type="String">ggcgggcgccgaggcggcggcgggagaaggaagcggccgccgcgccgccaccgcgaacacctcagccaagcagccgccgcgggattacctcttccTTTTCAAAATGGCGCCCAGCgctcggcaccccgc</Data></Cell>
    <Cell><Data ss:Type="Number">0</Data></Cell>
    <Cell ss:Index="17"><Data ss:Type="String">3'</Data></Cell>
    <Cell><Data ss:Type="String">New</Data></Cell>
    <Cell><Data ss:Type="String">gp4a</Data></Cell>
    <Cell><Data ss:Type="String">.(((((.((((((((((((.((.((((((((((.((((((.((((.((....((((.....)).))...)).).))).)))).....)).))))))))))....)).))))..)).))))))..)))))</Data></Cell>
    <Cell><Data ss:Type="Number">128</Data></Cell>
    <Cell><Data ss:Type="Number">73.599999999999994</Data></Cell>
    <Cell><Data ss:Type="Number">-61.5</Data></Cell>
    <Cell ss:StyleID="s63"><Data ss:Type="Number">1.9105648195651099</Data></Cell>
    <Cell ss:StyleID="s63"><Data ss:Type="Number">0</Data></Cell>
    <Cell><Data ss:Type="String">low</Data></Cell>
   </Row>
   <Row>
    <Cell><Data ss:Type="Number">835</Data></Cell>
    <Cell><Data ss:Type="Number">785</Data></Cell>
    <Cell><Data ss:Type="String">PC-3p-1400844_1</Data></Cell>
    <Cell><Data ss:Type="String">CAAAGAGAGGTTCTGACAT</Data></Cell>
    <Cell><Data ss:Type="Number">19</Data></Cell>
    <Cell><Data ss:Type="String">chr2</Data></Cell>
    <Cell><Data ss:Type="String">-</Data></Cell>
    <Cell><Data ss:Type="Number">17490017</Data></Cell>
    <Cell><Data ss:Type="Number">17490099</Data></Cell>
    <Cell><Data ss:Type="String">tgacactgtgtgaccttttcctggaggaggtggccatgtgccagacccctCAAAGAGAGGTTCTGACATttggtgatcattgc</Data></Cell>
    <Cell><Data ss:Type="Number">0</Data></Cell>
    <Cell ss:Index="17"><Data ss:Type="String">3'</Data></Cell>
    <Cell><Data ss:Type="String">New</Data></Cell>
    <Cell><Data ss:Type="String">gp4a</Data></Cell>
    <Cell><Data ss:Type="String">(((((((((((((((((((....((((.((((((.....)))..)))))))...))))))))...))))..)))).)))....</Data></Cell>
    <Cell><Data ss:Type="Number">79</Data></Cell>
    <Cell><Data ss:Type="Number">51.8</Data></Cell>
    <Cell><Data ss:Type="Number">-28.3</Data></Cell>
    <Cell ss:StyleID="s63"><Data ss:Type="Number">2.8658472293476702</Data></Cell>
    <Cell ss:StyleID="s63"><Data ss:Type="Number">0</Data></Cell>
    <Cell><Data ss:Type="String">low</Data></Cell>
   </Row>
   <Row>
    <Cell><Data ss:Type="Number">852</Data></Cell>
    <Cell><Data ss:Type="Number">802</Data></Cell>
    <Cell><Data ss:Type="String">PC-3p-414447_2</Data></Cell>
    <Cell><Data ss:Type="String">AGTGATATAGGTTCAATTTGC</Data></Cell>
    <Cell><Data ss:Type="Number">21</Data></Cell>
    <Cell><Data ss:Type="String">chr13</Data></Cell>
    <Cell><Data ss:Type="String">-</Data></Cell>
    <Cell><Data ss:Type="Number">190092628</Data></Cell>
    <Cell><Data ss:Type="Number">190092755</Data></Cell>
    <Cell><Data ss:Type="String">aaagtttaattcataataaaatggactataaattaaagcaaactgacaccgaatcattatatatatttatAGTGATATAGGTTCAATTTGCtttaatttacaatctatttggttatgaattatacaca</Data></Cell>
    <Cell><Data ss:Type="Number">0</Data></Cell>
    <Cell ss:Index="17"><Data ss:Type="String">3'</Data></Cell>
    <Cell><Data ss:Type="String">New</Data></Cell>
    <Cell><Data ss:Type="String">gp4a</Data></Cell>
    <Cell><Data ss:Type="String">...((.((((((((((..(((((((...((((((((((((((.(((.(((..(((((((((......)))))))))...)))))).))))))))))))))...)))))))..)))))))))).))...</Data></Cell>
    <Cell><Data ss:Type="Number">122</Data></Cell>
    <Cell><Data ss:Type="Number">21.9</Data></Cell>
    <Cell><Data ss:Type="Number">-46.4</Data></Cell>
    <Cell ss:StyleID="s63"><Data ss:Type="Number">1.9105648195651099</Data></Cell>
    <Cell ss:StyleID="s63"><Data ss:Type="Number">0</Data></Cell>
    <Cell><Data ss:Type="String">low</Data></Cell>
   </Row>
   <Row>
    <Cell><Data ss:Type="Number">857</Data></Cell>
    <Cell><Data ss:Type="Number">807</Data></Cell>
    <Cell><Data ss:Type="String">PC-5p-410173_2</Data></Cell>
    <Cell><Data ss:Type="String">ACAGGGATTGCCATGGAAGGT</Data></Cell>
    <Cell><Data ss:Type="Number">21</Data></Cell>
    <Cell><Data ss:Type="String">chr7</Data></Cell>
    <Cell><Data ss:Type="String">-</Data></Cell>
    <Cell><Data ss:Type="Number">104502298</Data></Cell>
    <Cell><Data ss:Type="Number">104502420</Data></Cell>
    <Cell><Data ss:Type="String">tgagccaaaagccACAGGGATTGCCATGGAAGGTgtcagatgcagcccctctggtctccccgtctcatcccttggtccttcagaggggctgctaccacctgctgcccccctgtaagtggtcat</Data></Cell>
    <Cell><Data ss:Type="Number">0</Data></Cell>
    <Cell ss:Index="17"><Data ss:Type="String">5'</Data></Cell>
    <Cell><Data ss:Type="String">New</Data></Cell>
    <Cell><Data ss:Type="String">gp4a</Data></Cell>
    <Cell><Data ss:Type="String">(((.(((......((((((...((...((.(((((......(((((((((((((.....(((..........)))....)))))))))))))...))))).))))..))))))...)))))).</Data></Cell>
    <Cell><Data ss:Type="Number">122</Data></Cell>
    <Cell><Data ss:Type="Number">59.3</Data></Cell>
    <Cell><Data ss:Type="Number">-49.6</Data></Cell>
    <Cell ss:StyleID="s63"><Data ss:Type="Number">1.9105648195651099</Data></Cell>
    <Cell ss:StyleID="s63"><Data ss:Type="Number">0</Data></Cell>
    <Cell><Data ss:Type="String">low</Data></Cell>
   </Row>
   <Row>
    <Cell><Data ss:Type="Number">866</Data></Cell>
    <Cell><Data ss:Type="Number">816</Data></Cell>
    <Cell><Data ss:Type="String">PC-5p-557409_2</Data></Cell>
    <Cell><Data ss:Type="String">CTGCCGCGCACTGGAAGCC</Data></Cell>
    <Cell><Data ss:Type="Number">19</Data></Cell>
    <Cell><Data ss:Type="String">chr6</Data></Cell>
    <Cell><Data ss:Type="String">-</Data></Cell>
    <Cell><Data ss:Type="Number">25433181</Data></Cell>
    <Cell><Data ss:Type="Number">25433251</Data></Cell>
    <Cell><Data ss:Type="String">aCTGCCGCGCACTGGAAGCCctgtggcctcctcaggctgggccgggcagaggcgctagtccgagctgcagc</Data></Cell>
    <Cell><Data ss:Type="Number">0</Data></Cell>
    <Cell ss:Index="17"><Data ss:Type="String">5'</Data></Cell>
    <Cell><Data ss:Type="String">New</Data></Cell>
    <Cell><Data ss:Type="String">gp4a</Data></Cell>
    <Cell><Data ss:Type="String">.((((.((..(((((..((((((((((((((...))..)))))..)))).))).)))))....)).)))).</Data></Cell>
    <Cell><Data ss:Type="Number">69</Data></Cell>
    <Cell><Data ss:Type="Number">71.8</Data></Cell>
    <Cell><Data ss:Type="Number">-30.8</Data></Cell>
    <Cell ss:StyleID="s63"><Data ss:Type="Number">0.95528240978255596</Data></Cell>
    <Cell ss:StyleID="s63"><Data ss:Type="Number">0</Data></Cell>
    <Cell><Data ss:Type="String">low</Data></Cell>
   </Row>
   <Row>
    <Cell><Data ss:Type="Number">871</Data></Cell>
    <Cell><Data ss:Type="Number">821</Data></Cell>
    <Cell><Data ss:Type="String">PC-5p-1000762_1</Data></Cell>
    <Cell><Data ss:Type="String">TTAGACTCTGGTCCCTAAGT</Data></Cell>
    <Cell><Data ss:Type="Number">20</Data></Cell>
    <Cell><Data ss:Type="String">chr12</Data></Cell>
    <Cell><Data ss:Type="String">-</Data></Cell>
    <Cell><Data ss:Type="Number">39083902</Data></Cell>
    <Cell><Data ss:Type="Number">39083980</Data></Cell>
    <Cell><Data ss:Type="String">aaacccgcctTTAGACTCTGGTCCCTAAGTcaagttaggaaccttcgacttaggggctagggatcaggatggcaggaag</Data></Cell>
    <Cell><Data ss:Type="Number">0</Data></Cell>
    <Cell ss:Index="17"><Data ss:Type="String">5'</Data></Cell>
    <Cell><Data ss:Type="String">New</Data></Cell>
    <Cell><Data ss:Type="String">gp4a</Data></Cell>
    <Cell><Data ss:Type="String">...((.(((((..(((((((((((((((((((((........))).)))))))))))))))).))..)).))).))...</Data></Cell>
    <Cell><Data ss:Type="Number">73</Data></Cell>
    <Cell><Data ss:Type="Number">51.9</Data></Cell>
    <Cell><Data ss:Type="Number">-38</Data></Cell>
    <Cell ss:StyleID="s63"><Data ss:Type="Number">0.95528240978255596</Data></Cell>
    <Cell ss:StyleID="s63"><Data ss:Type="Number">0</Data></Cell>
    <Cell><Data ss:Type="String">low</Data></Cell>
   </Row>
   <Row>
    <Cell><Data ss:Type="Number">879</Data></Cell>
    <Cell><Data ss:Type="Number">829</Data></Cell>
    <Cell><Data ss:Type="String">PC-3p-423769_2</Data></Cell>
    <Cell><Data ss:Type="String">TTTTTGTGTTTATTTTATTTT</Data></Cell>
    <Cell><Data ss:Type="Number">21</Data></Cell>
    <Cell><Data ss:Type="String">chr15</Data></Cell>
    <Cell><Data ss:Type="String">+</Data></Cell>
    <Cell><Data ss:Type="Number">144973018</Data></Cell>
    <Cell><Data ss:Type="Number">144973145</Data></Cell>
    <Cell><Data ss:Type="String">aacctggttaatgtaacttagggtgttgaagacaagagtcctgatcatcctcagttgcaaggtgtccaatgacactgataatgaagatcataaTTTTTGTGTTCATTTTATTTTatgttttccagttc</Data></Cell>
    <Cell><Data ss:Type="Number">0</Data></Cell>
    <Cell ss:Index="17"><Data ss:Type="String">3'</Data></Cell>
    <Cell><Data ss:Type="String">New</Data></Cell>
    <Cell><Data ss:Type="String">gp4a</Data></Cell>
    <Cell><Data ss:Type="String">...((((..((..(((..((..(...((((.((((((((..(((((.((....((((...((((((....))))))..)))))).)))))..)))))))).)))))..))..)))..))..))))...</Data></Cell>
    <Cell><Data ss:Type="Number">122</Data></Cell>
    <Cell><Data ss:Type="Number">35.200000000000003</Data></Cell>
    <Cell><Data ss:Type="Number">-35.6</Data></Cell>
    <Cell ss:StyleID="s63"><Data ss:Type="Number">1.9105648195651099</Data></Cell>
    <Cell ss:StyleID="s63"><Data ss:Type="Number">0</Data></Cell>
    <Cell><Data ss:Type="String">low</Data></Cell>
   </Row>
   <Row>
    <Cell><Data ss:Type="Number">883</Data></Cell>
    <Cell><Data ss:Type="Number">833</Data></Cell>
    <Cell><Data ss:Type="String">PC-3p-1948220_1</Data></Cell>
    <Cell><Data ss:Type="String">CTTGGCATAGGTTCTGGGA</Data></Cell>
    <Cell><Data ss:Type="Number">19</Data></Cell>
    <Cell><Data ss:Type="String">chr2</Data></Cell>
    <Cell><Data ss:Type="String">-</Data></Cell>
    <Cell><Data ss:Type="Number">58868540</Data></Cell>
    <Cell><Data ss:Type="Number">58868621</Data></Cell>
    <Cell><Data ss:Type="String">aagaccccacatccctgttccatccctagtttagcccctaggatcctggggtagaCTTGGCATAGGTTCTGGGAggggtgct</Data></Cell>
    <Cell><Data ss:Type="Number">0</Data></Cell>
    <Cell ss:Index="17"><Data ss:Type="String">3'</Data></Cell>
    <Cell><Data ss:Type="String">New</Data></Cell>
    <Cell><Data ss:Type="String">gp4a</Data></Cell>
    <Cell><Data ss:Type="String">...(((((...((((....((((.((.((((((.((((.((....)))))))))))).)).)).))....)))))))))...</Data></Cell>
    <Cell><Data ss:Type="Number">76</Data></Cell>
    <Cell><Data ss:Type="Number">56.1</Data></Cell>
    <Cell><Data ss:Type="Number">-34.5</Data></Cell>
    <Cell ss:StyleID="s63"><Data ss:Type="Number">0.95528240978255596</Data></Cell>
    <Cell ss:StyleID="s63"><Data ss:Type="Number">0</Data></Cell>
    <Cell><Data ss:Type="String">low</Data></Cell>
   </Row>
   <Row>
    <Cell><Data ss:Type="Number">884</Data></Cell>
    <Cell><Data ss:Type="Number">834</Data></Cell>
    <Cell><Data ss:Type="String">PC-3p-512962_2</Data></Cell>
    <Cell><Data ss:Type="String">GAAATGATGATACTGAAAGTAGA</Data></Cell>
    <Cell><Data ss:Type="Number">23</Data></Cell>
    <Cell><Data ss:Type="String">chr5</Data></Cell>
    <Cell><Data ss:Type="String">-</Data></Cell>
    <Cell><Data ss:Type="Number">108848031</Data></Cell>
    <Cell><Data ss:Type="Number">108848130</Data></Cell>
    <Cell><Data ss:Type="String">ctgttatttttattgttaatgttttatcttctagattctgtataattcaaagaactcttgtaatatggagaaggaGAAATGATGATACTGAAAGTAGAac</Data></Cell>
    <Cell><Data ss:Type="Number">0</Data></Cell>
    <Cell ss:Index="17"><Data ss:Type="String">3'</Data></Cell>
    <Cell><Data ss:Type="String">New</Data></Cell>
    <Cell><Data ss:Type="String">gp4a</Data></Cell>
    <Cell><Data ss:Type="String">...(((((((((.(((((..(((((..((((.....((..(((......(((....)))...)))..))))))..)))))..))))).)))))))))...</Data></Cell>
    <Cell><Data ss:Type="Number">94</Data></Cell>
    <Cell><Data ss:Type="Number">27</Data></Cell>
    <Cell><Data ss:Type="Number">-17.3</Data></Cell>
    <Cell ss:StyleID="s63"><Data ss:Type="Number">1.9105648195651099</Data></Cell>
    <Cell ss:StyleID="s63"><Data ss:Type="Number">0</Data></Cell>
    <Cell><Data ss:Type="String">low</Data></Cell>
   </Row>
   <Row>
    <Cell><Data ss:Type="Number">890</Data></Cell>
    <Cell><Data ss:Type="Number">840</Data></Cell>
    <Cell><Data ss:Type="String">PC-5p-492420_2</Data></Cell>
    <Cell><Data ss:Type="String">GCACCTATTGTGAATCATATTA</Data></Cell>
    <Cell><Data ss:Type="Number">22</Data></Cell>
    <Cell><Data ss:Type="String">chr15</Data></Cell>
    <Cell><Data ss:Type="String">-</Data></Cell>
    <Cell><Data ss:Type="Number">97843879</Data></Cell>
    <Cell><Data ss:Type="Number">97843989</Data></Cell>
    <Cell><Data ss:Type="String">GCACCTATTGTGAATCATATTAgcacatcagcttcattgtcttttatccagtcattcgtgctaaagttaaagaagtaaagatcaagtgccatgatgtgactgcagtagttg</Data></Cell>
    <Cell><Data ss:Type="Number">0</Data></Cell>
    <Cell ss:Index="17"><Data ss:Type="String">5'</Data></Cell>
    <Cell><Data ss:Type="String">New</Data></Cell>
    <Cell><Data ss:Type="String">gp4a</Data></Cell>
    <Cell><Data ss:Type="String">.((.(((((((...(((((((((((((((.(((((.((..((((.....((.((....))))))))..)).)))))...)))...))))..))))))))..))))))).))</Data></Cell>
    <Cell><Data ss:Type="Number">110</Data></Cell>
    <Cell><Data ss:Type="Number">37.799999999999997</Data></Cell>
    <Cell><Data ss:Type="Number">-22.6</Data></Cell>
    <Cell ss:StyleID="s63"><Data ss:Type="Number">1.9105648195651099</Data></Cell>
    <Cell ss:StyleID="s63"><Data ss:Type="Number">0</Data></Cell>
    <Cell><Data ss:Type="String">low</Data></Cell>
   </Row>
   <Row>
    <Cell><Data ss:Type="Number">897</Data></Cell>
    <Cell><Data ss:Type="Number">847</Data></Cell>
    <Cell><Data ss:Type="String">PC-5p-389527_2</Data></Cell>
    <Cell><Data ss:Type="String">AGGGGGCCTGGGCCGCTCTGCTT</Data></Cell>
    <Cell><Data ss:Type="Number">23</Data></Cell>
    <Cell><Data ss:Type="String">chr15</Data></Cell>
    <Cell><Data ss:Type="String">-</Data></Cell>
    <Cell><Data ss:Type="Number">18027190</Data></Cell>
    <Cell><Data ss:Type="Number">18027266</Data></Cell>
    <Cell><Data ss:Type="String">tccagaggaAGGGGGCCTGGGCCGCTCTGCTTcccatgggctcaagcagcagaggccacttgctccctcactctacc</Data></Cell>
    <Cell><Data ss:Type="Number">0</Data></Cell>
    <Cell ss:Index="17"><Data ss:Type="String">5'</Data></Cell>
    <Cell><Data ss:Type="String">New</Data></Cell>
    <Cell><Data ss:Type="String">gp4a</Data></Cell>
    <Cell><Data ss:Type="String">...((((..(((((((...((((.((((((((((....))...)))))).)).))))....)))))))..))))...</Data></Cell>
    <Cell><Data ss:Type="Number">71</Data></Cell>
    <Cell><Data ss:Type="Number">64.900000000000006</Data></Cell>
    <Cell><Data ss:Type="Number">-39.6</Data></Cell>
    <Cell ss:StyleID="s63"><Data ss:Type="Number">1.9105648195651099</Data></Cell>
    <Cell ss:StyleID="s63"><Data ss:Type="Number">0</Data></Cell>
    <Cell><Data ss:Type="String">low</Data></Cell>
   </Row>
   <Row>
    <Cell><Data ss:Type="Number">901</Data></Cell>
    <Cell><Data ss:Type="Number">851</Data></Cell>
    <Cell><Data ss:Type="String">PC-3p-2403586_1</Data></Cell>
    <Cell><Data ss:Type="String">CCTGTGGAGTGAAGGTTTCCCATC</Data></Cell>
    <Cell><Data ss:Type="Number">24</Data></Cell>
    <Cell><Data ss:Type="String">chr1</Data></Cell>
    <Cell><Data ss:Type="String">+</Data></Cell>
    <Cell><Data ss:Type="Number">83912111</Data></Cell>
    <Cell><Data ss:Type="Number">83912177</Data></Cell>
    <Cell><Data ss:Type="String">aacggtgaagaacctttgccataggacctccacatcaggtCCTGTGGAGTGAAGGTTTCCCATCtgg</Data></Cell>
    <Cell><Data ss:Type="Number">0</Data></Cell>
    <Cell ss:Index="17"><Data ss:Type="String">3'</Data></Cell>
    <Cell><Data ss:Type="String">New</Data></Cell>
    <Cell><Data ss:Type="String">gp4a</Data></Cell>
    <Cell><Data ss:Type="String">...((((..((((((((.(((((((((((.......)))))))))))...))))))))..))))...</Data></Cell>
    <Cell><Data ss:Type="Number">61</Data></Cell>
    <Cell><Data ss:Type="Number">52.2</Data></Cell>
    <Cell><Data ss:Type="Number">-31</Data></Cell>
    <Cell ss:StyleID="s63"><Data ss:Type="Number">0.95528240978255596</Data></Cell>
    <Cell ss:StyleID="s63"><Data ss:Type="Number">0</Data></Cell>
    <Cell><Data ss:Type="String">low</Data></Cell>
   </Row>
   <Row>
    <Cell><Data ss:Type="Number">903</Data></Cell>
    <Cell><Data ss:Type="Number">853</Data></Cell>
    <Cell><Data ss:Type="String">PC-5p-1675419_1</Data></Cell>
    <Cell><Data ss:Type="String">ATTAAAGTGAATGTTTAAGTACT</Data></Cell>
    <Cell><Data ss:Type="Number">23</Data></Cell>
    <Cell><Data ss:Type="String">chr1</Data></Cell>
    <Cell><Data ss:Type="String">-</Data></Cell>
    <Cell><Data ss:Type="Number">181305721</Data></Cell>
    <Cell><Data ss:Type="Number">181305806</Data></Cell>
    <Cell><Data ss:Type="String">ATTAAAGTGAATGTTTAAGTACTatgggtattaaatagagtcttaaaaaatatttgtagtcccattatttttaatatcactttctt</Data></Cell>
    <Cell><Data ss:Type="Number">0</Data></Cell>
    <Cell ss:Index="17"><Data ss:Type="String">5'</Data></Cell>
    <Cell><Data ss:Type="String">New</Data></Cell>
    <Cell><Data ss:Type="String">gp4a</Data></Cell>
    <Cell><Data ss:Type="String">...(((((((.((((.(((((..(((((...((((((.............))))))....))))))))))..)))))))))))...</Data></Cell>
    <Cell><Data ss:Type="Number">80</Data></Cell>
    <Cell><Data ss:Type="Number">22.1</Data></Cell>
    <Cell><Data ss:Type="Number">-16.2</Data></Cell>
    <Cell ss:StyleID="s63"><Data ss:Type="Number">0.95528240978255596</Data></Cell>
    <Cell ss:StyleID="s63"><Data ss:Type="Number">0</Data></Cell>
    <Cell><Data ss:Type="String">low</Data></Cell>
   </Row>
   <Row>
    <Cell><Data ss:Type="Number">909</Data></Cell>
    <Cell><Data ss:Type="Number">859</Data></Cell>
    <Cell><Data ss:Type="String">PC-5p-498009_2</Data></Cell>
    <Cell><Data ss:Type="String">TGACTGAGAATTTTACTGT</Data></Cell>
    <Cell><Data ss:Type="Number">19</Data></Cell>
    <Cell><Data ss:Type="String">chr13</Data></Cell>
    <Cell><Data ss:Type="String">+</Data></Cell>
    <Cell><Data ss:Type="Number">185501268</Data></Cell>
    <Cell><Data ss:Type="Number">185501360</Data></Cell>
    <Cell><Data ss:Type="String">tattgttcaaagTGACTGAGAATTTCACTGTtaacatgtacagaaaagaacaagagtgtaagtggaaagtttttaaccatattttggacattc</Data></Cell>
    <Cell><Data ss:Type="Number">0</Data></Cell>
    <Cell ss:Index="17"><Data ss:Type="String">5'</Data></Cell>
    <Cell><Data ss:Type="String">New</Data></Cell>
    <Cell><Data ss:Type="String">gp4a</Data></Cell>
    <Cell><Data ss:Type="String">...(((((((((((..(((((((((((((....((.(((..........)))...))...))))))..)))))))....)))))))))))...</Data></Cell>
    <Cell><Data ss:Type="Number">87</Data></Cell>
    <Cell><Data ss:Type="Number">31.2</Data></Cell>
    <Cell><Data ss:Type="Number">-17</Data></Cell>
    <Cell ss:StyleID="s63"><Data ss:Type="Number">1.9105648195651099</Data></Cell>
    <Cell ss:StyleID="s63"><Data ss:Type="Number">0</Data></Cell>
    <Cell><Data ss:Type="String">low</Data></Cell>
   </Row>
   <Row>
    <Cell><Data ss:Type="Number">911</Data></Cell>
    <Cell><Data ss:Type="Number">861</Data></Cell>
    <Cell><Data ss:Type="String">PC-3p-2379771_1</Data></Cell>
    <Cell><Data ss:Type="String">CGCGGAGCAGTGGGAGAGCA</Data></Cell>
    <Cell><Data ss:Type="Number">20</Data></Cell>
    <Cell><Data ss:Type="String">chr2</Data></Cell>
    <Cell><Data ss:Type="String">+</Data></Cell>
    <Cell><Data ss:Type="Number">69477326</Data></Cell>
    <Cell><Data ss:Type="Number">69477381</Data></Cell>
    <Cell><Data ss:Type="String">gcccttttccgccatccgacgtcactctttgtacgCGCGGAGCAGTGGGAGAGCAc</Data></Cell>
    <Cell><Data ss:Type="Number">0</Data></Cell>
    <Cell ss:Index="17"><Data ss:Type="String">3'</Data></Cell>
    <Cell><Data ss:Type="String">New</Data></Cell>
    <Cell><Data ss:Type="String">gp4a</Data></Cell>
    <Cell><Data ss:Type="String">...(((((((((..((((.(((.((.....))..)))))))...)))))))))...</Data></Cell>
    <Cell><Data ss:Type="Number">50</Data></Cell>
    <Cell><Data ss:Type="Number">62.5</Data></Cell>
    <Cell><Data ss:Type="Number">-20.3</Data></Cell>
    <Cell ss:StyleID="s63"><Data ss:Type="Number">1.9105648195651099</Data></Cell>
    <Cell ss:StyleID="s63"><Data ss:Type="Number">0</Data></Cell>
    <Cell><Data ss:Type="String">low</Data></Cell>
   </Row>
   <Row>
    <Cell><Data ss:Type="Number">912</Data></Cell>
    <Cell><Data ss:Type="Number">862</Data></Cell>
    <Cell><Data ss:Type="String">PC-3p-1090947_2</Data></Cell>
    <Cell><Data ss:Type="String">ACTAAGAATTTTAAAGGTAAA</Data></Cell>
    <Cell><Data ss:Type="Number">21</Data></Cell>
    <Cell><Data ss:Type="String">chr8</Data></Cell>
    <Cell><Data ss:Type="String">+</Data></Cell>
    <Cell><Data ss:Type="Number">144630161</Data></Cell>
    <Cell><Data ss:Type="Number">144630260</Data></Cell>
    <Cell><Data ss:Type="String">ttgtttgtcttagagctcttatgttgctatagcttttgtttggtccagccaacccagctgttaagttagtagtaagACTAAGAATTTTAAAGATAAAata</Data></Cell>
    <Cell><Data ss:Type="Number">0</Data></Cell>
    <Cell ss:Index="17"><Data ss:Type="String">3'</Data></Cell>
    <Cell><Data ss:Type="String">New</Data></Cell>
    <Cell><Data ss:Type="String">gp4a</Data></Cell>
    <Cell><Data ss:Type="String">...(((((((((((..(((((..((((((((((((..(((.(((.......))).)))....))))).)))))))...)))))..))).))))))))...</Data></Cell>
    <Cell><Data ss:Type="Number">94</Data></Cell>
    <Cell><Data ss:Type="Number">33</Data></Cell>
    <Cell><Data ss:Type="Number">-23.1</Data></Cell>
    <Cell ss:StyleID="s63"><Data ss:Type="Number">0.95528240978255596</Data></Cell>
    <Cell ss:StyleID="s63"><Data ss:Type="Number">0</Data></Cell>
    <Cell><Data ss:Type="String">low</Data></Cell>
   </Row>
   <Row>
    <Cell><Data ss:Type="Number">913</Data></Cell>
    <Cell><Data ss:Type="Number">863</Data></Cell>
    <Cell><Data ss:Type="String">PC-3p-2722978_1</Data></Cell>
    <Cell><Data ss:Type="String">ACTTTGGGTTGTGGGGTTT</Data></Cell>
    <Cell><Data ss:Type="Number">19</Data></Cell>
    <Cell><Data ss:Type="String">GL896079.2</Data></Cell>
    <Cell><Data ss:Type="String">-</Data></Cell>
    <Cell><Data ss:Type="Number">20879</Data></Cell>
    <Cell><Data ss:Type="Number">20947</Data></Cell>
    <Cell><Data ss:Type="String">tctcccttcagactaaacttatggccaggaaaaaaagctgagcctttttaAGTTTGGGTTGTGGGGTTT</Data></Cell>
    <Cell><Data ss:Type="Number">0</Data></Cell>
    <Cell ss:Index="17"><Data ss:Type="String">3'</Data></Cell>
    <Cell><Data ss:Type="String">New</Data></Cell>
    <Cell><Data ss:Type="String">gp4a</Data></Cell>
    <Cell><Data ss:Type="String">...(((..((..(((((((((.((((((.........))).)))....)))))))))..))..)))...</Data></Cell>
    <Cell><Data ss:Type="Number">63</Data></Cell>
    <Cell><Data ss:Type="Number">42</Data></Cell>
    <Cell><Data ss:Type="Number">-22.7</Data></Cell>
    <Cell ss:StyleID="s63"><Data ss:Type="Number">0.95528240978255596</Data></Cell>
    <Cell ss:StyleID="s63"><Data ss:Type="Number">0</Data></Cell>
    <Cell><Data ss:Type="String">low</Data></Cell>
   </Row>
   <Row>
    <Cell><Data ss:Type="Number">924</Data></Cell>
    <Cell><Data ss:Type="Number">874</Data></Cell>
    <Cell><Data ss:Type="String">PC-5p-1564574_1</Data></Cell>
    <Cell><Data ss:Type="String">ATGGCCCTAACACTTGGAGAGG</Data></Cell>
    <Cell><Data ss:Type="Number">22</Data></Cell>
    <Cell><Data ss:Type="String">chr13</Data></Cell>
    <Cell><Data ss:Type="String">+</Data></Cell>
    <Cell><Data ss:Type="Number">35145748</Data></Cell>
    <Cell><Data ss:Type="Number">35145833</Data></Cell>
    <Cell><Data ss:Type="String">cttatATGGCCCTAACACTTGGAGAGGctgttatcaagggtaacagccttcgttaacagcctctccaagtgttagggccatgtnnn</Data></Cell>
    <Cell><Data ss:Type="Number">0</Data></Cell>
    <Cell ss:Index="17"><Data ss:Type="String">5'</Data></Cell>
    <Cell><Data ss:Type="String">New</Data></Cell>
    <Cell><Data ss:Type="String">gp4a</Data></Cell>
    <Cell><Data ss:Type="String">...((((((((((((((((((((((((((((((...(((((....)))))...))))))))))))))))))))))))))))))...</Data></Cell>
    <Cell><Data ss:Type="Number">80</Data></Cell>
    <Cell><Data ss:Type="Number">46.5</Data></Cell>
    <Cell><Data ss:Type="Number">-62.8</Data></Cell>
    <Cell ss:StyleID="s63"><Data ss:Type="Number">0.95528240978255596</Data></Cell>
    <Cell ss:StyleID="s63"><Data ss:Type="Number">0</Data></Cell>
    <Cell><Data ss:Type="String">low</Data></Cell>
   </Row>
   <Row>
    <Cell><Data ss:Type="Number">927</Data></Cell>
    <Cell><Data ss:Type="Number">877</Data></Cell>
    <Cell><Data ss:Type="String">PC-3p-2082328_1</Data></Cell>
    <Cell><Data ss:Type="String">GGTCCCGCGTAGCTCTCCCCC</Data></Cell>
    <Cell><Data ss:Type="Number">21</Data></Cell>
    <Cell><Data ss:Type="String">chr2</Data></Cell>
    <Cell><Data ss:Type="String">-</Data></Cell>
    <Cell><Data ss:Type="Number">6952312</Data></Cell>
    <Cell><Data ss:Type="Number">6952446</Data></Cell>
    <Cell><Data ss:Type="String">agggggatcagctccaacgcaggtacctgaggtggacgagggagtgggctgccgtgagacccccctcaccgtcaggGGTCCCGCGTAGCTCTCCCCCttgtcccctcagtccccacctgcaaggagtgaccctga</Data></Cell>
    <Cell><Data ss:Type="Number">0</Data></Cell>
    <Cell ss:Index="17"><Data ss:Type="String">3'</Data></Cell>
    <Cell><Data ss:Type="String">New</Data></Cell>
    <Cell><Data ss:Type="String">gp4a</Data></Cell>
    <Cell><Data ss:Type="String">..((((.(((.((((...((((((..((((((.(((((((((...(((((((.(((.((((((...........)))))).))))))))))...))))))))))))))).....))))))..)))))))))))..</Data></Cell>
    <Cell><Data ss:Type="Number">131</Data></Cell>
    <Cell><Data ss:Type="Number">66.7</Data></Cell>
    <Cell><Data ss:Type="Number">-77.7</Data></Cell>
    <Cell ss:StyleID="s63"><Data ss:Type="Number">0.95528240978255596</Data></Cell>
    <Cell ss:StyleID="s63"><Data ss:Type="Number">0</Data></Cell>
    <Cell><Data ss:Type="String">low</Data></Cell>
   </Row>
   <Row>
    <Cell><Data ss:Type="Number">932</Data></Cell>
    <Cell><Data ss:Type="Number">882</Data></Cell>
    <Cell><Data ss:Type="String">PC-5p-914073_1</Data></Cell>
    <Cell><Data ss:Type="String">GGGGCTGTGGGAATGGACAC</Data></Cell>
    <Cell><Data ss:Type="Number">20</Data></Cell>
    <Cell><Data ss:Type="String">chr6</Data></Cell>
    <Cell><Data ss:Type="String">-</Data></Cell>
    <Cell><Data ss:Type="Number">98542355</Data></Cell>
    <Cell><Data ss:Type="Number">98542481</Data></Cell>
    <Cell><Data ss:Type="String">tgaacattgggggtgagtgggtGGGGCTGTGGGAAAGGACACttgaaatttctttgggttatcagtaaataggaagcgctaactcttgggtcctttcttcattccctccctcctcttccagtgtcat</Data></Cell>
    <Cell><Data ss:Type="Number">0</Data></Cell>
    <Cell ss:Index="17"><Data ss:Type="String">5'</Data></Cell>
    <Cell><Data ss:Type="String">New</Data></Cell>
    <Cell><Data ss:Type="String">gp4a</Data></Cell>
    <Cell><Data ss:Type="String">((.(((((((..(.(((.(((.((((..((((((((((((...........((..((((((...((.........))..))))))..))))))))))).)))))))))))))..)..))))))))).</Data></Cell>
    <Cell><Data ss:Type="Number">126</Data></Cell>
    <Cell><Data ss:Type="Number">48</Data></Cell>
    <Cell><Data ss:Type="Number">-43.8</Data></Cell>
    <Cell ss:StyleID="s63"><Data ss:Type="Number">1.9105648195651099</Data></Cell>
    <Cell ss:StyleID="s63"><Data ss:Type="Number">0</Data></Cell>
    <Cell><Data ss:Type="String">low</Data></Cell>
   </Row>
   <Row>
    <Cell><Data ss:Type="Number">1</Data></Cell>
    <Cell><Data ss:Type="Number">1</Data></Cell>
    <Cell><Data ss:Type="String">PC-5p-110780_12</Data></Cell>
    <Cell><Data ss:Type="String">AGTCTTGATTCTCTGTTTTGTT</Data></Cell>
    <Cell><Data ss:Type="Number">22</Data></Cell>
    <Cell><Data ss:Type="String">chr7</Data></Cell>
    <Cell><Data ss:Type="String">+</Data></Cell>
    <Cell><Data ss:Type="Number">67901043</Data></Cell>
    <Cell><Data ss:Type="Number">67901169</Data></Cell>
    <Cell><Data ss:Type="String">gcaggcagcagactgaattttaggccctcAGTCTTGATTCTCTGTTTTGTTggtttgacttctgaagtattgccCAAAACAGAGAATCAAGACTGAgggcctaaaattaggaatggaatgggtcagg</Data></Cell>
    <Cell><Data ss:Type="Number">0</Data></Cell>
    <Cell ss:Index="17"><Data ss:Type="String">5'</Data></Cell>
    <Cell><Data ss:Type="String">New</Data></Cell>
    <Cell><Data ss:Type="String">gp4a</Data></Cell>
    <Cell><Data ss:Type="String">...(((..((..(..((((((((((((((((((((((((((((((((((..(((...((((...))))...)))))))))))))))))))))))))))))))))))))..)..))......)))...</Data></Cell>
    <Cell><Data ss:Type="Number">121</Data></Cell>
    <Cell><Data ss:Type="Number">44.1</Data></Cell>
    <Cell><Data ss:Type="Number">-66.3</Data></Cell>
    <Cell ss:StyleID="s63"><Data ss:Type="Number">1.9105648195651099</Data></Cell>
    <Cell ss:StyleID="s63"><Data ss:Type="Number">7.8666734802064902</Data></Cell>
    <Cell><Data ss:Type="String">low</Data></Cell>
   </Row>
   <Row>
    <Cell><Data ss:Type="Number">1</Data></Cell>
    <Cell><Data ss:Type="Number">2</Data></Cell>
    <Cell><Data ss:Type="String">PC-3p-65405_26</Data></Cell>
    <Cell><Data ss:Type="String">CAAAACAGAGAATCAAGACTGA</Data></Cell>
    <Cell><Data ss:Type="Number">22</Data></Cell>
    <Cell><Data ss:Type="String">chr7</Data></Cell>
    <Cell><Data ss:Type="String">+</Data></Cell>
    <Cell><Data ss:Type="Number">67901043</Data></Cell>
    <Cell><Data ss:Type="Number">67901169</Data></Cell>
    <Cell><Data ss:Type="String">gcaggcagcagactgaattttaggccctcAGTCTTGATTCTCTGTTTTGTTggtttgacttctgaagtattgccCAAAACAGAGAATCAAGACTGAgggcctaaaattaggaatggaatgggtcagg</Data></Cell>
    <Cell><Data ss:Type="Number">0</Data></Cell>
    <Cell ss:Index="17"><Data ss:Type="String">3'</Data></Cell>
    <Cell><Data ss:Type="String">New</Data></Cell>
    <Cell><Data ss:Type="String">gp4a</Data></Cell>
    <Cell><Data ss:Type="String">...(((..((..(..((((((((((((((((((((((((((((((((((..(((...((((...))))...)))))))))))))))))))))))))))))))))))))..)..))......)))...</Data></Cell>
    <Cell><Data ss:Type="Number">121</Data></Cell>
    <Cell><Data ss:Type="Number">44.1</Data></Cell>
    <Cell><Data ss:Type="Number">-66.3</Data></Cell>
    <Cell ss:StyleID="s63"><Data ss:Type="Number">8.1199004831517296</Data></Cell>
    <Cell ss:StyleID="s63"><Data ss:Type="Number">6.6245671412265201</Data></Cell>
    <Cell><Data ss:Type="String">low</Data></Cell>
   </Row>
   <Row>
    <Cell><Data ss:Type="Number">2</Data></Cell>
    <Cell><Data ss:Type="Number">3</Data></Cell>
    <Cell><Data ss:Type="String">PC-5p-290765_4</Data></Cell>
    <Cell><Data ss:Type="String">AGTCTTGATTCTCTGTTTTGT</Data></Cell>
    <Cell><Data ss:Type="Number">21</Data></Cell>
    <Cell><Data ss:Type="String">chr7</Data></Cell>
    <Cell><Data ss:Type="String">-</Data></Cell>
    <Cell><Data ss:Type="Number">67901009</Data></Cell>
    <Cell><Data ss:Type="Number">67901105</Data></Cell>
    <Cell><Data ss:Type="String">ctaattttaggccctcAGTCTTGATTCTCTGTTTTGGgcaatacttcagaagtcaaaccaaCAAAACAGAGAATCAAGACTGAgggcctaaaattca</Data></Cell>
    <Cell><Data ss:Type="Number">0</Data></Cell>
    <Cell ss:Index="17"><Data ss:Type="String">5'</Data></Cell>
    <Cell><Data ss:Type="String">New</Data></Cell>
    <Cell><Data ss:Type="String">gp4a</Data></Cell>
    <Cell><Data ss:Type="String">..((((((((((((((((((((((((((((((((((((....((((...))))....))..))))))))))))))))))))))))))))))))))..</Data></Cell>
    <Cell><Data ss:Type="Number">93</Data></Cell>
    <Cell><Data ss:Type="Number">39.200000000000003</Data></Cell>
    <Cell><Data ss:Type="Number">-58.8</Data></Cell>
    <Cell ss:StyleID="s63"><Data ss:Type="Number">0.95528240978255596</Data></Cell>
    <Cell ss:StyleID="s63"><Data ss:Type="Number">0.41403544632665801</Data></Cell>
    <Cell><Data ss:Type="String">low</Data></Cell>
   </Row>
   <Row>
    <Cell><Data ss:Type="Number">2</Data></Cell>
    <Cell><Data ss:Type="Number">2</Data></Cell>
    <Cell><Data ss:Type="String">PC-3p-65405_26</Data></Cell>
    <Cell><Data ss:Type="String">CAAAACAGAGAATCAAGACTGA</Data></Cell>
    <Cell><Data ss:Type="Number">22</Data></Cell>
    <Cell><Data ss:Type="String">chr7</Data></Cell>
    <Cell><Data ss:Type="String">-</Data></Cell>
    <Cell><Data ss:Type="Number">67901009</Data></Cell>
    <Cell><Data ss:Type="Number">67901105</Data></Cell>
    <Cell><Data ss:Type="String">ctaattttaggccctcAGTCTTGATTCTCTGTTTTGGgcaatacttcagaagtcaaaccaaCAAAACAGAGAATCAAGACTGAgggcctaaaattca</Data></Cell>
    <Cell><Data ss:Type="Number">0</Data></Cell>
    <Cell ss:Index="17"><Data ss:Type="String">3'</Data></Cell>
    <Cell><Data ss:Type="String">New</Data></Cell>
    <Cell><Data ss:Type="String">gp4a</Data></Cell>
    <Cell><Data ss:Type="String">..((((((((((((((((((((((((((((((((((((....((((...))))....))..))))))))))))))))))))))))))))))))))..</Data></Cell>
    <Cell><Data ss:Type="Number">93</Data></Cell>
    <Cell><Data ss:Type="Number">39.200000000000003</Data></Cell>
    <Cell><Data ss:Type="Number">-58.8</Data></Cell>
    <Cell ss:StyleID="s63"><Data ss:Type="Number">8.1199004831517296</Data></Cell>
    <Cell ss:StyleID="s63"><Data ss:Type="Number">6.6245671412265201</Data></Cell>
    <Cell><Data ss:Type="String">low</Data></Cell>
   </Row>
   <Row>
    <Cell><Data ss:Type="Number">5</Data></Cell>
    <Cell><Data ss:Type="Number">6</Data></Cell>
    <Cell><Data ss:Type="String">PC-5p-75149_21</Data></Cell>
    <Cell><Data ss:Type="String">TGATGCCTGGCATTTTGTGTGT</Data></Cell>
    <Cell><Data ss:Type="Number">22</Data></Cell>
    <Cell><Data ss:Type="String">chr7</Data></Cell>
    <Cell><Data ss:Type="String">+</Data></Cell>
    <Cell><Data ss:Type="Number">97192087</Data></Cell>
    <Cell><Data ss:Type="Number">97192187</Data></Cell>
    <Cell><Data ss:Type="String">ctgtccctccagaagcccTGATGCCTGGCATTTTGTGTGTatggagaaagaaacacacaacacACACAAAATGCCAGGCATCAGGgcttctggaggggtta</Data></Cell>
    <Cell><Data ss:Type="Number">0</Data></Cell>
    <Cell ss:Index="17"><Data ss:Type="String">5'</Data></Cell>
    <Cell><Data ss:Type="String">New</Data></Cell>
    <Cell><Data ss:Type="String">gp4a</Data></Cell>
    <Cell><Data ss:Type="String">...(((((((((((((((((((((((((((((((((((((.((..............))..)))))))))))))))))))))))))))))))))))))...</Data></Cell>
    <Cell><Data ss:Type="Number">95</Data></Cell>
    <Cell><Data ss:Type="Number">50.5</Data></Cell>
    <Cell><Data ss:Type="Number">-75.7</Data></Cell>
    <Cell ss:StyleID="s63"><Data ss:Type="Number">7.6422592782604504</Data></Cell>
    <Cell ss:StyleID="s63"><Data ss:Type="Number">5.3824608022465501</Data></Cell>
    <Cell><Data ss:Type="String">low</Data></Cell>
   </Row>
   <Row>
    <Cell><Data ss:Type="Number">6</Data></Cell>
    <Cell><Data ss:Type="Number">6</Data></Cell>
    <Cell><Data ss:Type="String">PC-5p-75149_21</Data></Cell>
    <Cell><Data ss:Type="String">TGATGCCTGGCATTTTGTGTGT</Data></Cell>
    <Cell><Data ss:Type="Number">22</Data></Cell>
    <Cell><Data ss:Type="String">chr7</Data></Cell>
    <Cell><Data ss:Type="String">-</Data></Cell>
    <Cell><Data ss:Type="Number">97192131</Data></Cell>
    <Cell><Data ss:Type="Number">97192229</Data></Cell>
    <Cell><Data ss:Type="String">aacccctccagaagcccTGATGCCTGGCATTTTGTGTGTgttgtgtgtttctttctccatacACACAAAATGCCAGGCATCAGGgcttctggagggaca</Data></Cell>
    <Cell><Data ss:Type="Number">0</Data></Cell>
    <Cell ss:Index="17"><Data ss:Type="String">5'</Data></Cell>
    <Cell><Data ss:Type="String">New</Data></Cell>
    <Cell><Data ss:Type="String">gp4a</Data></Cell>
    <Cell><Data ss:Type="String">...((((((((((((((((((((((((((((((((((((((.................))))))))))))))))))))))))))))))))))))))...</Data></Cell>
    <Cell><Data ss:Type="Number">93</Data></Cell>
    <Cell><Data ss:Type="Number">50.5</Data></Cell>
    <Cell><Data ss:Type="Number">-77.099999999999994</Data></Cell>
    <Cell ss:StyleID="s63"><Data ss:Type="Number">7.6422592782604504</Data></Cell>
    <Cell ss:StyleID="s63"><Data ss:Type="Number">5.3824608022465501</Data></Cell>
    <Cell><Data ss:Type="String">low</Data></Cell>
   </Row>
   <Row>
    <Cell><Data ss:Type="Number">9</Data></Cell>
    <Cell><Data ss:Type="Number">10</Data></Cell>
    <Cell><Data ss:Type="String">PC-5p-165551_7</Data></Cell>
    <Cell><Data ss:Type="String">ATTGGGAACACTGGAGAACTCT</Data></Cell>
    <Cell><Data ss:Type="Number">22</Data></Cell>
    <Cell><Data ss:Type="String">chr7</Data></Cell>
    <Cell><Data ss:Type="String">-</Data></Cell>
    <Cell><Data ss:Type="Number">4676036</Data></Cell>
    <Cell><Data ss:Type="Number">4676111</Data></Cell>
    <Cell><Data ss:Type="String">agcagagATTGGGAACACTGGAGAACTCTtaattcctcagctctcagggcctcTGTGCTCTCAGTGTTCCCAGAAA</Data></Cell>
    <Cell><Data ss:Type="Number">0</Data></Cell>
    <Cell ss:Index="17"><Data ss:Type="String">5'</Data></Cell>
    <Cell><Data ss:Type="String">New</Data></Cell>
    <Cell><Data ss:Type="String">gp4a</Data></Cell>
    <Cell><Data ss:Type="String">........(((((((((((((((.((.......((((........)))).....)).))).))))))))))))...</Data></Cell>
    <Cell><Data ss:Type="Number">65</Data></Cell>
    <Cell><Data ss:Type="Number">50</Data></Cell>
    <Cell><Data ss:Type="Number">-26.4</Data></Cell>
    <Cell ss:StyleID="s63"><Data ss:Type="Number">3.8211296391302199</Data></Cell>
    <Cell ss:StyleID="s63"><Data ss:Type="Number">3.3122835706132601</Data></Cell>
    <Cell><Data ss:Type="String">low</Data></Cell>
   </Row>
   <Row>
    <Cell><Data ss:Type="Number">10</Data></Cell>
    <Cell><Data ss:Type="Number">10</Data></Cell>
    <Cell><Data ss:Type="String">PC-5p-165551_7</Data></Cell>
    <Cell><Data ss:Type="String">ATTGGGAACACTGGAGAACTCT</Data></Cell>
    <Cell><Data ss:Type="Number">22</Data></Cell>
    <Cell><Data ss:Type="String">chr7</Data></Cell>
    <Cell><Data ss:Type="String">-</Data></Cell>
    <Cell><Data ss:Type="Number">4785715</Data></Cell>
    <Cell><Data ss:Type="Number">4785790</Data></Cell>
    <Cell><Data ss:Type="String">agcagagATTGGGAACACTGGAGAACTCTtaattcctcagctctcagggcctcTGTGCTCTCAGTGTTCCCAGAAA</Data></Cell>
    <Cell><Data ss:Type="Number">0</Data></Cell>
    <Cell ss:Index="17"><Data ss:Type="String">5'</Data></Cell>
    <Cell><Data ss:Type="String">New</Data></Cell>
    <Cell><Data ss:Type="String">gp4a</Data></Cell>
    <Cell><Data ss:Type="String">........(((((((((((((((.((.......((((........)))).....)).))).))))))))))))...</Data></Cell>
    <Cell><Data ss:Type="Number">65</Data></Cell>
    <Cell><Data ss:Type="Number">50</Data></Cell>
    <Cell><Data ss:Type="Number">-26.4</Data></Cell>
    <Cell ss:StyleID="s63"><Data ss:Type="Number">3.8211296391302199</Data></Cell>
    <Cell ss:StyleID="s63"><Data ss:Type="Number">3.3122835706132601</Data></Cell>
    <Cell><Data ss:Type="String">low</Data></Cell>
   </Row>
   <Row>
    <Cell><Data ss:Type="Number">15</Data></Cell>
    <Cell><Data ss:Type="Number">15</Data></Cell>
    <Cell><Data ss:Type="String">PC-5p-502215_2</Data></Cell>
    <Cell><Data ss:Type="String">GAGCATGGTAATGGATTTATG</Data></Cell>
    <Cell><Data ss:Type="Number">21</Data></Cell>
    <Cell><Data ss:Type="String">chr15</Data></Cell>
    <Cell><Data ss:Type="String">+</Data></Cell>
    <Cell><Data ss:Type="Number">133359002</Data></Cell>
    <Cell><Data ss:Type="Number">133359079</Data></Cell>
    <Cell><Data ss:Type="String">tacctctcaGAGCATGGTAATGGATTTATGgtaggtccgtctccgtgggcctatcatagtgtacccatgctagagtag</Data></Cell>
    <Cell><Data ss:Type="Number">0</Data></Cell>
    <Cell ss:Index="17"><Data ss:Type="String">5'</Data></Cell>
    <Cell><Data ss:Type="String">New</Data></Cell>
    <Cell><Data ss:Type="String">gp4a</Data></Cell>
    <Cell><Data ss:Type="String">...((((...(((((((((......((((((((((((((......))))))))))))))..)))).)))))))))...</Data></Cell>
    <Cell><Data ss:Type="Number">72</Data></Cell>
    <Cell><Data ss:Type="Number">48.7</Data></Cell>
    <Cell><Data ss:Type="Number">-31.7</Data></Cell>
    <Cell ss:StyleID="s63"><Data ss:Type="Number">0.47764120489127798</Data></Cell>
    <Cell ss:StyleID="s63"><Data ss:Type="Number">0.82807089265331502</Data></Cell>
    <Cell><Data ss:Type="String">low</Data></Cell>
   </Row>
   <Row>
    <Cell><Data ss:Type="Number">16</Data></Cell>
    <Cell><Data ss:Type="Number">15</Data></Cell>
    <Cell><Data ss:Type="String">PC-5p-502215_2</Data></Cell>
    <Cell><Data ss:Type="String">GAGCATGGTAATGGATTTATG</Data></Cell>
    <Cell><Data ss:Type="Number">21</Data></Cell>
    <Cell><Data ss:Type="String">chr15</Data></Cell>
    <Cell><Data ss:Type="String">+</Data></Cell>
    <Cell><Data ss:Type="Number">133415443</Data></Cell>
    <Cell><Data ss:Type="Number">133415520</Data></Cell>
    <Cell><Data ss:Type="String">tacctctcaGAGCATGGTAATGGATTTATGgtaggtccgtctccgtgggcctatcatagtgtacccatgctagagtag</Data></Cell>
    <Cell><Data ss:Type="Number">0</Data></Cell>
    <Cell ss:Index="17"><Data ss:Type="String">5'</Data></Cell>
    <Cell><Data ss:Type="String">New</Data></Cell>
    <Cell><Data ss:Type="String">gp4a</Data></Cell>
    <Cell><Data ss:Type="String">...((((...(((((((((......((((((((((((((......))))))))))))))..)))).)))))))))...</Data></Cell>
    <Cell><Data ss:Type="Number">72</Data></Cell>
    <Cell><Data ss:Type="Number">48.7</Data></Cell>
    <Cell><Data ss:Type="Number">-31.7</Data></Cell>
    <Cell ss:StyleID="s63"><Data ss:Type="Number">0.47764120489127798</Data></Cell>
    <Cell ss:StyleID="s63"><Data ss:Type="Number">0.82807089265331502</Data></Cell>
    <Cell><Data ss:Type="String">low</Data></Cell>
   </Row>
   <Row>
    <Cell><Data ss:Type="Number">19</Data></Cell>
    <Cell><Data ss:Type="Number">17</Data></Cell>
    <Cell><Data ss:Type="String">PC-5p-190989_5</Data></Cell>
    <Cell><Data ss:Type="String">CCTGTTGCTACCTCTCTGAATT</Data></Cell>
    <Cell><Data ss:Type="Number">22</Data></Cell>
    <Cell><Data ss:Type="String">chr17</Data></Cell>
    <Cell><Data ss:Type="String">+</Data></Cell>
    <Cell><Data ss:Type="Number">43498917</Data></Cell>
    <Cell><Data ss:Type="Number">43499076</Data></Cell>
    <Cell><Data ss:Type="String">ctgggtcctttgccatctaagtcactctgaagggttgtgaaaccaagtgCCTGTTGCTACCTCTCTGAATTggcatagagcgtagatCTCAGAGAGGTGGCAACAGACAtcccatttcactccttctgctcagagtgatattgtggcagagaggaccaag</Data></Cell>
    <Cell><Data ss:Type="Number">0</Data></Cell>
    <Cell ss:Index="17"><Data ss:Type="String">5'</Data></Cell>
    <Cell><Data ss:Type="String">New</Data></Cell>
    <Cell><Data ss:Type="String">gp4a</Data></Cell>
    <Cell><Data ss:Type="String">...(((((((((((((....((((((((((((((..((((((....(((.((((((((((((((((((((..((.......))..)).)))))))))))))))))).)))....)))))).))))....))))))))))...))))))..)))))))...</Data></Cell>
    <Cell><Data ss:Type="Number">154</Data></Cell>
    <Cell><Data ss:Type="Number">49.4</Data></Cell>
    <Cell><Data ss:Type="Number">-80.599999999999994</Data></Cell>
    <Cell ss:StyleID="s63"><Data ss:Type="Number">3.8211296391302199</Data></Cell>
    <Cell ss:StyleID="s63"><Data ss:Type="Number">1.65614178530663</Data></Cell>
    <Cell><Data ss:Type="String">low</Data></Cell>
   </Row>
   <Row>
    <Cell><Data ss:Type="Number">34</Data></Cell>
    <Cell><Data ss:Type="Number">29</Data></Cell>
    <Cell><Data ss:Type="String">PC-5p-156210_7</Data></Cell>
    <Cell><Data ss:Type="String">TTTCCCGGGCTGCGCACCA</Data></Cell>
    <Cell><Data ss:Type="Number">19</Data></Cell>
    <Cell><Data ss:Type="String">chr1</Data></Cell>
    <Cell><Data ss:Type="String">+</Data></Cell>
    <Cell><Data ss:Type="Number">1053595</Data></Cell>
    <Cell><Data ss:Type="Number">1053692</Data></Cell>
    <Cell><Data ss:Type="String">cgtggagTTTCCCGGGCTGCGCAGCAggtagagttcctttctctggatctggacagaatgcacgtcggagaagggctgctgccctgggcagctccagt</Data></Cell>
    <Cell><Data ss:Type="Number">0</Data></Cell>
    <Cell ss:Index="17"><Data ss:Type="String">5'</Data></Cell>
    <Cell><Data ss:Type="String">New</Data></Cell>
    <Cell><Data ss:Type="String">gp4a</Data></Cell>
    <Cell><Data ss:Type="String">..(((((((.((((((....(((((((........(((((((((((...((.........))..)))))))))))))))))))))))).)))))))..</Data></Cell>
    <Cell><Data ss:Type="Number">94</Data></Cell>
    <Cell><Data ss:Type="Number">61.2</Data></Cell>
    <Cell><Data ss:Type="Number">-45.8</Data></Cell>
    <Cell ss:StyleID="s63"><Data ss:Type="Number">1.43292361467383</Data></Cell>
    <Cell ss:StyleID="s63"><Data ss:Type="Number">2.07017723163329</Data></Cell>
    <Cell><Data ss:Type="String">low</Data></Cell>
   </Row>
   <Row>
    <Cell><Data ss:Type="Number">35</Data></Cell>
    <Cell><Data ss:Type="Number">29</Data></Cell>
    <Cell><Data ss:Type="String">PC-5p-156210_7</Data></Cell>
    <Cell><Data ss:Type="String">TTTCCCGGGCTGCGCACCA</Data></Cell>
    <Cell><Data ss:Type="Number">19</Data></Cell>
    <Cell><Data ss:Type="String">chr1</Data></Cell>
    <Cell><Data ss:Type="String">-</Data></Cell>
    <Cell><Data ss:Type="Number">825733</Data></Cell>
    <Cell><Data ss:Type="Number">825830</Data></Cell>
    <Cell><Data ss:Type="String">cgtggagTTTCCCGGGCTGCGCAGCAggtagagttcctttctctggatctggacagaatgcacgtcggagaagggctgctgccctgggcagctccagt</Data></Cell>
    <Cell><Data ss:Type="Number">0</Data></Cell>
    <Cell ss:Index="17"><Data ss:Type="String">5'</Data></Cell>
    <Cell><Data ss:Type="String">New</Data></Cell>
    <Cell><Data ss:Type="String">gp4a</Data></Cell>
    <Cell><Data ss:Type="String">..(((((((.((((((....(((((((........(((((((((((...((.........))..)))))))))))))))))))))))).)))))))..</Data></Cell>
    <Cell><Data ss:Type="Number">94</Data></Cell>
    <Cell><Data ss:Type="Number">61.2</Data></Cell>
    <Cell><Data ss:Type="Number">-45.8</Data></Cell>
    <Cell ss:StyleID="s63"><Data ss:Type="Number">1.43292361467383</Data></Cell>
    <Cell ss:StyleID="s63"><Data ss:Type="Number">2.07017723163329</Data></Cell>
    <Cell><Data ss:Type="String">low</Data></Cell>
   </Row>
   <Row>
    <Cell><Data ss:Type="Number">57</Data></Cell>
    <Cell><Data ss:Type="Number">45</Data></Cell>
    <Cell><Data ss:Type="String">PC-5p-2165198_1</Data></Cell>
    <Cell><Data ss:Type="String">TTTGGTGGGGACATGGTGCTTCT</Data></Cell>
    <Cell><Data ss:Type="Number">23</Data></Cell>
    <Cell><Data ss:Type="String">chr2</Data></Cell>
    <Cell><Data ss:Type="String">+</Data></Cell>
    <Cell><Data ss:Type="Number">82661287</Data></Cell>
    <Cell><Data ss:Type="Number">82661351</Data></Cell>
    <Cell><Data ss:Type="String">gTTTGGTGGGGACATGGTGCTTCTgggctatttgagaccaaaGCAGCACTCTGTCCCCCCCAGTc</Data></Cell>
    <Cell><Data ss:Type="Number">0</Data></Cell>
    <Cell ss:Index="17"><Data ss:Type="String">5'</Data></Cell>
    <Cell><Data ss:Type="String">New</Data></Cell>
    <Cell><Data ss:Type="String">gp4a</Data></Cell>
    <Cell><Data ss:Type="String">..((((.(((((((..(((((.((.((((.....)).))..)).)))))..))))))).))))..</Data></Cell>
    <Cell><Data ss:Type="Number">61</Data></Cell>
    <Cell><Data ss:Type="Number">56.9</Data></Cell>
    <Cell><Data ss:Type="Number">-30.7</Data></Cell>
    <Cell ss:StyleID="s63"><Data ss:Type="Number">2.8658472293476702</Data></Cell>
    <Cell ss:StyleID="s63"><Data ss:Type="Number">1.65614178530663</Data></Cell>
    <Cell><Data ss:Type="String">low</Data></Cell>
   </Row>
   <Row>
    <Cell><Data ss:Type="Number">72</Data></Cell>
    <Cell><Data ss:Type="Number">54</Data></Cell>
    <Cell><Data ss:Type="String">PC-5p-219719_4</Data></Cell>
    <Cell><Data ss:Type="String">TTGCCGTTGGGTCTGGGGTGTGT</Data></Cell>
    <Cell><Data ss:Type="Number">23</Data></Cell>
    <Cell><Data ss:Type="String">chr1</Data></Cell>
    <Cell><Data ss:Type="String">-</Data></Cell>
    <Cell><Data ss:Type="Number">182942494</Data></Cell>
    <Cell><Data ss:Type="Number">182942584</Data></Cell>
    <Cell><Data ss:Type="String">actgcttttgctgctcCTGCCGTTGGGTCTGGGGTGTGTtttcttcccctggaaACACCCCAGACCCAATGGCAAGAagagcgaaagtcct</Data></Cell>
    <Cell><Data ss:Type="Number">0</Data></Cell>
    <Cell ss:Index="17"><Data ss:Type="String">5'</Data></Cell>
    <Cell><Data ss:Type="String">New</Data></Cell>
    <Cell><Data ss:Type="String">gp4a</Data></Cell>
    <Cell><Data ss:Type="String">...(((((((((..((.((((((((((((((((((((...((((......)))))))))))))))))))))))).))..)))))))))...</Data></Cell>
    <Cell><Data ss:Type="Number">85</Data></Cell>
    <Cell><Data ss:Type="Number">54.9</Data></Cell>
    <Cell><Data ss:Type="Number">-56.9</Data></Cell>
    <Cell ss:StyleID="s63"><Data ss:Type="Number">7.6422592782604504</Data></Cell>
    <Cell ss:StyleID="s63"><Data ss:Type="Number">4.1403544632665801</Data></Cell>
    <Cell><Data ss:Type="String">low</Data></Cell>
   </Row>
   <Row>
    <Cell><Data ss:Type="Number">72</Data></Cell>
    <Cell><Data ss:Type="Number">55</Data></Cell>
    <Cell><Data ss:Type="String">PC-3p-726941_1</Data></Cell>
    <Cell><Data ss:Type="String">ACACCCCAGACCCAATGGCAAGA</Data></Cell>
    <Cell><Data ss:Type="Number">23</Data></Cell>
    <Cell><Data ss:Type="String">chr1</Data></Cell>
    <Cell><Data ss:Type="String">-</Data></Cell>
    <Cell><Data ss:Type="Number">182942494</Data></Cell>
    <Cell><Data ss:Type="Number">182942584</Data></Cell>
    <Cell><Data ss:Type="String">actgcttttgctgctcCTGCCGTTGGGTCTGGGGTGTGTtttcttcccctggaaACACCCCAGACCCAATGGCAAGAagagcgaaagtcct</Data></Cell>
    <Cell><Data ss:Type="Number">0</Data></Cell>
    <Cell ss:Index="17"><Data ss:Type="String">3'</Data></Cell>
    <Cell><Data ss:Type="String">New</Data></Cell>
    <Cell><Data ss:Type="String">gp4a</Data></Cell>
    <Cell><Data ss:Type="String">...(((((((((..((.((((((((((((((((((((...((((......)))))))))))))))))))))))).))..)))))))))...</Data></Cell>
    <Cell><Data ss:Type="Number">85</Data></Cell>
    <Cell><Data ss:Type="Number">54.9</Data></Cell>
    <Cell><Data ss:Type="Number">-56.9</Data></Cell>
    <Cell ss:StyleID="s63"><Data ss:Type="Number">0.95528240978255596</Data></Cell>
    <Cell ss:StyleID="s63"><Data ss:Type="Number">0.82807089265331502</Data></Cell>
    <Cell><Data ss:Type="String">low</Data></Cell>
   </Row>
   <Row>
    <Cell><Data ss:Type="Number">75</Data></Cell>
    <Cell><Data ss:Type="Number">57</Data></Cell>
    <Cell><Data ss:Type="String">PC-5p-1464_1159</Data></Cell>
    <Cell><Data ss:Type="String">ACAGGCACGGCTGGTTTGAGC</Data></Cell>
    <Cell><Data ss:Type="Number">21</Data></Cell>
    <Cell><Data ss:Type="String">chr14</Data></Cell>
    <Cell><Data ss:Type="String">+</Data></Cell>
    <Cell><Data ss:Type="Number">133619330</Data></Cell>
    <Cell><Data ss:Type="Number">133619402</Data></Cell>
    <Cell><Data ss:Type="String">gctgcgtccACAGGCACGGCTGGTTTGAGCattttaactgaattgCCAAACCAGTTGTGCCTGTAGAcacaac</Data></Cell>
    <Cell><Data ss:Type="Number">0</Data></Cell>
    <Cell ss:Index="17"><Data ss:Type="String">5'</Data></Cell>
    <Cell><Data ss:Type="String">New</Data></Cell>
    <Cell><Data ss:Type="String">gp4a</Data></Cell>
    <Cell><Data ss:Type="String">..((.(((.((((((((..((((((((.(((.(((....))).)))))))))))..)))))))).))).))..</Data></Cell>
    <Cell><Data ss:Type="Number">69</Data></Cell>
    <Cell><Data ss:Type="Number">50.7</Data></Cell>
    <Cell><Data ss:Type="Number">-41.4</Data></Cell>
    <Cell ss:StyleID="s63"><Data ss:Type="Number">473.820075252148</Data></Cell>
    <Cell ss:StyleID="s63"><Data ss:Type="Number">353.586271162966</Data></Cell>
    <Cell><Data ss:Type="String">middle</Data></Cell>
   </Row>
   <Row>
    <Cell><Data ss:Type="Number">75</Data></Cell>
    <Cell><Data ss:Type="Number">58</Data></Cell>
    <Cell><Data ss:Type="String">PC-3p-391_4946</Data></Cell>
    <Cell><Data ss:Type="String">CCAAACCAGTTGTGCCTGTAGT</Data></Cell>
    <Cell><Data ss:Type="Number">22</Data></Cell>
    <Cell><Data ss:Type="String">chr14</Data></Cell>
    <Cell><Data ss:Type="String">+</Data></Cell>
    <Cell><Data ss:Type="Number">133619330</Data></Cell>
    <Cell><Data ss:Type="Number">133619402</Data></Cell>
    <Cell><Data ss:Type="String">gctgcgtccACAGGCACGGCTGGTTTGAGCattttaactgaattgCCAAACCAGTTGTGCCTGTAGAcacaac</Data></Cell>
    <Cell><Data ss:Type="Number">0</Data></Cell>
    <Cell ss:Index="17"><Data ss:Type="String">3'</Data></Cell>
    <Cell><Data ss:Type="String">New</Data></Cell>
    <Cell><Data ss:Type="String">gp4a</Data></Cell>
    <Cell><Data ss:Type="String">..((.(((.((((((((..((((((((.(((.(((....))).)))))))))))..)))))))).))).))..</Data></Cell>
    <Cell><Data ss:Type="Number">69</Data></Cell>
    <Cell><Data ss:Type="Number">50.7</Data></Cell>
    <Cell><Data ss:Type="Number">-41.4</Data></Cell>
    <Cell ss:StyleID="s63"><Data ss:Type="Number">1562.84202240426</Data></Cell>
    <Cell ss:StyleID="s63"><Data ss:Type="Number">1862.33143757731</Data></Cell>
    <Cell><Data ss:Type="String">middle</Data></Cell>
   </Row>
   <Row>
    <Cell><Data ss:Type="Number">89</Data></Cell>
    <Cell><Data ss:Type="Number">67</Data></Cell>
    <Cell><Data ss:Type="String">PC-5p-340466_5</Data></Cell>
    <Cell><Data ss:Type="String">AAAGCGGAGAGAGAGGCT</Data></Cell>
    <Cell><Data ss:Type="Number">18</Data></Cell>
    <Cell><Data ss:Type="String">GL894146.2</Data></Cell>
    <Cell><Data ss:Type="String">+</Data></Cell>
    <Cell><Data ss:Type="Number">34754</Data></Cell>
    <Cell><Data ss:Type="Number">34823</Data></Cell>
    <Cell><Data ss:Type="String">cAAAGCGGAGAGAGAGGCTggccttgggcggcccacagccccaagttcaaatcccctctctgctgctccc</Data></Cell>
    <Cell><Data ss:Type="Number">0</Data></Cell>
    <Cell ss:Index="17"><Data ss:Type="String">5'</Data></Cell>
    <Cell><Data ss:Type="String">New</Data></Cell>
    <Cell><Data ss:Type="String">gp4a</Data></Cell>
    <Cell><Data ss:Type="String">...(((((((((((.((.((..(((((((........).))))))..))...)).)))))).)))))...</Data></Cell>
    <Cell><Data ss:Type="Number">64</Data></Cell>
    <Cell><Data ss:Type="Number">64.3</Data></Cell>
    <Cell><Data ss:Type="Number">-30</Data></Cell>
    <Cell ss:StyleID="s63"><Data ss:Type="Number">0.47764120489127798</Data></Cell>
    <Cell ss:StyleID="s63"><Data ss:Type="Number">1.24210633897997</Data></Cell>
    <Cell><Data ss:Type="String">low</Data></Cell>
   </Row>
   <Row>
    <Cell><Data ss:Type="Number">90</Data></Cell>
    <Cell><Data ss:Type="Number">67</Data></Cell>
    <Cell><Data ss:Type="String">PC-5p-340466_5</Data></Cell>
    <Cell><Data ss:Type="String">AAAGCGGAGAGAGAGGCT</Data></Cell>
    <Cell><Data ss:Type="Number">18</Data></Cell>
    <Cell><Data ss:Type="String">chr7</Data></Cell>
    <Cell><Data ss:Type="String">+</Data></Cell>
    <Cell><Data ss:Type="Number">130186468</Data></Cell>
    <Cell><Data ss:Type="Number">130186537</Data></Cell>
    <Cell><Data ss:Type="String">cAAAGCGGAGAGAGAGGCTggccttgggcggcccacagccccaagttcaaatcccctctctgctgctccc</Data></Cell>
    <Cell><Data ss:Type="Number">0</Data></Cell>
    <Cell ss:Index="17"><Data ss:Type="String">5'</Data></Cell>
    <Cell><Data ss:Type="String">New</Data></Cell>
    <Cell><Data ss:Type="String">gp4a</Data></Cell>
    <Cell><Data ss:Type="String">...(((((((((((.((.((..(((((((........).))))))..))...)).)))))).)))))...</Data></Cell>
    <Cell><Data ss:Type="Number">64</Data></Cell>
    <Cell><Data ss:Type="Number">64.3</Data></Cell>
    <Cell><Data ss:Type="Number">-30</Data></Cell>
    <Cell ss:StyleID="s63"><Data ss:Type="Number">0.47764120489127798</Data></Cell>
    <Cell ss:StyleID="s63"><Data ss:Type="Number">1.24210633897997</Data></Cell>
    <Cell><Data ss:Type="String">low</Data></Cell>
   </Row>
   <Row>
    <Cell><Data ss:Type="Number">91</Data></Cell>
    <Cell><Data ss:Type="Number">68</Data></Cell>
    <Cell><Data ss:Type="String">PC-5p-328096_3</Data></Cell>
    <Cell><Data ss:Type="String">TATTGGCCTACAGAAATGACAGA</Data></Cell>
    <Cell><Data ss:Type="Number">23</Data></Cell>
    <Cell><Data ss:Type="String">chr10</Data></Cell>
    <Cell><Data ss:Type="String">+</Data></Cell>
    <Cell><Data ss:Type="Number">11786567</Data></Cell>
    <Cell><Data ss:Type="Number">11786665</Data></Cell>
    <Cell><Data ss:Type="String">agcagagatatacagaaTATTGGCCTACAGAAATGACAGAcagatttagccacattgtctgtcaattcataggtcattttcctgtacaccatctcttaa</Data></Cell>
    <Cell><Data ss:Type="Number">0</Data></Cell>
    <Cell ss:Index="17"><Data ss:Type="String">5'</Data></Cell>
    <Cell><Data ss:Type="String">New</Data></Cell>
    <Cell><Data ss:Type="String">gp4a</Data></Cell>
    <Cell><Data ss:Type="String">...((((((.(((((.....(((((((..(((.((((((((((...........)))))))))).))).))))))).....)))))....))))))...</Data></Cell>
    <Cell><Data ss:Type="Number">93</Data></Cell>
    <Cell><Data ss:Type="Number">37.4</Data></Cell>
    <Cell><Data ss:Type="Number">-33.6</Data></Cell>
    <Cell ss:StyleID="s63"><Data ss:Type="Number">0.95528240978255596</Data></Cell>
    <Cell ss:StyleID="s63"><Data ss:Type="Number">0.82807089265331502</Data></Cell>
    <Cell><Data ss:Type="String">low</Data></Cell>
   </Row>
   <Row>
    <Cell><Data ss:Type="Number">92</Data></Cell>
    <Cell><Data ss:Type="Number">68</Data></Cell>
    <Cell><Data ss:Type="String">PC-5p-328096_3</Data></Cell>
    <Cell><Data ss:Type="String">TATTGGCCTACAGAAATGACAGA</Data></Cell>
    <Cell><Data ss:Type="Number">23</Data></Cell>
    <Cell><Data ss:Type="String">chr10</Data></Cell>
    <Cell><Data ss:Type="String">-</Data></Cell>
    <Cell><Data ss:Type="Number">11963188</Data></Cell>
    <Cell><Data ss:Type="Number">11963286</Data></Cell>
    <Cell><Data ss:Type="String">agcagagatatacagaaTATTGGCCTACAGAAATGACAGAcagatttagccacattgtctgtcaattcataggtcattttcctgtacaccatctcttaa</Data></Cell>
    <Cell><Data ss:Type="Number">0</Data></Cell>
    <Cell ss:Index="17"><Data ss:Type="String">5'</Data></Cell>
    <Cell><Data ss:Type="String">New</Data></Cell>
    <Cell><Data ss:Type="String">gp4a</Data></Cell>
    <Cell><Data ss:Type="String">...((((((.(((((.....(((((((..(((.((((((((((...........)))))))))).))).))))))).....)))))....))))))...</Data></Cell>
    <Cell><Data ss:Type="Number">93</Data></Cell>
    <Cell><Data ss:Type="Number">37.4</Data></Cell>
    <Cell><Data ss:Type="Number">-33.6</Data></Cell>
    <Cell ss:StyleID="s63"><Data ss:Type="Number">0.95528240978255596</Data></Cell>
    <Cell ss:StyleID="s63"><Data ss:Type="Number">0.82807089265331502</Data></Cell>
    <Cell><Data ss:Type="String">low</Data></Cell>
   </Row>
   <Row>
    <Cell><Data ss:Type="Number">93</Data></Cell>
    <Cell><Data ss:Type="Number">69</Data></Cell>
    <Cell><Data ss:Type="String">PC-3p-539199_2</Data></Cell>
    <Cell><Data ss:Type="String">CTTGTGCCTGGATTGGCTGC</Data></Cell>
    <Cell><Data ss:Type="Number">20</Data></Cell>
    <Cell><Data ss:Type="String">JH118609.1</Data></Cell>
    <Cell><Data ss:Type="String">-</Data></Cell>
    <Cell><Data ss:Type="Number">84026</Data></Cell>
    <Cell><Data ss:Type="Number">84127</Data></Cell>
    <Cell><Data ss:Type="String">cttttccccctcagcatatcctgggtctacaagggtctcctgattctgtacttcctaagtattcattaacctgcCTTGTGCCTGGATTGGCTGCtggaattc</Data></Cell>
    <Cell><Data ss:Type="Number">0</Data></Cell>
    <Cell ss:Index="17"><Data ss:Type="String">3'</Data></Cell>
    <Cell><Data ss:Type="String">New</Data></Cell>
    <Cell><Data ss:Type="String">gp4a</Data></Cell>
    <Cell><Data ss:Type="String">...((((....((((..((((.((((..((((((......((((...((((((...))))))..)))).....))))))))))))))..))))..))))...</Data></Cell>
    <Cell><Data ss:Type="Number">96</Data></Cell>
    <Cell><Data ss:Type="Number">48</Data></Cell>
    <Cell><Data ss:Type="Number">-26.9</Data></Cell>
    <Cell ss:StyleID="s63"><Data ss:Type="Number">1.9105648195651099</Data></Cell>
    <Cell ss:StyleID="s63"><Data ss:Type="Number">0.41403544632665801</Data></Cell>
    <Cell><Data ss:Type="String">low</Data></Cell>
   </Row>
   <Row>
    <Cell><Data ss:Type="Number">94</Data></Cell>
    <Cell><Data ss:Type="Number">69</Data></Cell>
    <Cell><Data ss:Type="String">PC-3p-539199_2</Data></Cell>
    <Cell><Data ss:Type="String">CTTGTGCCTGGATTGGCTGC</Data></Cell>
    <Cell><Data ss:Type="Number">20</Data></Cell>
    <Cell><Data ss:Type="String">chr3</Data></Cell>
    <Cell><Data ss:Type="String">-</Data></Cell>
    <Cell><Data ss:Type="Number">137762839</Data></Cell>
    <Cell><Data ss:Type="Number">137762940</Data></Cell>
    <Cell><Data ss:Type="String">cttttccccctcagcatatcctgggtctacaagggtctcctgattctgtacttcctaagtattcattaacctgcCTTGTGCCTGGATTGGCTGCtggaattc</Data></Cell>
    <Cell><Data ss:Type="Number">0</Data></Cell>
    <Cell ss:Index="17"><Data ss:Type="String">3'</Data></Cell>
    <Cell><Data ss:Type="String">New</Data></Cell>
    <Cell><Data ss:Type="String">gp4a</Data></Cell>
    <Cell><Data ss:Type="String">...((((....((((..((((.((((..((((((......((((...((((((...))))))..)))).....))))))))))))))..))))..))))...</Data></Cell>
    <Cell><Data ss:Type="Number">96</Data></Cell>
    <Cell><Data ss:Type="Number">48</Data></Cell>
    <Cell><Data ss:Type="Number">-26.9</Data></Cell>
    <Cell ss:StyleID="s63"><Data ss:Type="Number">1.9105648195651099</Data></Cell>
    <Cell ss:StyleID="s63"><Data ss:Type="Number">0.41403544632665801</Data></Cell>
    <Cell><Data ss:Type="String">low</Data></Cell>
   </Row>
   <Row>
    <Cell><Data ss:Type="Number">100</Data></Cell>
    <Cell><Data ss:Type="Number">74</Data></Cell>
    <Cell><Data ss:Type="String">PC-5p-27866_79</Data></Cell>
    <Cell><Data ss:Type="String">AGACGGATGACCTTGCTGTTT</Data></Cell>
    <Cell><Data ss:Type="Number">21</Data></Cell>
    <Cell><Data ss:Type="String">chr2</Data></Cell>
    <Cell><Data ss:Type="String">-</Data></Cell>
    <Cell><Data ss:Type="Number">151102761</Data></Cell>
    <Cell><Data ss:Type="Number">151102860</Data></Cell>
    <Cell><Data ss:Type="String">caagaagaaaggggaaaaaaAGACGGATGACCTTGCTGTTTacatttagaaaggaTAAGCAGCAAGGTTGTCTGTCTttttttcctctctgttcttcagc</Data></Cell>
    <Cell><Data ss:Type="Number">0</Data></Cell>
    <Cell ss:Index="17"><Data ss:Type="String">5'</Data></Cell>
    <Cell><Data ss:Type="String">New</Data></Cell>
    <Cell><Data ss:Type="String">gp4a</Data></Cell>
    <Cell><Data ss:Type="String">...((((((((((((((((((((((((..(((((((((((((..(((...)))..)))))))))))))..))))))))))))))))))...))))))...</Data></Cell>
    <Cell><Data ss:Type="Number">94</Data></Cell>
    <Cell><Data ss:Type="Number">40</Data></Cell>
    <Cell><Data ss:Type="Number">-55.6</Data></Cell>
    <Cell ss:StyleID="s63"><Data ss:Type="Number">79.288440011952204</Data></Cell>
    <Cell ss:StyleID="s63"><Data ss:Type="Number">72.042167660838402</Data></Cell>
    <Cell><Data ss:Type="String">middle</Data></Cell>
   </Row>
   <Row>
    <Cell><Data ss:Type="Number">100</Data></Cell>
    <Cell><Data ss:Type="Number">75</Data></Cell>
    <Cell><Data ss:Type="String">PC-3p-78091_22</Data></Cell>
    <Cell><Data ss:Type="String">TAAGCAGCAAGGTTGTCTGTCT</Data></Cell>
    <Cell><Data ss:Type="Number">22</Data></Cell>
    <Cell><Data ss:Type="String">chr2</Data></Cell>
    <Cell><Data ss:Type="String">-</Data></Cell>
    <Cell><Data ss:Type="Number">151102761</Data></Cell>
    <Cell><Data ss:Type="Number">151102860</Data></Cell>
    <Cell><Data ss:Type="String">caagaagaaaggggaaaaaaAGACGGATGACCTTGCTGTTTacatttagaaaggaTAAGCAGCAAGGTTGTCTGTCTttttttcctctctgttcttcagc</Data></Cell>
    <Cell><Data ss:Type="Number">0</Data></Cell>
    <Cell ss:Index="17"><Data ss:Type="String">3'</Data></Cell>
    <Cell><Data ss:Type="String">New</Data></Cell>
    <Cell><Data ss:Type="String">gp4a</Data></Cell>
    <Cell><Data ss:Type="String">...((((((((((((((((((((((((..(((((((((((((..(((...)))..)))))))))))))..))))))))))))))))))...))))))...</Data></Cell>
    <Cell><Data ss:Type="Number">94</Data></Cell>
    <Cell><Data ss:Type="Number">40</Data></Cell>
    <Cell><Data ss:Type="Number">-55.6</Data></Cell>
    <Cell ss:StyleID="s63"><Data ss:Type="Number">6.6869768684778901</Data></Cell>
    <Cell ss:StyleID="s63"><Data ss:Type="Number">16.561417853066299</Data></Cell>
    <Cell><Data ss:Type="String">middle</Data></Cell>
   </Row>
   <Row>
    <Cell><Data ss:Type="Number">101</Data></Cell>
    <Cell><Data ss:Type="Number">77</Data></Cell>
    <Cell><Data ss:Type="String">PC-3p-136540_9</Data></Cell>
    <Cell><Data ss:Type="String">TGACTCACTCTGTTGTGCAGC</Data></Cell>
    <Cell><Data ss:Type="Number">21</Data></Cell>
    <Cell><Data ss:Type="String">chr11</Data></Cell>
    <Cell><Data ss:Type="String">-</Data></Cell>
    <Cell><Data ss:Type="Number">4056340</Data></Cell>
    <Cell><Data ss:Type="Number">4056426</Data></Cell>
    <Cell><Data ss:Type="String">cttggccgtttctgcTGCACAACAGAGCGAGCCAGCTgggagcgngacacccTGACTCACTCTGTTGTGCAGCagaaagtggtcaca</Data></Cell>
    <Cell><Data ss:Type="Number">0</Data></Cell>
    <Cell ss:Index="17"><Data ss:Type="String">3'</Data></Cell>
    <Cell><Data ss:Type="String">New</Data></Cell>
    <Cell><Data ss:Type="String">gp4a</Data></Cell>
    <Cell><Data ss:Type="String">..(((((((((((((((((((((((((.(((.(((..((..........))))).))).))))))))))))))))))).))))))..</Data></Cell>
    <Cell><Data ss:Type="Number">83</Data></Cell>
    <Cell><Data ss:Type="Number">57.5</Data></Cell>
    <Cell><Data ss:Type="Number">-51.3</Data></Cell>
    <Cell ss:StyleID="s63"><Data ss:Type="Number">4.7764120489127802</Data></Cell>
    <Cell ss:StyleID="s63"><Data ss:Type="Number">13.249134282452999</Data></Cell>
    <Cell><Data ss:Type="String">middle</Data></Cell>
   </Row>
   <Row>
    <Cell><Data ss:Type="Number">108</Data></Cell>
    <Cell><Data ss:Type="Number">81</Data></Cell>
    <Cell><Data ss:Type="String">PC-3p-20967_105</Data></Cell>
    <Cell><Data ss:Type="String">CAGCCAAGGGAACGGGCTTG</Data></Cell>
    <Cell><Data ss:Type="Number">20</Data></Cell>
    <Cell><Data ss:Type="String">chr12</Data></Cell>
    <Cell><Data ss:Type="String">+</Data></Cell>
    <Cell><Data ss:Type="Number">55601989</Data></Cell>
    <Cell><Data ss:Type="Number">55602063</Data></Cell>
    <Cell><Data ss:Type="String">ttagtctggtttaggtttggtctctgggtgtagactttgcCAGCCAAGGGACCGGGCTTGgacttggtgggcaga</Data></Cell>
    <Cell><Data ss:Type="Number">0</Data></Cell>
    <Cell ss:Index="17"><Data ss:Type="String">3'</Data></Cell>
    <Cell><Data ss:Type="String">New</Data></Cell>
    <Cell><Data ss:Type="String">gp4a</Data></Cell>
    <Cell><Data ss:Type="String">...(((((((..((((..(((((((.(((((((...))))..))).)))))))..))))..)))....))))...</Data></Cell>
    <Cell><Data ss:Type="Number">69</Data></Cell>
    <Cell><Data ss:Type="Number">54.7</Data></Cell>
    <Cell><Data ss:Type="Number">-29.2</Data></Cell>
    <Cell ss:StyleID="s63"><Data ss:Type="Number">24.8373426543465</Data></Cell>
    <Cell ss:StyleID="s63"><Data ss:Type="Number">40.575473740012399</Data></Cell>
    <Cell><Data ss:Type="String">middle</Data></Cell>
   </Row>
   <Row>
    <Cell><Data ss:Type="Number">109</Data></Cell>
    <Cell><Data ss:Type="Number">81</Data></Cell>
    <Cell><Data ss:Type="String">PC-3p-20967_105</Data></Cell>
    <Cell><Data ss:Type="String">CAGCCAAGGGAACGGGCTTG</Data></Cell>
    <Cell><Data ss:Type="Number">20</Data></Cell>
    <Cell><Data ss:Type="String">chr12</Data></Cell>
    <Cell><Data ss:Type="String">+</Data></Cell>
    <Cell><Data ss:Type="Number">55710022</Data></Cell>
    <Cell><Data ss:Type="Number">55710096</Data></Cell>
    <Cell><Data ss:Type="String">ttagtctggtttaggtttggtctctgggtgtagactttgcCAGCCAAGGGACCGGGCTTGgacttggtgggcaga</Data></Cell>
    <Cell><Data ss:Type="Number">0</Data></Cell>
    <Cell ss:Index="17"><Data ss:Type="String">3'</Data></Cell>
    <Cell><Data ss:Type="String">New</Data></Cell>
    <Cell><Data ss:Type="String">gp4a</Data></Cell>
    <Cell><Data ss:Type="String">...(((((((..((((..(((((((.(((((((...))))..))).)))))))..))))..)))....))))...</Data></Cell>
    <Cell><Data ss:Type="Number">69</Data></Cell>
    <Cell><Data ss:Type="Number">54.7</Data></Cell>
    <Cell><Data ss:Type="Number">-29.2</Data></Cell>
    <Cell ss:StyleID="s63"><Data ss:Type="Number">24.8373426543465</Data></Cell>
    <Cell ss:StyleID="s63"><Data ss:Type="Number">40.575473740012399</Data></Cell>
    <Cell><Data ss:Type="String">middle</Data></Cell>
   </Row>
   <Row>
    <Cell><Data ss:Type="Number">116</Data></Cell>
    <Cell><Data ss:Type="Number">86</Data></Cell>
    <Cell><Data ss:Type="String">PC-3p-86806_18</Data></Cell>
    <Cell><Data ss:Type="String">TCTAGCATCGAGCACCCGCC</Data></Cell>
    <Cell><Data ss:Type="Number">20</Data></Cell>
    <Cell><Data ss:Type="String">chr7</Data></Cell>
    <Cell><Data ss:Type="String">+</Data></Cell>
    <Cell><Data ss:Type="Number">4037099</Data></Cell>
    <Cell><Data ss:Type="Number">4037193</Data></Cell>
    <Cell><Data ss:Type="String">ttcgccagttagtagGCGGGTGCTCGATGCTAGATGttatttattaccattgtctgtgcccaTCTAGCATCGAGCACCCACCcacttcctgcaaa</Data></Cell>
    <Cell><Data ss:Type="Number">0</Data></Cell>
    <Cell ss:Index="17"><Data ss:Type="String">3'</Data></Cell>
    <Cell><Data ss:Type="String">New</Data></Cell>
    <Cell><Data ss:Type="String">gp4a</Data></Cell>
    <Cell><Data ss:Type="String">...(.(((..(((.((.(((((((((((((((((((.(((..((.......))..)))..))))))))))))))))))).)).)))..))))...</Data></Cell>
    <Cell><Data ss:Type="Number">89</Data></Cell>
    <Cell><Data ss:Type="Number">49.5</Data></Cell>
    <Cell><Data ss:Type="Number">-47.8</Data></Cell>
    <Cell ss:StyleID="s63"><Data ss:Type="Number">6.6869768684778901</Data></Cell>
    <Cell ss:StyleID="s63"><Data ss:Type="Number">7.4526380338798397</Data></Cell>
    <Cell><Data ss:Type="String">low</Data></Cell>
   </Row>
   <Row>
    <Cell><Data ss:Type="Number">123</Data></Cell>
    <Cell><Data ss:Type="Number">90</Data></Cell>
    <Cell><Data ss:Type="String">PC-5p-282506_3</Data></Cell>
    <Cell><Data ss:Type="String">TGGAGGCATGTAGTTCCTAAGT</Data></Cell>
    <Cell><Data ss:Type="Number">22</Data></Cell>
    <Cell><Data ss:Type="String">chrX</Data></Cell>
    <Cell><Data ss:Type="String">-</Data></Cell>
    <Cell><Data ss:Type="Number">21570246</Data></Cell>
    <Cell><Data ss:Type="Number">21570306</Data></Cell>
    <Cell><Data ss:Type="String">ggTGGAGGCATGTAGTTCCTAAGTttataattggtaatTTAGAAACTAAATGCCTCCATGG</Data></Cell>
    <Cell><Data ss:Type="Number">0</Data></Cell>
    <Cell ss:Index="17"><Data ss:Type="String">5'</Data></Cell>
    <Cell><Data ss:Type="String">New</Data></Cell>
    <Cell><Data ss:Type="String">gp4a</Data></Cell>
    <Cell><Data ss:Type="String">.((((((((((.(((((.(((((((..........))))))).))))).))))))))))..</Data></Cell>
    <Cell><Data ss:Type="Number">58</Data></Cell>
    <Cell><Data ss:Type="Number">37.700000000000003</Data></Cell>
    <Cell><Data ss:Type="Number">-26.7</Data></Cell>
    <Cell ss:StyleID="s63"><Data ss:Type="Number">3.8211296391302199</Data></Cell>
    <Cell ss:StyleID="s63"><Data ss:Type="Number">0.82807089265331502</Data></Cell>
    <Cell><Data ss:Type="String">low</Data></Cell>
   </Row>
   <Row>
    <Cell><Data ss:Type="Number">126</Data></Cell>
    <Cell><Data ss:Type="Number">93</Data></Cell>
    <Cell><Data ss:Type="String">PC-5p-1086968_2</Data></Cell>
    <Cell><Data ss:Type="String">ATCATTACCAGTACTTGATACT</Data></Cell>
    <Cell><Data ss:Type="Number">22</Data></Cell>
    <Cell><Data ss:Type="String">chr5</Data></Cell>
    <Cell><Data ss:Type="String">+</Data></Cell>
    <Cell><Data ss:Type="Number">4775960</Data></Cell>
    <Cell><Data ss:Type="Number">4776060</Data></Cell>
    <Cell><Data ss:Type="String">cggcttaaaaggctgctctagATCATTACCAGTACTTGATACTgttgtgtgcaagtatcaTATCAAGTATTGGTGAGGATCTggacctgtcttttaaggtg</Data></Cell>
    <Cell><Data ss:Type="Number">0</Data></Cell>
    <Cell ss:Index="17"><Data ss:Type="String">5'</Data></Cell>
    <Cell><Data ss:Type="String">New</Data></Cell>
    <Cell><Data ss:Type="String">gp4a</Data></Cell>
    <Cell><Data ss:Type="String">...((((((((((...((((((((.((((((((((((((((.(((((....)))....)))))))))))))))))).))))))))...))))))))))...</Data></Cell>
    <Cell><Data ss:Type="Number">95</Data></Cell>
    <Cell><Data ss:Type="Number">41.6</Data></Cell>
    <Cell><Data ss:Type="Number">-45.1</Data></Cell>
    <Cell ss:StyleID="s63"><Data ss:Type="Number">2.8658472293476702</Data></Cell>
    <Cell ss:StyleID="s63"><Data ss:Type="Number">0.82807089265331502</Data></Cell>
    <Cell><Data ss:Type="String">low</Data></Cell>
   </Row>
   <Row>
    <Cell><Data ss:Type="Number">126</Data></Cell>
    <Cell><Data ss:Type="Number">94</Data></Cell>
    <Cell><Data ss:Type="String">PC-3p-72347_27</Data></Cell>
    <Cell><Data ss:Type="String">TATCAAGTATTGGTGAGGATCT</Data></Cell>
    <Cell><Data ss:Type="Number">22</Data></Cell>
    <Cell><Data ss:Type="String">chr5</Data></Cell>
    <Cell><Data ss:Type="String">+</Data></Cell>
    <Cell><Data ss:Type="Number">4775960</Data></Cell>
    <Cell><Data ss:Type="Number">4776060</Data></Cell>
    <Cell><Data ss:Type="String">cggcttaaaaggctgctctagATCATTACCAGTACTTGATACTgttgtgtgcaagtatcaTATCAAGTATTGGTGAGGATCTggacctgtcttttaaggtg</Data></Cell>
    <Cell><Data ss:Type="Number">0</Data></Cell>
    <Cell ss:Index="17"><Data ss:Type="String">3'</Data></Cell>
    <Cell><Data ss:Type="String">New</Data></Cell>
    <Cell><Data ss:Type="String">gp4a</Data></Cell>
    <Cell><Data ss:Type="String">...((((((((((...((((((((.((((((((((((((((.(((((....)))....)))))))))))))))))).))))))))...))))))))))...</Data></Cell>
    <Cell><Data ss:Type="Number">95</Data></Cell>
    <Cell><Data ss:Type="Number">41.6</Data></Cell>
    <Cell><Data ss:Type="Number">-45.1</Data></Cell>
    <Cell ss:StyleID="s63"><Data ss:Type="Number">14.3292361467383</Data></Cell>
    <Cell ss:StyleID="s63"><Data ss:Type="Number">11.592992497146399</Data></Cell>
    <Cell><Data ss:Type="String">middle</Data></Cell>
   </Row>
   <Row>
    <Cell><Data ss:Type="Number">128</Data></Cell>
    <Cell><Data ss:Type="Number">97</Data></Cell>
    <Cell><Data ss:Type="String">PC-5p-4356_465</Data></Cell>
    <Cell><Data ss:Type="String">ATGTGCTTGGCTGAGGAGC</Data></Cell>
    <Cell><Data ss:Type="Number">19</Data></Cell>
    <Cell><Data ss:Type="String">GL894807.2</Data></Cell>
    <Cell><Data ss:Type="String">-</Data></Cell>
    <Cell><Data ss:Type="Number">50036</Data></Cell>
    <Cell><Data ss:Type="Number">50100</Data></Cell>
    <Cell><Data ss:Type="String">nnngcaATGTGCTTGGCTGAGGTGCtaaacttcattctagttctgttagtcaacactaaggcact</Data></Cell>
    <Cell><Data ss:Type="Number">0</Data></Cell>
    <Cell ss:Index="17"><Data ss:Type="String">5'</Data></Cell>
    <Cell><Data ss:Type="String">New</Data></Cell>
    <Cell><Data ss:Type="String">gp4a</Data></Cell>
    <Cell><Data ss:Type="String">...((...(((.((((((((((..(((..........)))..)).)))))))))))....))...</Data></Cell>
    <Cell><Data ss:Type="Number">59</Data></Cell>
    <Cell><Data ss:Type="Number">41.5</Data></Cell>
    <Cell><Data ss:Type="Number">-15.5</Data></Cell>
    <Cell ss:StyleID="s63"><Data ss:Type="Number">77.855516397278294</Data></Cell>
    <Cell ss:StyleID="s63"><Data ss:Type="Number">82.807089265331498</Data></Cell>
    <Cell><Data ss:Type="String">middle</Data></Cell>
   </Row>
   <Row>
    <Cell><Data ss:Type="Number">129</Data></Cell>
    <Cell><Data ss:Type="Number">97</Data></Cell>
    <Cell><Data ss:Type="String">PC-5p-4356_465</Data></Cell>
    <Cell><Data ss:Type="String">ATGTGCTTGGCTGAGGAGC</Data></Cell>
    <Cell><Data ss:Type="Number">19</Data></Cell>
    <Cell><Data ss:Type="String">chr14</Data></Cell>
    <Cell><Data ss:Type="String">-</Data></Cell>
    <Cell><Data ss:Type="Number">105385936</Data></Cell>
    <Cell><Data ss:Type="Number">105386000</Data></Cell>
    <Cell><Data ss:Type="String">nnngcaATGTGCTTGGCTGAGGTGCtaaacttcattctagttctgttagtcaacactaaggcact</Data></Cell>
    <Cell><Data ss:Type="Number">0</Data></Cell>
    <Cell ss:Index="17"><Data ss:Type="String">5'</Data></Cell>
    <Cell><Data ss:Type="String">New</Data></Cell>
    <Cell><Data ss:Type="String">gp4a</Data></Cell>
    <Cell><Data ss:Type="String">...((...(((.((((((((((..(((..........)))..)).)))))))))))....))...</Data></Cell>
    <Cell><Data ss:Type="Number">59</Data></Cell>
    <Cell><Data ss:Type="Number">41.5</Data></Cell>
    <Cell><Data ss:Type="Number">-15.5</Data></Cell>
    <Cell ss:StyleID="s63"><Data ss:Type="Number">77.855516397278294</Data></Cell>
    <Cell ss:StyleID="s63"><Data ss:Type="Number">82.807089265331498</Data></Cell>
    <Cell><Data ss:Type="String">middle</Data></Cell>
   </Row>
   <Row>
    <Cell><Data ss:Type="Number">134</Data></Cell>
    <Cell><Data ss:Type="Number">100</Data></Cell>
    <Cell><Data ss:Type="String">PC-3p-204488_5</Data></Cell>
    <Cell><Data ss:Type="String">TCATGGATTGTCTTCTGGGTACT</Data></Cell>
    <Cell><Data ss:Type="Number">23</Data></Cell>
    <Cell><Data ss:Type="String">chr4</Data></Cell>
    <Cell><Data ss:Type="String">+</Data></Cell>
    <Cell><Data ss:Type="Number">75497274</Data></Cell>
    <Cell><Data ss:Type="Number">75497344</Data></Cell>
    <Cell><Data ss:Type="String">nnntgagtacccagaagacaatccatgaagtggtattgccaccTCATGGATTGTCTTCTGGGTACTtactc</Data></Cell>
    <Cell><Data ss:Type="Number">0</Data></Cell>
    <Cell ss:Index="17"><Data ss:Type="String">3'</Data></Cell>
    <Cell><Data ss:Type="String">New</Data></Cell>
    <Cell><Data ss:Type="String">gp4a</Data></Cell>
    <Cell><Data ss:Type="String">...(((((((((((((((((((((((((.((((.....)))).)))))))))))))))))))))))))...</Data></Cell>
    <Cell><Data ss:Type="Number">65</Data></Cell>
    <Cell><Data ss:Type="Number">43.7</Data></Cell>
    <Cell><Data ss:Type="Number">-51.5</Data></Cell>
    <Cell ss:StyleID="s63"><Data ss:Type="Number">1.43292361467383</Data></Cell>
    <Cell ss:StyleID="s63"><Data ss:Type="Number">1.24210633897997</Data></Cell>
    <Cell><Data ss:Type="String">low</Data></Cell>
   </Row>
   <Row>
    <Cell><Data ss:Type="Number">135</Data></Cell>
    <Cell><Data ss:Type="Number">100</Data></Cell>
    <Cell><Data ss:Type="String">PC-3p-204488_5</Data></Cell>
    <Cell><Data ss:Type="String">TCATGGATTGTCTTCTGGGTACT</Data></Cell>
    <Cell><Data ss:Type="Number">23</Data></Cell>
    <Cell><Data ss:Type="String">chr4</Data></Cell>
    <Cell><Data ss:Type="String">-</Data></Cell>
    <Cell><Data ss:Type="Number">75497238</Data></Cell>
    <Cell><Data ss:Type="Number">75497304</Data></Cell>
    <Cell><Data ss:Type="String">gtaagtacccagaagacaatccatgaggtggcaataccactTCATGGATTGTCTTCTGGGTACTcan</Data></Cell>
    <Cell><Data ss:Type="Number">0</Data></Cell>
    <Cell ss:Index="17"><Data ss:Type="String">3'</Data></Cell>
    <Cell><Data ss:Type="String">New</Data></Cell>
    <Cell><Data ss:Type="String">gp4a</Data></Cell>
    <Cell><Data ss:Type="String">...((((((((((((((((((((((((((((.....))))))))))))))))))))))))))))...</Data></Cell>
    <Cell><Data ss:Type="Number">61</Data></Cell>
    <Cell><Data ss:Type="Number">44.8</Data></Cell>
    <Cell><Data ss:Type="Number">-52.1</Data></Cell>
    <Cell ss:StyleID="s63"><Data ss:Type="Number">1.43292361467383</Data></Cell>
    <Cell ss:StyleID="s63"><Data ss:Type="Number">1.24210633897997</Data></Cell>
    <Cell><Data ss:Type="String">low</Data></Cell>
   </Row>
   <Row>
    <Cell><Data ss:Type="Number">138</Data></Cell>
    <Cell><Data ss:Type="Number">102</Data></Cell>
    <Cell><Data ss:Type="String">PC-5p-189015_8</Data></Cell>
    <Cell><Data ss:Type="String">TGTTTTACGTCCTTTCACCTAGT</Data></Cell>
    <Cell><Data ss:Type="Number">23</Data></Cell>
    <Cell><Data ss:Type="String">chr12</Data></Cell>
    <Cell><Data ss:Type="String">-</Data></Cell>
    <Cell><Data ss:Type="Number">23440171</Data></Cell>
    <Cell><Data ss:Type="Number">23440248</Data></Cell>
    <Cell><Data ss:Type="String">catcggggccTGTTTTACGTCCTTTCACCTAGTtttttctatgaaCCTGGGTGGGAGGACGTGAAACaggccttgggt</Data></Cell>
    <Cell><Data ss:Type="Number">0</Data></Cell>
    <Cell ss:Index="17"><Data ss:Type="String">5'</Data></Cell>
    <Cell><Data ss:Type="String">New</Data></Cell>
    <Cell><Data ss:Type="String">gp4a</Data></Cell>
    <Cell><Data ss:Type="String">..((..(((((((((((((((((..(((((((.(((......))).)))))))..)))))))))))))))))..))..</Data></Cell>
    <Cell><Data ss:Type="Number">74</Data></Cell>
    <Cell><Data ss:Type="Number">51.3</Data></Cell>
    <Cell><Data ss:Type="Number">-52.3</Data></Cell>
    <Cell ss:StyleID="s63"><Data ss:Type="Number">3.8211296391302199</Data></Cell>
    <Cell ss:StyleID="s63"><Data ss:Type="Number">5.7964962485732103</Data></Cell>
    <Cell><Data ss:Type="String">low</Data></Cell>
   </Row>
   <Row>
    <Cell><Data ss:Type="Number">143</Data></Cell>
    <Cell><Data ss:Type="Number">107</Data></Cell>
    <Cell><Data ss:Type="String">PC-3p-578560_2</Data></Cell>
    <Cell><Data ss:Type="String">TGGGACAGGTGGATAGGGGCACT</Data></Cell>
    <Cell><Data ss:Type="Number">23</Data></Cell>
    <Cell><Data ss:Type="String">chr5</Data></Cell>
    <Cell><Data ss:Type="String">+</Data></Cell>
    <Cell><Data ss:Type="Number">16196911</Data></Cell>
    <Cell><Data ss:Type="Number">16197012</Data></Cell>
    <Cell><Data ss:Type="String">nnncaggTGCCCCTATCCACCTGTCCCACgtgacanncanggccatgtgggtcttctgggccctgactgtcacgTGGGACAGGTGGATAGGGGCACCtgtgg</Data></Cell>
    <Cell><Data ss:Type="Number">0</Data></Cell>
    <Cell ss:Index="17"><Data ss:Type="String">3'</Data></Cell>
    <Cell><Data ss:Type="String">New</Data></Cell>
    <Cell><Data ss:Type="String">gp4a</Data></Cell>
    <Cell><Data ss:Type="String">...((((((((((((((((((((((((((((((((..((.((((....(((...))).)))).))..))))))))))))))))))))))))))))))))...</Data></Cell>
    <Cell><Data ss:Type="Number">96</Data></Cell>
    <Cell><Data ss:Type="Number">59.8</Data></Cell>
    <Cell><Data ss:Type="Number">-84.3</Data></Cell>
    <Cell ss:StyleID="s63"><Data ss:Type="Number">1.9105648195651099</Data></Cell>
    <Cell ss:StyleID="s63"><Data ss:Type="Number">0.82807089265331502</Data></Cell>
    <Cell><Data ss:Type="String">low</Data></Cell>
   </Row>
   <Row>
    <Cell><Data ss:Type="Number">148</Data></Cell>
    <Cell><Data ss:Type="Number">110</Data></Cell>
    <Cell><Data ss:Type="String">PC-3p-165817_8</Data></Cell>
    <Cell><Data ss:Type="String">GTCCCCGCCCCTTGCCTCT</Data></Cell>
    <Cell><Data ss:Type="Number">19</Data></Cell>
    <Cell><Data ss:Type="String">chr6</Data></Cell>
    <Cell><Data ss:Type="String">+</Data></Cell>
    <Cell><Data ss:Type="Number">60086530</Data></Cell>
    <Cell><Data ss:Type="Number">60086615</Data></Cell>
    <Cell><Data ss:Type="String">agctttaggaggaagaaggtggggatccttgaaagagaagggaatggaatcagggggaggGTCCCCGCCCCCTGCCTCTtgagtgt</Data></Cell>
    <Cell><Data ss:Type="Number">0</Data></Cell>
    <Cell ss:Index="17"><Data ss:Type="String">3'</Data></Cell>
    <Cell><Data ss:Type="String">New</Data></Cell>
    <Cell><Data ss:Type="String">gp4a</Data></Cell>
    <Cell><Data ss:Type="String">.(((((((((((.((..(((((((((((((....((.............)).....)))))))))))))..)).))))))))).))</Data></Cell>
    <Cell><Data ss:Type="Number">85</Data></Cell>
    <Cell><Data ss:Type="Number">57</Data></Cell>
    <Cell><Data ss:Type="Number">-36.200000000000003</Data></Cell>
    <Cell ss:StyleID="s63"><Data ss:Type="Number">1.43292361467383</Data></Cell>
    <Cell ss:StyleID="s63"><Data ss:Type="Number">1.24210633897997</Data></Cell>
    <Cell><Data ss:Type="String">low</Data></Cell>
   </Row>
   <Row>
    <Cell><Data ss:Type="Number">149</Data></Cell>
    <Cell><Data ss:Type="Number">110</Data></Cell>
    <Cell><Data ss:Type="String">PC-3p-165817_8</Data></Cell>
    <Cell><Data ss:Type="String">GTCCCCGCCCCTTGCCTCT</Data></Cell>
[truncated: 7,645,230 more chars]
