# Supplementary material for: In low protein diets, microRNA-19b regulates urea synthesis by targeting SIRT5
Source: Sci Rep. 2016 Sep 30;6:33291. doi: 10.1038/srep33291 (PMC5043173; doi:10.1038/srep33291)
Supplement: Supplementary Table S3 [file srep33291-s4.xml]

<?xml version="1.0"?>
<?mso-application progid="Excel.Sheet"?>
<Workbook xmlns="urn:schemas-microsoft-com:office:spreadsheet"
 xmlns:o="urn:schemas-microsoft-com:office:office"
 xmlns:x="urn:schemas-microsoft-com:office:excel"
 xmlns:ss="urn:schemas-microsoft-com:office:spreadsheet"
 xmlns:html="http://www.w3.org/TR/REC-html40">
 <DocumentProperties xmlns="urn:schemas-microsoft-com:office:office">
  <Author>sce</Author>
  <LastAuthor>sce</LastAuthor>
  <Created>2016-01-24T06:45:58Z</Created>
  <LastSaved>2016-03-23T13:37:18Z</LastSaved>
  <Version>12.00</Version>
 </DocumentProperties>
 <ExcelWorkbook xmlns="urn:schemas-microsoft-com:office:excel">
  <WindowHeight>7200</WindowHeight>
  <WindowWidth>19935</WindowWidth>
  <WindowTopX>480</WindowTopX>
  <WindowTopY>600</WindowTopY>
  <ProtectStructure>False</ProtectStructure>
  <ProtectWindows>False</ProtectWindows>
 </ExcelWorkbook>
 <Styles>
  <Style ss:ID="Default" ss:Name="Normal">
   <Alignment ss:Vertical="Center"/>
   <Borders/>
   <Font ss:FontName="宋体" x:CharSet="134" ss:Size="11" ss:Color="#000000"/>
   <Interior/>
   <NumberFormat/>
   <Protection/>
  </Style>
  <Style ss:ID="s62">
   <Font ss:FontName="Times New Roman" x:Family="Roman" ss:Size="11"
    ss:Color="#000000"/>
  </Style>
  <Style ss:ID="s63">
   <Font ss:FontName="Times New Roman" x:Family="Roman" ss:Size="11"
    ss:Color="#000000"/>
   <NumberFormat ss:Format="0.00_);[Red]\(0.00\)"/>
  </Style>
  <Style ss:ID="s64">
   <Font ss:FontName="Times New Roman" x:Family="Roman" ss:Size="11"
    ss:Color="#000000" ss:Bold="1"/>
   <NumberFormat ss:Format="0.00_);[Red]\(0.00\)"/>
  </Style>
  <Style ss:ID="s65">
   <Font ss:FontName="Times New Roman" x:Family="Roman" ss:Size="11"
    ss:Color="#000000" ss:Bold="1"/>
  </Style>
  <Style ss:ID="s66">
   <Alignment ss:Vertical="Bottom"/>
   <Font ss:FontName="Times New Roman" x:Family="Roman" ss:Size="11"
    ss:Color="#000000" ss:Bold="1"/>
  </Style>
  <Style ss:ID="s67">
   <Font ss:FontName="Times New Roman" x:Family="Roman" ss:Size="11"
    ss:Color="#000000" ss:Bold="1"/>
   <Interior/>
  </Style>
  <Style ss:ID="s68">
   <Font ss:FontName="Times New Roman" x:Family="Roman" ss:Size="11"
    ss:Color="#000000"/>
   <Interior ss:Color="#FFFF00" ss:Pattern="Solid"/>
  </Style>
 </Styles>
 <Worksheet ss:Name="Sheet1">
  <Table ss:ExpandedColumnCount="16384" ss:ExpandedRowCount="28" x:FullColumns="1"
   x:FullRows="1" ss:StyleID="s62" ss:DefaultColumnWidth="54"
   ss:DefaultRowHeight="15">
   <Column ss:Index="2" ss:StyleID="s62" ss:AutoFitWidth="0" ss:Width="136.5"/>
   <Column ss:StyleID="s62" ss:AutoFitWidth="0" ss:Width="182.25"/>
   <Column ss:StyleID="s63" ss:AutoFitWidth="0" ss:Width="105.75"/>
   <Column ss:StyleID="s63" ss:AutoFitWidth="0" ss:Width="111"/>
   <Column ss:StyleID="s63" ss:AutoFitWidth="0" ss:Width="102.75"/>
   <Column ss:StyleID="s63" ss:AutoFitWidth="0"/>
   <Row ss:AutoFitHeight="0" ss:Height="14.25" ss:StyleID="s65">
    <Cell ss:StyleID="s66"><Data ss:Type="String">Table S3 Differentially expressed miRNAs between the LP and NP groups</Data></Cell>
    <Cell ss:Index="3" ss:StyleID="s67"/>
    <Cell ss:StyleID="s64"/>
    <Cell ss:StyleID="s64"/>
    <Cell ss:StyleID="s64"/>
    <Cell ss:StyleID="s64"/>
   </Row>
   <Row ss:AutoFitHeight="0" ss:Height="14.25" ss:StyleID="s65">
    <Cell ss:StyleID="s66"/>
    <Cell ss:Index="3" ss:StyleID="s67"/>
    <Cell ss:StyleID="s64"/>
    <Cell ss:StyleID="s64"/>
    <Cell ss:StyleID="s64"/>
    <Cell ss:StyleID="s64"/>
   </Row>
   <Row ss:AutoFitHeight="0" ss:StyleID="s65">
    <Cell ss:StyleID="s62"><Data ss:Type="String">Index</Data></Cell>
    <Cell ss:StyleID="s62"><Data ss:Type="String">miR_name</Data></Cell>
    <Cell ss:StyleID="s62"><Data ss:Type="String">miR_seq</Data></Cell>
    <Cell ss:StyleID="s63"><Data ss:Type="String">fold_change(LP/NP)</Data></Cell>
    <Cell ss:StyleID="s63"><Data ss:Type="String">pvalue(chi_square_2x2)</Data></Cell>
    <Cell ss:StyleID="s63"><Data ss:Type="String">LPgroup(norm)</Data></Cell>
    <Cell ss:StyleID="s63"><Data ss:Type="String">NPgroup(norm)</Data></Cell>
    <Cell ss:StyleID="s62"/>
    <Cell ss:StyleID="s62"/>
    <Cell ss:StyleID="s62"/>
    <Cell ss:StyleID="s62"/>
    <Cell ss:StyleID="s62"/>
    <Cell ss:StyleID="s62"/>
    <Cell ss:StyleID="s62"/>
    <Cell ss:StyleID="s62"/>
    <Cell ss:StyleID="s62"/>
    <Cell ss:StyleID="s62"/>
    <Cell ss:StyleID="s62"/>
    <Cell ss:StyleID="s62"/>
    <Cell ss:StyleID="s62"/>
    <Cell ss:StyleID="s62"/>
    <Cell ss:StyleID="s62"/>
    <Cell ss:StyleID="s62"/>
    <Cell ss:StyleID="s62"/>
    <Cell ss:StyleID="s62"/>
    <Cell ss:StyleID="s62"/>
    <Cell ss:StyleID="s62"/>
    <Cell ss:StyleID="s62"/>
    <Cell ss:StyleID="s62"/>
    <Cell ss:StyleID="s62"/>
    <Cell ss:StyleID="s62"/>
    <Cell ss:StyleID="s62"/>
    <Cell ss:StyleID="s62"/>
    <Cell ss:StyleID="s62"/>
    <Cell ss:StyleID="s62"/>
    <Cell ss:StyleID="s62"/>
    <Cell ss:StyleID="s62"/>
    <Cell ss:StyleID="s62"/>
    <Cell ss:StyleID="s62"/>
    <Cell ss:StyleID="s62"/>
    <Cell ss:StyleID="s62"/>
    <Cell ss:StyleID="s62"/>
    <Cell ss:StyleID="s62"/>
    <Cell ss:StyleID="s62"/>
    <Cell ss:StyleID="s62"/>
    <Cell ss:StyleID="s62"/>
    <Cell ss:StyleID="s62"/>
    <Cell ss:StyleID="s62"/>
    <Cell ss:StyleID="s62"/>
    <Cell ss:StyleID="s62"/>
    <Cell ss:StyleID="s62"/>
    <Cell ss:StyleID="s62"/>
    <Cell ss:StyleID="s62"/>
    <Cell ss:StyleID="s62"/>
    <Cell ss:StyleID="s62"/>
    <Cell ss:StyleID="s62"/>
    <Cell ss:StyleID="s62"/>
    <Cell ss:StyleID="s62"/>
    <Cell ss:StyleID="s62"/>
    <Cell ss:StyleID="s62"/>
    <Cell ss:StyleID="s62"/>
    <Cell ss:StyleID="s62"/>
    <Cell ss:StyleID="s62"/>
    <Cell ss:StyleID="s62"/>
    <Cell ss:StyleID="s62"/>
    <Cell ss:StyleID="s62"/>
    <Cell ss:StyleID="s62"/>
    <Cell ss:StyleID="s62"/>
    <Cell ss:StyleID="s62"/>
    <Cell ss:StyleID="s62"/>
    <Cell ss:StyleID="s62"/>
    <Cell ss:StyleID="s62"/>
    <Cell ss:StyleID="s62"/>
    <Cell ss:StyleID="s62"/>
    <Cell ss:StyleID="s62"/>
    <Cell ss:StyleID="s62"/>
    <Cell ss:StyleID="s62"/>
    <Cell ss:StyleID="s62"/>
    <Cell ss:StyleID="s62"/>
    <Cell ss:StyleID="s62"/>
    <Cell ss:StyleID="s62"/>
    <Cell ss:StyleID="s62"/>
    <Cell ss:StyleID="s62"/>
    <Cell ss:StyleID="s62"/>
    <Cell ss:StyleID="s62"/>
    <Cell ss:StyleID="s62"/>
    <Cell ss:StyleID="s62"/>
    <Cell ss:StyleID="s62"/>
    <Cell ss:StyleID="s62"/>
    <Cell ss:StyleID="s62"/>
    <Cell ss:StyleID="s62"/>
    <Cell ss:StyleID="s62"/>
    <Cell ss:StyleID="s62"/>
    <Cell ss:StyleID="s62"/>
    <Cell ss:StyleID="s62"/>
    <Cell ss:StyleID="s62"/>
    <Cell ss:StyleID="s62"/>
    <Cell ss:StyleID="s62"/>
    <Cell ss:StyleID="s62"/>
    <Cell ss:StyleID="s62"/>
    <Cell ss:StyleID="s62"/>
    <Cell ss:StyleID="s62"/>
    <Cell ss:StyleID="s62"/>
    <Cell ss:StyleID="s62"/>
    <Cell ss:StyleID="s62"/>
    <Cell ss:StyleID="s62"/>
    <Cell ss:StyleID="s62"/>
    <Cell ss:StyleID="s62"/>
    <Cell ss:StyleID="s62"/>
    <Cell ss:StyleID="s62"/>
    <Cell ss:StyleID="s62"/>
    <Cell ss:StyleID="s62"/>
    <Cell ss:StyleID="s62"/>
    <Cell ss:StyleID="s62"/>
    <Cell ss:StyleID="s62"/>
    <Cell ss:StyleID="s62"/>
    <Cell ss:StyleID="s62"/>
    <Cell ss:StyleID="s62"/>
    <Cell ss:StyleID="s62"/>
    <Cell ss:StyleID="s62"/>
    <Cell ss:StyleID="s62"/>
    <Cell ss:StyleID="s62"/>
    <Cell ss:StyleID="s62"/>
    <Cell ss:StyleID="s62"/>
    <Cell ss:StyleID="s62"/>
    <Cell ss:StyleID="s62"/>
    <Cell ss:StyleID="s62"/>
    <Cell ss:StyleID="s62"/>
    <Cell ss:StyleID="s62"/>
    <Cell ss:StyleID="s62"/>
    <Cell ss:StyleID="s62"/>
    <Cell ss:StyleID="s62"/>
    <Cell ss:StyleID="s62"/>
    <Cell ss:StyleID="s62"/>
    <Cell ss:StyleID="s62"/>
    <Cell ss:StyleID="s62"/>
    <Cell ss:StyleID="s62"/>
    <Cell ss:StyleID="s62"/>
    <Cell ss:StyleID="s62"/>
    <Cell ss:StyleID="s62"/>
    <Cell ss:StyleID="s62"/>
    <Cell ss:StyleID="s62"/>
    <Cell ss:StyleID="s62"/>
    <Cell ss:StyleID="s62"/>
    <Cell ss:StyleID="s62"/>
    <Cell ss:StyleID="s62"/>
    <Cell ss:StyleID="s62"/>
    <Cell ss:StyleID="s62"/>
    <Cell ss:StyleID="s62"/>
    <Cell ss:StyleID="s62"/>
    <Cell ss:StyleID="s62"/>
    <Cell ss:StyleID="s62"/>
    <Cell ss:StyleID="s62"/>
    <Cell ss:StyleID="s62"/>
    <Cell ss:StyleID="s62"/>
    <Cell ss:StyleID="s62"/>
    <Cell ss:StyleID="s62"/>
    <Cell ss:StyleID="s62"/>
    <Cell ss:StyleID="s62"/>
    <Cell ss:StyleID="s62"/>
    <Cell ss:StyleID="s62"/>
    <Cell ss:StyleID="s62"/>
    <Cell ss:StyleID="s62"/>
    <Cell ss:StyleID="s62"/>
    <Cell ss:StyleID="s62"/>
    <Cell ss:StyleID="s62"/>
    <Cell ss:StyleID="s62"/>
    <Cell ss:StyleID="s62"/>
    <Cell ss:StyleID="s62"/>
    <Cell ss:StyleID="s62"/>
    <Cell ss:StyleID="s62"/>
    <Cell ss:StyleID="s62"/>
    <Cell ss:StyleID="s62"/>
    <Cell ss:StyleID="s62"/>
    <Cell ss:StyleID="s62"/>
    <Cell ss:StyleID="s62"/>
    <Cell ss:StyleID="s62"/>
    <Cell ss:StyleID="s62"/>
    <Cell ss:StyleID="s62"/>
    <Cell ss:StyleID="s62"/>
    <Cell ss:StyleID="s62"/>
    <Cell ss:StyleID="s62"/>
    <Cell ss:StyleID="s62"/>
    <Cell ss:StyleID="s62"/>
    <Cell ss:StyleID="s62"/>
    <Cell ss:StyleID="s62"/>
    <Cell ss:StyleID="s62"/>
    <Cell ss:StyleID="s62"/>
    <Cell ss:StyleID="s62"/>
    <Cell ss:StyleID="s62"/>
    <Cell ss:StyleID="s62"/>
    <Cell ss:StyleID="s62"/>
    <Cell ss:StyleID="s62"/>
    <Cell ss:StyleID="s62"/>
    <Cell ss:StyleID="s62"/>
    <Cell ss:StyleID="s62"/>
    <Cell ss:StyleID="s62"/>
    <Cell ss:StyleID="s62"/>
    <Cell ss:StyleID="s62"/>
    <Cell ss:StyleID="s62"/>
    <Cell ss:StyleID="s62"/>
    <Cell ss:StyleID="s62"/>
    <Cell ss:StyleID="s62"/>
    <Cell ss:StyleID="s62"/>
    <Cell ss:StyleID="s62"/>
    <Cell ss:StyleID="s62"/>
    <Cell ss:StyleID="s62"/>
    <Cell ss:StyleID="s62"/>
    <Cell ss:StyleID="s62"/>
    <Cell ss:StyleID="s62"/>
    <Cell ss:StyleID="s62"/>
    <Cell ss:StyleID="s62"/>
    <Cell ss:StyleID="s62"/>
    <Cell ss:StyleID="s62"/>
    <Cell ss:StyleID="s62"/>
    <Cell ss:StyleID="s62"/>
    <Cell ss:StyleID="s62"/>
    <Cell ss:StyleID="s62"/>
    <Cell ss:StyleID="s62"/>
    <Cell ss:StyleID="s62"/>
    <Cell ss:StyleID="s62"/>
    <Cell ss:StyleID="s62"/>
    <Cell ss:StyleID="s62"/>
    <Cell ss:StyleID="s62"/>
    <Cell ss:StyleID="s62"/>
    <Cell ss:StyleID="s62"/>
    <Cell ss:StyleID="s62"/>
    <Cell ss:StyleID="s62"/>
    <Cell ss:StyleID="s62"/>
    <Cell ss:StyleID="s62"/>
    <Cell ss:StyleID="s62"/>
    <Cell ss:StyleID="s62"/>
    <Cell ss:StyleID="s62"/>
    <Cell ss:StyleID="s62"/>
    <Cell ss:StyleID="s62"/>
    <Cell ss:StyleID="s62"/>
    <Cell ss:StyleID="s62"/>
    <Cell ss:StyleID="s62"/>
    <Cell ss:StyleID="s62"/>
    <Cell ss:StyleID="s62"/>
    <Cell ss:StyleID="s62"/>
    <Cell ss:StyleID="s62"/>
    <Cell ss:StyleID="s62"/>
    <Cell ss:StyleID="s62"/>
    <Cell ss:StyleID="s62"/>
    <Cell ss:StyleID="s62"/>
    <Cell ss:StyleID="s62"/>
    <Cell ss:StyleID="s62"/>
    <Cell ss:StyleID="s62"/>
    <Cell ss:StyleID="s62"/>
    <Cell ss:StyleID="s62"/>
    <Cell ss:StyleID="s62"/>
    <Cell ss:StyleID="s62"/>
    <Cell ss:StyleID="s62"/>
    <Cell ss:StyleID="s62"/>
    <Cell ss:StyleID="s62"/>
    <Cell ss:StyleID="s62"/>
    <Cell ss:StyleID="s62"/>
    <Cell ss:StyleID="s62"/>
    <Cell ss:StyleID="s62"/>
    <Cell ss:StyleID="s62"/>
    <Cell ss:StyleID="s62"/>
    <Cell ss:StyleID="s62"/>
    <Cell ss:StyleID="s62"/>
    <Cell ss:StyleID="s62"/>
    <Cell ss:StyleID="s62"/>
    <Cell ss:StyleID="s62"/>
    <Cell ss:StyleID="s62"/>
    <Cell ss:StyleID="s62"/>
    <Cell ss:StyleID="s62"/>
    <Cell ss:StyleID="s62"/>
    <Cell ss:StyleID="s62"/>
    <Cell ss:StyleID="s62"/>
    <Cell ss:StyleID="s62"/>
    <Cell ss:StyleID="s62"/>
    <Cell ss:StyleID="s62"/>
    <Cell ss:StyleID="s62"/>
    <Cell ss:StyleID="s62"/>
    <Cell ss:StyleID="s62"/>
    <Cell ss:StyleID="s62"/>
    <Cell ss:StyleID="s62"/>
    <Cell ss:StyleID="s62"/>
    <Cell ss:StyleID="s62"/>
    <Cell ss:StyleID="s62"/>
    <Cell ss:StyleID="s62"/>
    <Cell ss:StyleID="s62"/>
    <Cell ss:StyleID="s62"/>
    <Cell ss:StyleID="s62"/>
    <Cell ss:StyleID="s62"/>
    <Cell ss:StyleID="s62"/>
    <Cell ss:StyleID="s62"/>
    <Cell ss:StyleID="s62"/>
    <Cell ss:StyleID="s62"/>
    <Cell ss:StyleID="s62"/>
    <Cell ss:StyleID="s62"/>
    <Cell ss:StyleID="s62"/>
    <Cell ss:StyleID="s62"/>
    <Cell ss:StyleID="s62"/>
    <Cell ss:StyleID="s62"/>
    <Cell ss:StyleID="s62"/>
    <Cell ss:StyleID="s62"/>
    <Cell ss:StyleID="s62"/>
    <Cell ss:StyleID="s62"/>
    <Cell ss:StyleID="s62"/>
    <Cell ss:StyleID="s62"/>
    <Cell ss:StyleID="s62"/>
    <Cell ss:StyleID="s62"/>
    <Cell ss:StyleID="s62"/>
    <Cell ss:StyleID="s62"/>
    <Cell ss:StyleID="s62"/>
    <Cell ss:StyleID="s62"/>
    <Cell ss:StyleID="s62"/>
    <Cell ss:StyleID="s62"/>
    <Cell ss:StyleID="s62"/>
    <Cell ss:StyleID="s62"/>
    <Cell ss:StyleID="s62"/>
    <Cell ss:StyleID="s62"/>
    <Cell ss:StyleID="s62"/>
    <Cell ss:StyleID="s62"/>
    <Cell ss:StyleID="s62"/>
    <Cell ss:StyleID="s62"/>
    <Cell ss:StyleID="s62"/>
    <Cell ss:StyleID="s62"/>
    <Cell ss:StyleID="s62"/>
    <Cell ss:StyleID="s62"/>
    <Cell ss:StyleID="s62"/>
    <Cell ss:StyleID="s62"/>
    <Cell ss:StyleID="s62"/>
    <Cell ss:StyleID="s62"/>
    <Cell ss:StyleID="s62"/>
    <Cell ss:StyleID="s62"/>
    <Cell ss:StyleID="s62"/>
    <Cell ss:StyleID="s62"/>
    <Cell ss:StyleID="s62"/>
    <Cell ss:StyleID="s62"/>
    <Cell ss:StyleID="s62"/>
    <Cell ss:StyleID="s62"/>
    <Cell ss:StyleID="s62"/>
    <Cell ss:StyleID="s62"/>
    <Cell ss:StyleID="s62"/>
    <Cell ss:StyleID="s62"/>
    <Cell ss:StyleID="s62"/>
    <Cell ss:StyleID="s62"/>
    <Cell ss:StyleID="s62"/>
    <Cell ss:StyleID="s62"/>
    <Cell ss:StyleID="s62"/>
    <Cell ss:StyleID="s62"/>
    <Cell ss:StyleID="s62"/>
    <Cell ss:StyleID="s62"/>
    <Cell ss:StyleID="s62"/>
    <Cell ss:StyleID="s62"/>
    <Cell ss:StyleID="s62"/>
    <Cell ss:StyleID="s62"/>
    <Cell ss:StyleID="s62"/>
    <Cell ss:StyleID="s62"/>
    <Cell ss:StyleID="s62"/>
    <Cell ss:StyleID="s62"/>
    <Cell ss:StyleID="s62"/>
    <Cell ss:StyleID="s62"/>
    <Cell ss:StyleID="s62"/>
    <Cell ss:StyleID="s62"/>
    <Cell ss:StyleID="s62"/>
    <Cell ss:StyleID="s62"/>
    <Cell ss:StyleID="s62"/>
    <Cell ss:StyleID="s62"/>
    <Cell ss:StyleID="s62"/>
    <Cell ss:StyleID="s62"/>
    <Cell ss:StyleID="s62"/>
    <Cell ss:StyleID="s62"/>
    <Cell ss:StyleID="s62"/>
    <Cell ss:StyleID="s62"/>
    <Cell ss:StyleID="s62"/>
    <Cell ss:StyleID="s62"/>
    <Cell ss:StyleID="s62"/>
    <Cell ss:StyleID="s62"/>
    <Cell ss:StyleID="s62"/>
    <Cell ss:StyleID="s62"/>
    <Cell ss:StyleID="s62"/>
    <Cell ss:StyleID="s62"/>
    <Cell ss:StyleID="s62"/>
    <Cell ss:StyleID="s62"/>
    <Cell ss:StyleID="s62"/>
    <Cell ss:StyleID="s62"/>
    <Cell ss:StyleID="s62"/>
    <Cell ss:StyleID="s62"/>
    <Cell ss:StyleID="s62"/>
    <Cell ss:StyleID="s62"/>
    <Cell ss:StyleID="s62"/>
    <Cell ss:StyleID="s62"/>
    <Cell ss:StyleID="s62"/>
    <Cell ss:StyleID="s62"/>
    <Cell ss:StyleID="s62"/>
    <Cell ss:StyleID="s62"/>
    <Cell ss:StyleID="s62"/>
    <Cell ss:StyleID="s62"/>
    <Cell ss:StyleID="s62"/>
    <Cell ss:StyleID="s62"/>
    <Cell ss:StyleID="s62"/>
    <Cell ss:StyleID="s62"/>
    <Cell ss:StyleID="s62"/>
    <Cell ss:StyleID="s62"/>
    <Cell ss:StyleID="s62"/>
    <Cell ss:StyleID="s62"/>
    <Cell ss:StyleID="s62"/>
    <Cell ss:StyleID="s62"/>
    <Cell ss:StyleID="s62"/>
    <Cell ss:StyleID="s62"/>
    <Cell ss:StyleID="s62"/>
    <Cell ss:StyleID="s62"/>
    <Cell ss:StyleID="s62"/>
    <Cell ss:StyleID="s62"/>
    <Cell ss:StyleID="s62"/>
    <Cell ss:StyleID="s62"/>
    <Cell ss:StyleID="s62"/>
    <Cell ss:StyleID="s62"/>
    <Cell ss:StyleID="s62"/>
    <Cell ss:StyleID="s62"/>
    <Cell ss:StyleID="s62"/>
    <Cell ss:StyleID="s62"/>
    <Cell ss:StyleID="s62"/>
    <Cell ss:StyleID="s62"/>
    <Cell ss:StyleID="s62"/>
    <Cell ss:StyleID="s62"/>
    <Cell ss:StyleID="s62"/>
    <Cell ss:StyleID="s62"/>
    <Cell ss:StyleID="s62"/>
    <Cell ss:StyleID="s62"/>
    <Cell ss:StyleID="s62"/>
    <Cell ss:StyleID="s62"/>
    <Cell ss:StyleID="s62"/>
    <Cell ss:StyleID="s62"/>
    <Cell ss:StyleID="s62"/>
    <Cell ss:StyleID="s62"/>
    <Cell ss:StyleID="s62"/>
    <Cell ss:StyleID="s62"/>
    <Cell ss:StyleID="s62"/>
    <Cell ss:StyleID="s62"/>
    <Cell ss:StyleID="s62"/>
    <Cell ss:StyleID="s62"/>
    <Cell ss:StyleID="s62"/>
    <Cell ss:StyleID="s62"/>
    <Cell ss:StyleID="s62"/>
    <Cell ss:StyleID="s62"/>
    <Cell ss:StyleID="s62"/>
    <Cell ss:StyleID="s62"/>
    <Cell ss:StyleID="s62"/>
    <Cell ss:StyleID="s62"/>
    <Cell ss:StyleID="s62"/>
    <Cell ss:StyleID="s62"/>
    <Cell ss:StyleID="s62"/>
    <Cell ss:StyleID="s62"/>
    <Cell ss:StyleID="s62"/>
    <Cell ss:StyleID="s62"/>
    <Cell ss:StyleID="s62"/>
    <Cell ss:StyleID="s62"/>
    <Cell ss:StyleID="s62"/>
    <Cell ss:StyleID="s62"/>
    <Cell ss:StyleID="s62"/>
    <Cell ss:StyleID="s62"/>
    <Cell ss:StyleID="s62"/>
    <Cell ss:StyleID="s62"/>
    <Cell ss:StyleID="s62"/>
    <Cell ss:StyleID="s62"/>
    <Cell ss:StyleID="s62"/>
    <Cell ss:StyleID="s62"/>
    <Cell ss:StyleID="s62"/>
    <Cell ss:StyleID="s62"/>
    <Cell ss:StyleID="s62"/>
    <Cell ss:StyleID="s62"/>
    <Cell ss:StyleID="s62"/>
    <Cell ss:StyleID="s62"/>
    <Cell ss:StyleID="s62"/>
    <Cell ss:StyleID="s62"/>
    <Cell ss:StyleID="s62"/>
    <Cell ss:StyleID="s62"/>
    <Cell ss:StyleID="s62"/>
    <Cell ss:StyleID="s62"/>
    <Cell ss:StyleID="s62"/>
    <Cell ss:StyleID="s62"/>
    <Cell ss:StyleID="s62"/>
    <Cell ss:StyleID="s62"/>
    <Cell ss:StyleID="s62"/>
    <Cell ss:StyleID="s62"/>
    <Cell ss:StyleID="s62"/>
    <Cell ss:StyleID="s62"/>
    <Cell ss:StyleID="s62"/>
    <Cell ss:StyleID="s62"/>
    <Cell ss:StyleID="s62"/>
    <Cell ss:StyleID="s62"/>
    <Cell ss:StyleID="s62"/>
    <Cell ss:StyleID="s62"/>
    <Cell ss:StyleID="s62"/>
    <Cell ss:StyleID="s62"/>
    <Cell ss:StyleID="s62"/>
    <Cell ss:StyleID="s62"/>
    <Cell ss:StyleID="s62"/>
    <Cell ss:StyleID="s62"/>
    <Cell ss:StyleID="s62"/>
    <Cell ss:StyleID="s62"/>
    <Cell ss:StyleID="s62"/>
    <Cell ss:StyleID="s62"/>
    <Cell ss:StyleID="s62"/>
    <Cell ss:StyleID="s62"/>
    <Cell ss:StyleID="s62"/>
    <Cell ss:StyleID="s62"/>
    <Cell ss:StyleID="s62"/>
    <Cell ss:StyleID="s62"/>
    <Cell ss:StyleID="s62"/>
    <Cell ss:StyleID="s62"/>
    <Cell ss:StyleID="s62"/>
    <Cell ss:StyleID="s62"/>
    <Cell ss:StyleID="s62"/>
    <Cell ss:StyleID="s62"/>
    <Cell ss:StyleID="s62"/>
    <Cell ss:StyleID="s62"/>
    <Cell ss:StyleID="s62"/>
    <Cell ss:StyleID="s62"/>
    <Cell ss:StyleID="s62"/>
    <Cell ss:StyleID="s62"/>
    <Cell ss:StyleID="s62"/>
    <Cell ss:StyleID="s62"/>
    <Cell ss:StyleID="s62"/>
    <Cell ss:StyleID="s62"/>
    <Cell ss:StyleID="s62"/>
    <Cell ss:StyleID="s62"/>
    <Cell ss:StyleID="s62"/>
    <Cell ss:StyleID="s62"/>
    <Cell ss:StyleID="s62"/>
    <Cell ss:StyleID="s62"/>
    <Cell ss:StyleID="s62"/>
    <Cell ss:StyleID="s62"/>
    <Cell ss:StyleID="s62"/>
    <Cell ss:StyleID="s62"/>
    <Cell ss:StyleID="s62"/>
    <Cell ss:StyleID="s62"/>
    <Cell ss:StyleID="s62"/>
    <Cell ss:StyleID="s62"/>
    <Cell ss:StyleID="s62"/>
    <Cell ss:StyleID="s62"/>
    <Cell ss:StyleID="s62"/>
    <Cell ss:StyleID="s62"/>
    <Cell ss:StyleID="s62"/>
    <Cell ss:StyleID="s62"/>
    <Cell ss:StyleID="s62"/>
    <Cell ss:StyleID="s62"/>
    <Cell ss:StyleID="s62"/>
    <Cell ss:StyleID="s62"/>
    <Cell ss:StyleID="s62"/>
    <Cell ss:StyleID="s62"/>
    <Cell ss:StyleID="s62"/>
    <Cell ss:StyleID="s62"/>
    <Cell ss:StyleID="s62"/>
    <Cell ss:StyleID="s62"/>
    <Cell ss:StyleID="s62"/>
    <Cell ss:StyleID="s62"/>
    <Cell ss:StyleID="s62"/>
    <Cell ss:StyleID="s62"/>
    <Cell ss:StyleID="s62"/>
    <Cell ss:StyleID="s62"/>
    <Cell ss:StyleID="s62"/>
    <Cell ss:StyleID="s62"/>
    <Cell ss:StyleID="s62"/>
    <Cell ss:StyleID="s62"/>
    <Cell ss:StyleID="s62"/>
    <Cell ss:StyleID="s62"/>
    <Cell ss:StyleID="s62"/>
    <Cell ss:StyleID="s62"/>
    <Cell ss:StyleID="s62"/>
    <Cell ss:StyleID="s62"/>
    <Cell ss:StyleID="s62"/>
    <Cell ss:StyleID="s62"/>
    <Cell ss:StyleID="s62"/>
    <Cell ss:StyleID="s62"/>
    <Cell ss:StyleID="s62"/>
    <Cell ss:StyleID="s62"/>
    <Cell ss:StyleID="s62"/>
    <Cell ss:StyleID="s62"/>
    <Cell ss:StyleID="s62"/>
    <Cell ss:StyleID="s62"/>
    <Cell ss:StyleID="s62"/>
    <Cell ss:StyleID="s62"/>
    <Cell ss:StyleID="s62"/>
    <Cell ss:StyleID="s62"/>
    <Cell ss:StyleID="s62"/>
    <Cell ss:StyleID="s62"/>
    <Cell ss:StyleID="s62"/>
    <Cell ss:StyleID="s62"/>
    <Cell ss:StyleID="s62"/>
    <Cell ss:StyleID="s62"/>
    <Cell ss:StyleID="s62"/>
    <Cell ss:StyleID="s62"/>
    <Cell ss:StyleID="s62"/>
    <Cell ss:StyleID="s62"/>
    <Cell ss:StyleID="s62"/>
    <Cell ss:StyleID="s62"/>
    <Cell ss:StyleID="s62"/>
    <Cell ss:StyleID="s62"/>
    <Cell ss:StyleID="s62"/>
    <Cell ss:StyleID="s62"/>
    <Cell ss:StyleID="s62"/>
    <Cell ss:StyleID="s62"/>
    <Cell ss:StyleID="s62"/>
    <Cell ss:StyleID="s62"/>
    <Cell ss:StyleID="s62"/>
    <Cell ss:StyleID="s62"/>
    <Cell ss:StyleID="s62"/>
    <Cell ss:StyleID="s62"/>
    <Cell ss:StyleID="s62"/>
    <Cell ss:StyleID="s62"/>
    <Cell ss:StyleID="s62"/>
    <Cell ss:StyleID="s62"/>
    <Cell ss:StyleID="s62"/>
    <Cell ss:StyleID="s62"/>
    <Cell ss:StyleID="s62"/>
    <Cell ss:StyleID="s62"/>
    <Cell ss:StyleID="s62"/>
    <Cell ss:StyleID="s62"/>
    <Cell ss:StyleID="s62"/>
    <Cell ss:StyleID="s62"/>
    <Cell ss:StyleID="s62"/>
    <Cell ss:StyleID="s62"/>
    <Cell ss:StyleID="s62"/>
    <Cell ss:StyleID="s62"/>
    <Cell ss:StyleID="s62"/>
    <Cell ss:StyleID="s62"/>
    <Cell ss:StyleID="s62"/>
    <Cell ss:StyleID="s62"/>
    <Cell ss:StyleID="s62"/>
    <Cell ss:StyleID="s62"/>
    <Cell ss:StyleID="s62"/>
    <Cell ss:StyleID="s62"/>
    <Cell ss:StyleID="s62"/>
    <Cell ss:StyleID="s62"/>
    <Cell ss:StyleID="s62"/>
    <Cell ss:StyleID="s62"/>
    <Cell ss:StyleID="s62"/>
    <Cell ss:StyleID="s62"/>
    <Cell ss:StyleID="s62"/>
    <Cell ss:StyleID="s62"/>
    <Cell ss:StyleID="s62"/>
    <Cell ss:StyleID="s62"/>
    <Cell ss:StyleID="s62"/>
    <Cell ss:StyleID="s62"/>
    <Cell ss:StyleID="s62"/>
    <Cell ss:StyleID="s62"/>
    <Cell ss:StyleID="s62"/>
    <Cell ss:StyleID="s62"/>
    <Cell ss:StyleID="s62"/>
    <Cell ss:StyleID="s62"/>
    <Cell ss:StyleID="s62"/>
    <Cell ss:StyleID="s62"/>
    <Cell ss:StyleID="s62"/>
    <Cell ss:StyleID="s62"/>
    <Cell ss:StyleID="s62"/>
    <Cell ss:StyleID="s62"/>
    <Cell ss:StyleID="s62"/>
    <Cell ss:StyleID="s62"/>
    <Cell ss:StyleID="s62"/>
    <Cell ss:StyleID="s62"/>
    <Cell ss:StyleID="s62"/>
    <Cell ss:StyleID="s62"/>
    <Cell ss:StyleID="s62"/>
    <Cell ss:StyleID="s62"/>
    <Cell ss:StyleID="s62"/>
    <Cell ss:StyleID="s62"/>
    <Cell ss:StyleID="s62"/>
    <Cell ss:StyleID="s62"/>
    <Cell ss:StyleID="s62"/>
    <Cell ss:StyleID="s62"/>
    <Cell ss:StyleID="s62"/>
    <Cell ss:StyleID="s62"/>
    <Cell ss:StyleID="s62"/>
    <Cell ss:StyleID="s62"/>
    <Cell ss:StyleID="s62"/>
    <Cell ss:StyleID="s62"/>
    <Cell ss:StyleID="s62"/>
    <Cell ss:StyleID="s62"/>
    <Cell ss:StyleID="s62"/>
    <Cell ss:StyleID="s62"/>
    <Cell ss:StyleID="s62"/>
    <Cell ss:StyleID="s62"/>
    <Cell ss:StyleID="s62"/>
    <Cell ss:StyleID="s62"/>
    <Cell ss:StyleID="s62"/>
    <Cell ss:StyleID="s62"/>
    <Cell ss:StyleID="s62"/>
    <Cell ss:StyleID="s62"/>
    <Cell ss:StyleID="s62"/>
    <Cell ss:StyleID="s62"/>
    <Cell ss:StyleID="s62"/>
    <Cell ss:StyleID="s62"/>
    <Cell ss:StyleID="s62"/>
    <Cell ss:StyleID="s62"/>
    <Cell ss:StyleID="s62"/>
    <Cell ss:StyleID="s62"/>
    <Cell ss:StyleID="s62"/>
    <Cell ss:StyleID="s62"/>
    <Cell ss:StyleID="s62"/>
    <Cell ss:StyleID="s62"/>
    <Cell ss:StyleID="s62"/>
    <Cell ss:StyleID="s62"/>
    <Cell ss:StyleID="s62"/>
    <Cell ss:StyleID="s62"/>
    <Cell ss:StyleID="s62"/>
    <Cell ss:StyleID="s62"/>
    <Cell ss:StyleID="s62"/>
    <Cell ss:StyleID="s62"/>
    <Cell ss:StyleID="s62"/>
    <Cell ss:StyleID="s62"/>
    <Cell ss:StyleID="s62"/>
    <Cell ss:StyleID="s62"/>
    <Cell ss:StyleID="s62"/>
    <Cell ss:StyleID="s62"/>
    <Cell ss:StyleID="s62"/>
    <Cell ss:StyleID="s62"/>
    <Cell ss:StyleID="s62"/>
    <Cell ss:StyleID="s62"/>
    <Cell ss:StyleID="s62"/>
    <Cell ss:StyleID="s62"/>
    <Cell ss:StyleID="s62"/>
    <Cell ss:StyleID="s62"/>
    <Cell ss:StyleID="s62"/>
    <Cell ss:StyleID="s62"/>
    <Cell ss:StyleID="s62"/>
    <Cell ss:StyleID="s62"/>
    <Cell ss:StyleID="s62"/>
    <Cell ss:StyleID="s62"/>
    <Cell ss:StyleID="s62"/>
    <Cell ss:StyleID="s62"/>
    <Cell ss:StyleID="s62"/>
    <Cell ss:StyleID="s62"/>
    <Cell ss:StyleID="s62"/>
    <Cell ss:StyleID="s62"/>
    <Cell ss:StyleID="s62"/>
    <Cell ss:StyleID="s62"/>
    <Cell ss:StyleID="s62"/>
    <Cell ss:StyleID="s62"/>
    <Cell ss:StyleID="s62"/>
    <Cell ss:StyleID="s62"/>
    <Cell ss:StyleID="s62"/>
    <Cell ss:StyleID="s62"/>
    <Cell ss:StyleID="s62"/>
    <Cell ss:StyleID="s62"/>
    <Cell ss:StyleID="s62"/>
    <Cell ss:StyleID="s62"/>
    <Cell ss:StyleID="s62"/>
    <Cell ss:StyleID="s62"/>
    <Cell ss:StyleID="s62"/>
    <Cell ss:StyleID="s62"/>
    <Cell ss:StyleID="s62"/>
    <Cell ss:StyleID="s62"/>
    <Cell ss:StyleID="s62"/>
    <Cell ss:StyleID="s62"/>
    <Cell ss:StyleID="s62"/>
    <Cell ss:StyleID="s62"/>
    <Cell ss:StyleID="s62"/>
    <Cell ss:StyleID="s62"/>
    <Cell ss:StyleID="s62"/>
    <Cell ss:StyleID="s62"/>
    <Cell ss:StyleID="s62"/>
    <Cell ss:StyleID="s62"/>
    <Cell ss:StyleID="s62"/>
    <Cell ss:StyleID="s62"/>
    <Cell ss:StyleID="s62"/>
    <Cell ss:StyleID="s62"/>
    <Cell ss:StyleID="s62"/>
    <Cell ss:StyleID="s62"/>
    <Cell ss:StyleID="s62"/>
    <Cell ss:StyleID="s62"/>
    <Cell ss:StyleID="s62"/>
    <Cell ss:StyleID="s62"/>
    <Cell ss:StyleID="s62"/>
    <Cell ss:StyleID="s62"/>
    <Cell ss:StyleID="s62"/>
    <Cell ss:StyleID="s62"/>
    <Cell ss:StyleID="s62"/>
    <Cell ss:StyleID="s62"/>
    <Cell ss:StyleID="s62"/>
    <Cell ss:StyleID="s62"/>
    <Cell ss:StyleID="s62"/>
    <Cell ss:StyleID="s62"/>
    <Cell ss:StyleID="s62"/>
    <Cell ss:StyleID="s62"/>
    <Cell ss:StyleID="s62"/>
    <Cell ss:StyleID="s62"/>
    <Cell ss:StyleID="s62"/>
    <Cell ss:StyleID="s62"/>
    <Cell ss:StyleID="s62"/>
    <Cell ss:StyleID="s62"/>
    <Cell ss:StyleID="s62"/>
    <Cell ss:StyleID="s62"/>
    <Cell ss:StyleID="s62"/>
    <Cell ss:StyleID="s62"/>
    <Cell ss:StyleID="s62"/>
    <Cell ss:StyleID="s62"/>
    <Cell ss:StyleID="s62"/>
    <Cell ss:StyleID="s62"/>
    <Cell ss:StyleID="s62"/>
    <Cell ss:StyleID="s62"/>
    <Cell ss:StyleID="s62"/>
    <Cell ss:StyleID="s62"/>
    <Cell ss:StyleID="s62"/>
    <Cell ss:StyleID="s62"/>
    <Cell ss:StyleID="s62"/>
    <Cell ss:StyleID="s62"/>
    <Cell ss:StyleID="s62"/>
    <Cell ss:StyleID="s62"/>
    <Cell ss:StyleID="s62"/>
    <Cell ss:StyleID="s62"/>
    <Cell ss:StyleID="s62"/>
    <Cell ss:StyleID="s62"/>
    <Cell ss:StyleID="s62"/>
    <Cell ss:StyleID="s62"/>
    <Cell ss:StyleID="s62"/>
    <Cell ss:StyleID="s62"/>
    <Cell ss:StyleID="s62"/>
    <Cell ss:StyleID="s62"/>
    <Cell ss:StyleID="s62"/>
    <Cell ss:StyleID="s62"/>
    <Cell ss:StyleID="s62"/>
    <Cell ss:StyleID="s62"/>
    <Cell ss:StyleID="s62"/>
    <Cell ss:StyleID="s62"/>
    <Cell ss:StyleID="s62"/>
    <Cell ss:StyleID="s62"/>
    <Cell ss:StyleID="s62"/>
    <Cell ss:StyleID="s62"/>
    <Cell ss:StyleID="s62"/>
    <Cell ss:StyleID="s62"/>
    <Cell ss:StyleID="s62"/>
    <Cell ss:StyleID="s62"/>
    <Cell ss:StyleID="s62"/>
    <Cell ss:StyleID="s62"/>
    <Cell ss:StyleID="s62"/>
    <Cell ss:StyleID="s62"/>
    <Cell ss:StyleID="s62"/>
    <Cell ss:StyleID="s62"/>
    <Cell ss:StyleID="s62"/>
    <Cell ss:StyleID="s62"/>
    <Cell ss:StyleID="s62"/>
    <Cell ss:StyleID="s62"/>
    <Cell ss:StyleID="s62"/>
    <Cell ss:StyleID="s62"/>
    <Cell ss:StyleID="s62"/>
    <Cell ss:StyleID="s62"/>
    <Cell ss:StyleID="s62"/>
    <Cell ss:StyleID="s62"/>
    <Cell ss:StyleID="s62"/>
    <Cell ss:StyleID="s62"/>
    <Cell ss:StyleID="s62"/>
    <Cell ss:StyleID="s62"/>
    <Cell ss:StyleID="s62"/>
    <Cell ss:StyleID="s62"/>
    <Cell ss:StyleID="s62"/>
    <Cell ss:StyleID="s62"/>
    <Cell ss:StyleID="s62"/>
    <Cell ss:StyleID="s62"/>
    <Cell ss:StyleID="s62"/>
    <Cell ss:StyleID="s62"/>
    <Cell ss:StyleID="s62"/>
    <Cell ss:StyleID="s62"/>
    <Cell ss:StyleID="s62"/>
    <Cell ss:StyleID="s62"/>
    <Cell ss:StyleID="s62"/>
    <Cell ss:StyleID="s62"/>
    <Cell ss:StyleID="s62"/>
    <Cell ss:StyleID="s62"/>
    <Cell ss:StyleID="s62"/>
    <Cell ss:StyleID="s62"/>
    <Cell ss:StyleID="s62"/>
    <Cell ss:StyleID="s62"/>
    <Cell ss:StyleID="s62"/>
    <Cell ss:StyleID="s62"/>
    <Cell ss:StyleID="s62"/>
    <Cell ss:StyleID="s62"/>
    <Cell ss:StyleID="s62"/>
    <Cell ss:StyleID="s62"/>
    <Cell ss:StyleID="s62"/>
    <Cell ss:StyleID="s62"/>
    <Cell ss:StyleID="s62"/>
    <Cell ss:StyleID="s62"/>
    <Cell ss:StyleID="s62"/>
    <Cell ss:StyleID="s62"/>
    <Cell ss:StyleID="s62"/>
    <Cell ss:StyleID="s62"/>
    <Cell ss:StyleID="s62"/>
    <Cell ss:StyleID="s62"/>
    <Cell ss:StyleID="s62"/>
    <Cell ss:StyleID="s62"/>
    <Cell ss:StyleID="s62"/>
    <Cell ss:StyleID="s62"/>
    <Cell ss:StyleID="s62"/>
    <Cell ss:StyleID="s62"/>
    <Cell ss:StyleID="s62"/>
    <Cell ss:StyleID="s62"/>
    <Cell ss:StyleID="s62"/>
    <Cell ss:StyleID="s62"/>
    <Cell ss:StyleID="s62"/>
    <Cell ss:StyleID="s62"/>
    <Cell ss:StyleID="s62"/>
    <Cell ss:StyleID="s62"/>
    <Cell ss:StyleID="s62"/>
    <Cell ss:StyleID="s62"/>
    <Cell ss:StyleID="s62"/>
    <Cell ss:StyleID="s62"/>
    <Cell ss:StyleID="s62"/>
    <Cell ss:StyleID="s62"/>
    <Cell ss:StyleID="s62"/>
    <Cell ss:StyleID="s62"/>
    <Cell ss:StyleID="s62"/>
    <Cell ss:StyleID="s62"/>
    <Cell ss:StyleID="s62"/>
    <Cell ss:StyleID="s62"/>
    <Cell ss:StyleID="s62"/>
    <Cell ss:StyleID="s62"/>
    <Cell ss:StyleID="s62"/>
    <Cell ss:StyleID="s62"/>
    <Cell ss:StyleID="s62"/>
    <Cell ss:StyleID="s62"/>
    <Cell ss:StyleID="s62"/>
    <Cell ss:StyleID="s62"/>
    <Cell ss:StyleID="s62"/>
    <Cell ss:StyleID="s62"/>
    <Cell ss:StyleID="s62"/>
    <Cell ss:StyleID="s62"/>
    <Cell ss:StyleID="s62"/>
    <Cell ss:StyleID="s62"/>
    <Cell ss:StyleID="s62"/>
    <Cell ss:StyleID="s62"/>
    <Cell ss:StyleID="s62"/>
    <Cell ss:StyleID="s62"/>
    <Cell ss:StyleID="s62"/>
    <Cell ss:StyleID="s62"/>
    <Cell ss:StyleID="s62"/>
    <Cell ss:StyleID="s62"/>
    <Cell ss:StyleID="s62"/>
    <Cell ss:StyleID="s62"/>
    <Cell ss:StyleID="s62"/>
    <Cell ss:StyleID="s62"/>
    <Cell ss:StyleID="s62"/>
    <Cell ss:StyleID="s62"/>
    <Cell ss:StyleID="s62"/>
    <Cell ss:StyleID="s62"/>
    <Cell ss:StyleID="s62"/>
    <Cell ss:StyleID="s62"/>
    <Cell ss:StyleID="s62"/>
    <Cell ss:StyleID="s62"/>
    <Cell ss:StyleID="s62"/>
    <Cell ss:StyleID="s62"/>
    <Cell ss:StyleID="s62"/>
    <Cell ss:StyleID="s62"/>
    <Cell ss:StyleID="s62"/>
    <Cell ss:StyleID="s62"/>
    <Cell ss:StyleID="s62"/>
    <Cell ss:StyleID="s62"/>
    <Cell ss:StyleID="s62"/>
    <Cell ss:StyleID="s62"/>
    <Cell ss:StyleID="s62"/>
    <Cell ss:StyleID="s62"/>
    <Cell ss:StyleID="s62"/>
    <Cell ss:StyleID="s62"/>
    <Cell ss:StyleID="s62"/>
    <Cell ss:StyleID="s62"/>
    <Cell ss:StyleID="s62"/>
    <Cell ss:StyleID="s62"/>
    <Cell ss:StyleID="s62"/>
    <Cell ss:StyleID="s62"/>
    <Cell ss:StyleID="s62"/>
    <Cell ss:StyleID="s62"/>
    <Cell ss:StyleID="s62"/>
    <Cell ss:StyleID="s62"/>
    <Cell ss:StyleID="s62"/>
    <Cell ss:StyleID="s62"/>
    <Cell ss:StyleID="s62"/>
    <Cell ss:StyleID="s62"/>
    <Cell ss:StyleID="s62"/>
    <Cell ss:StyleID="s62"/>
    <Cell ss:StyleID="s62"/>
    <Cell ss:StyleID="s62"/>
    <Cell ss:StyleID="s62"/>
    <Cell ss:StyleID="s62"/>
    <Cell ss:StyleID="s62"/>
    <Cell ss:StyleID="s62"/>
    <Cell ss:StyleID="s62"/>
    <Cell ss:StyleID="s62"/>
    <Cell ss:StyleID="s62"/>
    <Cell ss:StyleID="s62"/>
    <Cell ss:StyleID="s62"/>
    <Cell ss:StyleID="s62"/>
    <Cell ss:StyleID="s62"/>
    <Cell ss:StyleID="s62"/>
    <Cell ss:StyleID="s62"/>
    <Cell ss:StyleID="s62"/>
    <Cell ss:StyleID="s62"/>
    <Cell ss:StyleID="s62"/>
    <Cell ss:StyleID="s62"/>
    <Cell ss:StyleID="s62"/>
    <Cell ss:StyleID="s62"/>
    <Cell ss:StyleID="s62"/>
    <Cell ss:StyleID="s62"/>
    <Cell ss:StyleID="s62"/>
    <Cell ss:StyleID="s62"/>
    <Cell ss:StyleID="s62"/>
    <Cell ss:StyleID="s62"/>
    <Cell ss:StyleID="s62"/>
    <Cell ss:StyleID="s62"/>
    <Cell ss:StyleID="s62"/>
    <Cell ss:StyleID="s62"/>
    <Cell ss:StyleID="s62"/>
    <Cell ss:StyleID="s62"/>
    <Cell ss:StyleID="s62"/>
    <Cell ss:StyleID="s62"/>
    <Cell ss:StyleID="s62"/>
    <Cell ss:StyleID="s62"/>
    <Cell ss:StyleID="s62"/>
    <Cell ss:StyleID="s62"/>
    <Cell ss:StyleID="s62"/>
    <Cell ss:StyleID="s62"/>
    <Cell ss:StyleID="s62"/>
    <Cell ss:StyleID="s62"/>
    <Cell ss:StyleID="s62"/>
    <Cell ss:StyleID="s62"/>
    <Cell ss:StyleID="s62"/>
    <Cell ss:StyleID="s62"/>
    <Cell ss:StyleID="s62"/>
    <Cell ss:StyleID="s62"/>
    <Cell ss:StyleID="s62"/>
    <Cell ss:StyleID="s62"/>
    <Cell ss:StyleID="s62"/>
    <Cell ss:StyleID="s62"/>
    <Cell ss:StyleID="s62"/>
    <Cell ss:StyleID="s62"/>
    <Cell ss:StyleID="s62"/>
    <Cell ss:StyleID="s62"/>
    <Cell ss:StyleID="s62"/>
    <Cell ss:StyleID="s62"/>
    <Cell ss:StyleID="s62"/>
    <Cell ss:StyleID="s62"/>
    <Cell ss:StyleID="s62"/>
    <Cell ss:StyleID="s62"/>
    <Cell ss:StyleID="s62"/>
    <Cell ss:StyleID="s62"/>
    <Cell ss:StyleID="s62"/>
    <Cell ss:StyleID="s62"/>
    <Cell ss:StyleID="s62"/>
    <Cell ss:StyleID="s62"/>
    <Cell ss:StyleID="s62"/>
    <Cell ss:StyleID="s62"/>
    <Cell ss:StyleID="s62"/>
    <Cell ss:StyleID="s62"/>
    <Cell ss:StyleID="s62"/>
    <Cell ss:StyleID="s62"/>
    <Cell ss:StyleID="s62"/>
    <Cell ss:StyleID="s62"/>
    <Cell ss:StyleID="s62"/>
    <Cell ss:StyleID="s62"/>
    <Cell ss:StyleID="s62"/>
    <Cell ss:StyleID="s62"/>
    <Cell ss:StyleID="s62"/>
    <Cell ss:StyleID="s62"/>
    <Cell ss:StyleID="s62"/>
    <Cell ss:StyleID="s62"/>
    <Cell ss:StyleID="s62"/>
    <Cell ss:StyleID="s62"/>
    <Cell ss:StyleID="s62"/>
    <Cell ss:StyleID="s62"/>
    <Cell ss:StyleID="s62"/>
    <Cell ss:StyleID="s62"/>
    <Cell ss:StyleID="s62"/>
    <Cell ss:StyleID="s62"/>
    <Cell ss:StyleID="s62"/>
    <Cell ss:StyleID="s62"/>
    <Cell ss:StyleID="s62"/>
    <Cell ss:StyleID="s62"/>
    <Cell ss:StyleID="s62"/>
    <Cell ss:StyleID="s62"/>
    <Cell ss:StyleID="s62"/>
    <Cell ss:StyleID="s62"/>
    <Cell ss:StyleID="s62"/>
    <Cell ss:StyleID="s62"/>
    <Cell ss:StyleID="s62"/>
    <Cell ss:StyleID="s62"/>
    <Cell ss:StyleID="s62"/>
    <Cell ss:StyleID="s62"/>
    <Cell ss:StyleID="s62"/>
    <Cell ss:StyleID="s62"/>
    <Cell ss:StyleID="s62"/>
    <Cell ss:StyleID="s62"/>
    <Cell ss:StyleID="s62"/>
    <Cell ss:StyleID="s62"/>
    <Cell ss:StyleID="s62"/>
    <Cell ss:StyleID="s62"/>
    <Cell ss:StyleID="s62"/>
    <Cell ss:StyleID="s62"/>
    <Cell ss:StyleID="s62"/>
    <Cell ss:StyleID="s62"/>
    <Cell ss:StyleID="s62"/>
    <Cell ss:StyleID="s62"/>
    <Cell ss:StyleID="s62"/>
    <Cell ss:StyleID="s62"/>
    <Cell ss:StyleID="s62"/>
    <Cell ss:StyleID="s62"/>
    <Cell ss:StyleID="s62"/>
    <Cell ss:StyleID="s62"/>
    <Cell ss:StyleID="s62"/>
    <Cell ss:StyleID="s62"/>
    <Cell ss:StyleID="s62"/>
    <Cell ss:StyleID="s62"/>
    <Cell ss:StyleID="s62"/>
    <Cell ss:StyleID="s62"/>
    <Cell ss:StyleID="s62"/>
    <Cell ss:StyleID="s62"/>
    <Cell ss:StyleID="s62"/>
    <Cell ss:StyleID="s62"/>
    <Cell ss:StyleID="s62"/>
    <Cell ss:StyleID="s62"/>
    <Cell ss:StyleID="s62"/>
    <Cell ss:StyleID="s62"/>
    <Cell ss:StyleID="s62"/>
    <Cell ss:StyleID="s62"/>
    <Cell ss:StyleID="s62"/>
    <Cell ss:StyleID="s62"/>
    <Cell ss:StyleID="s62"/>
    <Cell ss:StyleID="s62"/>
    <Cell ss:StyleID="s62"/>
    <Cell ss:StyleID="s62"/>
    <Cell ss:StyleID="s62"/>
    <Cell ss:StyleID="s62"/>
    <Cell ss:StyleID="s62"/>
    <Cell ss:StyleID="s62"/>
    <Cell ss:StyleID="s62"/>
    <Cell ss:StyleID="s62"/>
    <Cell ss:StyleID="s62"/>
    <Cell ss:StyleID="s62"/>
    <Cell ss:StyleID="s62"/>
    <Cell ss:StyleID="s62"/>
    <Cell ss:StyleID="s62"/>
    <Cell ss:StyleID="s62"/>
    <Cell ss:StyleID="s62"/>
    <Cell ss:StyleID="s62"/>
    <Cell ss:StyleID="s62"/>
    <Cell ss:StyleID="s62"/>
    <Cell ss:StyleID="s62"/>
    <Cell ss:StyleID="s62"/>
    <Cell ss:StyleID="s62"/>
    <Cell ss:StyleID="s62"/>
    <Cell ss:StyleID="s62"/>
    <Cell ss:StyleID="s62"/>
    <Cell ss:StyleID="s62"/>
    <Cell ss:StyleID="s62"/>
    <Cell ss:StyleID="s62"/>
    <Cell ss:StyleID="s62"/>
    <Cell ss:StyleID="s62"/>
    <Cell ss:StyleID="s62"/>
    <Cell ss:StyleID="s62"/>
    <Cell ss:StyleID="s62"/>
    <Cell ss:StyleID="s62"/>
    <Cell ss:StyleID="s62"/>
    <Cell ss:StyleID="s62"/>
    <Cell ss:StyleID="s62"/>
    <Cell ss:StyleID="s62"/>
    <Cell ss:StyleID="s62"/>
    <Cell ss:StyleID="s62"/>
    <Cell ss:StyleID="s62"/>
    <Cell ss:StyleID="s62"/>
    <Cell ss:StyleID="s62"/>
    <Cell ss:StyleID="s62"/>
    <Cell ss:StyleID="s62"/>
    <Cell ss:StyleID="s62"/>
    <Cell ss:StyleID="s62"/>
    <Cell ss:StyleID="s62"/>
    <Cell ss:StyleID="s62"/>
    <Cell ss:StyleID="s62"/>
    <Cell ss:StyleID="s62"/>
    <Cell ss:StyleID="s62"/>
    <Cell ss:StyleID="s62"/>
    <Cell ss:StyleID="s62"/>
    <Cell ss:StyleID="s62"/>
    <Cell ss:StyleID="s62"/>
    <Cell ss:StyleID="s62"/>
    <Cell ss:StyleID="s62"/>
    <Cell ss:StyleID="s62"/>
    <Cell ss:StyleID="s62"/>
    <Cell ss:StyleID="s62"/>
    <Cell ss:StyleID="s62"/>
    <Cell ss:StyleID="s62"/>
    <Cell ss:StyleID="s62"/>
    <Cell ss:StyleID="s62"/>
    <Cell ss:StyleID="s62"/>
    <Cell ss:StyleID="s62"/>
    <Cell ss:StyleID="s62"/>
    <Cell ss:StyleID="s62"/>
    <Cell ss:StyleID="s62"/>
    <Cell ss:StyleID="s62"/>
    <Cell ss:StyleID="s62"/>
    <Cell ss:StyleID="s62"/>
    <Cell ss:StyleID="s62"/>
    <Cell ss:StyleID="s62"/>
    <Cell ss:StyleID="s62"/>
    <Cell ss:StyleID="s62"/>
    <Cell ss:StyleID="s62"/>
    <Cell ss:StyleID="s62"/>
    <Cell ss:StyleID="s62"/>
    <Cell ss:StyleID="s62"/>
    <Cell ss:StyleID="s62"/>
    <Cell ss:StyleID="s62"/>
    <Cell ss:StyleID="s62"/>
    <Cell ss:StyleID="s62"/>
    <Cell ss:StyleID="s62"/>
    <Cell ss:StyleID="s62"/>
    <Cell ss:StyleID="s62"/>
    <Cell ss:StyleID="s62"/>
    <Cell ss:StyleID="s62"/>
    <Cell ss:StyleID="s62"/>
    <Cell ss:StyleID="s62"/>
    <Cell ss:StyleID="s62"/>
    <Cell ss:StyleID="s62"/>
    <Cell ss:StyleID="s62"/>
    <Cell ss:StyleID="s62"/>
    <Cell ss:StyleID="s62"/>
    <Cell ss:StyleID="s62"/>
    <Cell ss:StyleID="s62"/>
    <Cell ss:StyleID="s62"/>
    <Cell ss:StyleID="s62"/>
    <Cell ss:StyleID="s62"/>
    <Cell ss:StyleID="s62"/>
    <Cell ss:StyleID="s62"/>
    <Cell ss:StyleID="s62"/>
    <Cell ss:StyleID="s62"/>
    <Cell ss:StyleID="s62"/>
    <Cell ss:StyleID="s62"/>
    <Cell ss:StyleID="s62"/>
    <Cell ss:StyleID="s62"/>
    <Cell ss:StyleID="s62"/>
    <Cell ss:StyleID="s62"/>
    <Cell ss:StyleID="s62"/>
    <Cell ss:StyleID="s62"/>
    <Cell ss:StyleID="s62"/>
    <Cell ss:StyleID="s62"/>
    <Cell ss:StyleID="s62"/>
    <Cell ss:StyleID="s62"/>
    <Cell ss:StyleID="s62"/>
    <Cell ss:StyleID="s62"/>
    <Cell ss:StyleID="s62"/>
    <Cell ss:StyleID="s62"/>
    <Cell ss:StyleID="s62"/>
    <Cell ss:StyleID="s62"/>
    <Cell ss:StyleID="s62"/>
    <Cell ss:StyleID="s62"/>
    <Cell ss:StyleID="s62"/>
    <Cell ss:StyleID="s62"/>
    <Cell ss:StyleID="s62"/>
    <Cell ss:StyleID="s62"/>
    <Cell ss:StyleID="s62"/>
    <Cell ss:StyleID="s62"/>
    <Cell ss:StyleID="s62"/>
    <Cell ss:StyleID="s62"/>
    <Cell ss:StyleID="s62"/>
    <Cell ss:StyleID="s62"/>
    <Cell ss:StyleID="s62"/>
    <Cell ss:StyleID="s62"/>
    <Cell ss:StyleID="s62"/>
    <Cell ss:StyleID="s62"/>
    <Cell ss:StyleID="s62"/>
    <Cell ss:StyleID="s62"/>
    <Cell ss:StyleID="s62"/>
    <Cell ss:StyleID="s62"/>
    <Cell ss:StyleID="s62"/>
    <Cell ss:StyleID="s62"/>
    <Cell ss:StyleID="s62"/>
    <Cell ss:StyleID="s62"/>
    <Cell ss:StyleID="s62"/>
    <Cell ss:StyleID="s62"/>
    <Cell ss:StyleID="s62"/>
    <Cell ss:StyleID="s62"/>
    <Cell ss:StyleID="s62"/>
    <Cell ss:StyleID="s62"/>
    <Cell ss:StyleID="s62"/>
    <Cell ss:StyleID="s62"/>
    <Cell ss:StyleID="s62"/>
    <Cell ss:StyleID="s62"/>
    <Cell ss:StyleID="s62"/>
    <Cell ss:StyleID="s62"/>
    <Cell ss:StyleID="s62"/>
    <Cell ss:StyleID="s62"/>
    <Cell ss:StyleID="s62"/>
    <Cell ss:StyleID="s62"/>
    <Cell ss:StyleID="s62"/>
    <Cell ss:StyleID="s62"/>
    <Cell ss:StyleID="s62"/>
    <Cell ss:StyleID="s62"/>
    <Cell ss:StyleID="s62"/>
    <Cell ss:StyleID="s62"/>
    <Cell ss:StyleID="s62"/>
    <Cell ss:StyleID="s62"/>
    <Cell ss:StyleID="s62"/>
    <Cell ss:StyleID="s62"/>
    <Cell ss:StyleID="s62"/>
    <Cell ss:StyleID="s62"/>
    <Cell ss:StyleID="s62"/>
    <Cell ss:StyleID="s62"/>
    <Cell ss:StyleID="s62"/>
    <Cell ss:StyleID="s62"/>
    <Cell ss:StyleID="s62"/>
    <Cell ss:StyleID="s62"/>
    <Cell ss:StyleID="s62"/>
    <Cell ss:StyleID="s62"/>
    <Cell ss:StyleID="s62"/>
    <Cell ss:StyleID="s62"/>
    <Cell ss:StyleID="s62"/>
    <Cell ss:StyleID="s62"/>
    <Cell ss:StyleID="s62"/>
    <Cell ss:StyleID="s62"/>
    <Cell ss:StyleID="s62"/>
    <Cell ss:StyleID="s62"/>
    <Cell ss:StyleID="s62"/>
    <Cell ss:StyleID="s62"/>
    <Cell ss:StyleID="s62"/>
    <Cell ss:StyleID="s62"/>
    <Cell ss:StyleID="s62"/>
    <Cell ss:StyleID="s62"/>
    <Cell ss:StyleID="s62"/>
    <Cell ss:StyleID="s62"/>
    <Cell ss:StyleID="s62"/>
    <Cell ss:StyleID="s62"/>
    <Cell ss:StyleID="s62"/>
    <Cell ss:StyleID="s62"/>
    <Cell ss:StyleID="s62"/>
    <Cell ss:StyleID="s62"/>
    <Cell ss:StyleID="s62"/>
    <Cell ss:StyleID="s62"/>
    <Cell ss:StyleID="s62"/>
    <Cell ss:StyleID="s62"/>
    <Cell ss:StyleID="s62"/>
    <Cell ss:StyleID="s62"/>
    <Cell ss:StyleID="s62"/>
    <Cell ss:StyleID="s62"/>
    <Cell ss:StyleID="s62"/>
    <Cell ss:StyleID="s62"/>
    <Cell ss:StyleID="s62"/>
    <Cell ss:StyleID="s62"/>
    <Cell ss:StyleID="s62"/>
    <Cell ss:StyleID="s62"/>
    <Cell ss:StyleID="s62"/>
    <Cell ss:StyleID="s62"/>
    <Cell ss:StyleID="s62"/>
    <Cell ss:StyleID="s62"/>
    <Cell ss:StyleID="s62"/>
    <Cell ss:StyleID="s62"/>
    <Cell ss:StyleID="s62"/>
    <Cell ss:StyleID="s62"/>
    <Cell ss:StyleID="s62"/>
    <Cell ss:StyleID="s62"/>
    <Cell ss:StyleID="s62"/>
    <Cell ss:StyleID="s62"/>
    <Cell ss:StyleID="s62"/>
    <Cell ss:StyleID="s62"/>
    <Cell ss:StyleID="s62"/>
    <Cell ss:StyleID="s62"/>
    <Cell ss:StyleID="s62"/>
    <Cell ss:StyleID="s62"/>
    <Cell ss:StyleID="s62"/>
    <Cell ss:StyleID="s62"/>
    <Cell ss:StyleID="s62"/>
    <Cell ss:StyleID="s62"/>
    <Cell ss:StyleID="s62"/>
    <Cell ss:StyleID="s62"/>
    <Cell ss:StyleID="s62"/>
    <Cell ss:StyleID="s62"/>
    <Cell ss:StyleID="s62"/>
    <Cell ss:StyleID="s62"/>
    <Cell ss:StyleID="s62"/>
    <Cell ss:StyleID="s62"/>
    <Cell ss:StyleID="s62"/>
    <Cell ss:StyleID="s62"/>
    <Cell ss:StyleID="s62"/>
    <Cell ss:StyleID="s62"/>
    <Cell ss:StyleID="s62"/>
    <Cell ss:StyleID="s62"/>
    <Cell ss:StyleID="s62"/>
    <Cell ss:StyleID="s62"/>
    <Cell ss:StyleID="s62"/>
    <Cell ss:StyleID="s62"/>
    <Cell ss:StyleID="s62"/>
    <Cell ss:StyleID="s62"/>
    <Cell ss:StyleID="s62"/>
    <Cell ss:StyleID="s62"/>
    <Cell ss:StyleID="s62"/>
    <Cell ss:StyleID="s62"/>
    <Cell ss:StyleID="s62"/>
    <Cell ss:StyleID="s62"/>
    <Cell ss:StyleID="s62"/>
    <Cell ss:StyleID="s62"/>
    <Cell ss:StyleID="s62"/>
    <Cell ss:StyleID="s62"/>
    <Cell ss:StyleID="s62"/>
    <Cell ss:StyleID="s62"/>
    <Cell ss:StyleID="s62"/>
    <Cell ss:StyleID="s62"/>
    <Cell ss:StyleID="s62"/>
    <Cell ss:StyleID="s62"/>
    <Cell ss:StyleID="s62"/>
    <Cell ss:StyleID="s62"/>
    <Cell ss:StyleID="s62"/>
    <Cell ss:StyleID="s62"/>
    <Cell ss:StyleID="s62"/>
    <Cell ss:StyleID="s62"/>
    <Cell ss:StyleID="s62"/>
    <Cell ss:StyleID="s62"/>
    <Cell ss:StyleID="s62"/>
    <Cell ss:StyleID="s62"/>
    <Cell ss:StyleID="s62"/>
    <Cell ss:StyleID="s62"/>
    <Cell ss:StyleID="s62"/>
    <Cell ss:StyleID="s62"/>
    <Cell ss:StyleID="s62"/>
    <Cell ss:StyleID="s62"/>
    <Cell ss:StyleID="s62"/>
    <Cell ss:StyleID="s62"/>
    <Cell ss:StyleID="s62"/>
    <Cell ss:StyleID="s62"/>
    <Cell ss:StyleID="s62"/>
    <Cell ss:StyleID="s62"/>
    <Cell ss:StyleID="s62"/>
    <Cell ss:StyleID="s62"/>
    <Cell ss:StyleID="s62"/>
    <Cell ss:StyleID="s62"/>
    <Cell ss:StyleID="s62"/>
    <Cell ss:StyleID="s62"/>
    <Cell ss:StyleID="s62"/>
    <Cell ss:StyleID="s62"/>
    <Cell ss:StyleID="s62"/>
    <Cell ss:StyleID="s62"/>
    <Cell ss:StyleID="s62"/>
    <Cell ss:StyleID="s62"/>
    <Cell ss:StyleID="s62"/>
    <Cell ss:StyleID="s62"/>
    <Cell ss:StyleID="s62"/>
    <Cell ss:StyleID="s62"/>
    <Cell ss:StyleID="s62"/>
    <Cell ss:StyleID="s62"/>
    <Cell ss:StyleID="s62"/>
    <Cell ss:StyleID="s62"/>
    <Cell ss:StyleID="s62"/>
    <Cell ss:StyleID="s62"/>
    <Cell ss:StyleID="s62"/>
    <Cell ss:StyleID="s62"/>
    <Cell ss:StyleID="s62"/>
    <Cell ss:StyleID="s62"/>
    <Cell ss:StyleID="s62"/>
    <Cell ss:StyleID="s62"/>
    <Cell ss:StyleID="s62"/>
    <Cell ss:StyleID="s62"/>
    <Cell ss:StyleID="s62"/>
    <Cell ss:StyleID="s62"/>
    <Cell ss:StyleID="s62"/>
    <Cell ss:StyleID="s62"/>
    <Cell ss:StyleID="s62"/>
    <Cell ss:StyleID="s62"/>
    <Cell ss:StyleID="s62"/>
    <Cell ss:StyleID="s62"/>
    <Cell ss:StyleID="s62"/>
    <Cell ss:StyleID="s62"/>
    <Cell ss:StyleID="s62"/>
    <Cell ss:StyleID="s62"/>
    <Cell ss:StyleID="s62"/>
    <Cell ss:StyleID="s62"/>
    <Cell ss:StyleID="s62"/>
    <Cell ss:StyleID="s62"/>
    <Cell ss:StyleID="s62"/>
    <Cell ss:StyleID="s62"/>
    <Cell ss:StyleID="s62"/>
    <Cell ss:StyleID="s62"/>
    <Cell ss:StyleID="s62"/>
    <Cell ss:StyleID="s62"/>
    <Cell ss:StyleID="s62"/>
    <Cell ss:StyleID="s62"/>
    <Cell ss:StyleID="s62"/>
    <Cell ss:StyleID="s62"/>
    <Cell ss:StyleID="s62"/>
    <Cell ss:StyleID="s62"/>
    <Cell ss:StyleID="s62"/>
    <Cell ss:StyleID="s62"/>
    <Cell ss:StyleID="s62"/>
    <Cell ss:StyleID="s62"/>
    <Cell ss:StyleID="s62"/>
    <Cell ss:StyleID="s62"/>
    <Cell ss:StyleID="s62"/>
    <Cell ss:StyleID="s62"/>
    <Cell ss:StyleID="s62"/>
    <Cell ss:StyleID="s62"/>
    <Cell ss:StyleID="s62"/>
    <Cell ss:StyleID="s62"/>
    <Cell ss:StyleID="s62"/>
    <Cell ss:StyleID="s62"/>
    <Cell ss:StyleID="s62"/>
    <Cell ss:StyleID="s62"/>
    <Cell ss:StyleID="s62"/>
    <Cell ss:StyleID="s62"/>
    <Cell ss:StyleID="s62"/>
    <Cell ss:StyleID="s62"/>
    <Cell ss:StyleID="s62"/>
    <Cell ss:StyleID="s62"/>
    <Cell ss:StyleID="s62"/>
    <Cell ss:StyleID="s62"/>
    <Cell ss:StyleID="s62"/>
    <Cell ss:StyleID="s62"/>
    <Cell ss:StyleID="s62"/>
    <Cell ss:StyleID="s62"/>
    <Cell ss:StyleID="s62"/>
    <Cell ss:StyleID="s62"/>
    <Cell ss:StyleID="s62"/>
    <Cell ss:StyleID="s62"/>
    <Cell ss:StyleID="s62"/>
    <Cell ss:StyleID="s62"/>
    <Cell ss:StyleID="s62"/>
    <Cell ss:StyleID="s62"/>
    <Cell ss:StyleID="s62"/>
    <Cell ss:StyleID="s62"/>
    <Cell ss:StyleID="s62"/>
    <Cell ss:StyleID="s62"/>
    <Cell ss:StyleID="s62"/>
    <Cell ss:StyleID="s62"/>
    <Cell ss:StyleID="s62"/>
    <Cell ss:StyleID="s62"/>
    <Cell ss:StyleID="s62"/>
    <Cell ss:StyleID="s62"/>
    <Cell ss:StyleID="s62"/>
    <Cell ss:StyleID="s62"/>
    <Cell ss:StyleID="s62"/>
    <Cell ss:StyleID="s62"/>
    <Cell ss:StyleID="s62"/>
    <Cell ss:StyleID="s62"/>
    <Cell ss:StyleID="s62"/>
    <Cell ss:StyleID="s62"/>
    <Cell ss:StyleID="s62"/>
    <Cell ss:StyleID="s62"/>
    <Cell ss:StyleID="s62"/>
    <Cell ss:StyleID="s62"/>
    <Cell ss:StyleID="s62"/>
    <Cell ss:StyleID="s62"/>
    <Cell ss:StyleID="s62"/>
    <Cell ss:StyleID="s62"/>
    <Cell ss:StyleID="s62"/>
    <Cell ss:StyleID="s62"/>
    <Cell ss:StyleID="s62"/>
    <Cell ss:StyleID="s62"/>
    <Cell ss:StyleID="s62"/>
    <Cell ss:StyleID="s62"/>
    <Cell ss:StyleID="s62"/>
    <Cell ss:StyleID="s62"/>
    <Cell ss:StyleID="s62"/>
    <Cell ss:StyleID="s62"/>
    <Cell ss:StyleID="s62"/>
    <Cell ss:StyleID="s62"/>
    <Cell ss:StyleID="s62"/>
    <Cell ss:StyleID="s62"/>
    <Cell ss:StyleID="s62"/>
    <Cell ss:StyleID="s62"/>
    <Cell ss:StyleID="s62"/>
    <Cell ss:StyleID="s62"/>
    <Cell ss:StyleID="s62"/>
    <Cell ss:StyleID="s62"/>
    <Cell ss:StyleID="s62"/>
    <Cell ss:StyleID="s62"/>
    <Cell ss:StyleID="s62"/>
    <Cell ss:StyleID="s62"/>
    <Cell ss:StyleID="s62"/>
    <Cell ss:StyleID="s62"/>
    <Cell ss:StyleID="s62"/>
    <Cell ss:StyleID="s62"/>
    <Cell ss:StyleID="s62"/>
    <Cell ss:StyleID="s62"/>
    <Cell ss:StyleID="s62"/>
    <Cell ss:StyleID="s62"/>
    <Cell ss:StyleID="s62"/>
    <Cell ss:StyleID="s62"/>
    <Cell ss:StyleID="s62"/>
    <Cell ss:StyleID="s62"/>
    <Cell ss:StyleID="s62"/>
    <Cell ss:StyleID="s62"/>
    <Cell ss:StyleID="s62"/>
    <Cell ss:StyleID="s62"/>
    <Cell ss:StyleID="s62"/>
    <Cell ss:StyleID="s62"/>
    <Cell ss:StyleID="s62"/>
    <Cell ss:StyleID="s62"/>
    <Cell ss:StyleID="s62"/>
    <Cell ss:StyleID="s62"/>
    <Cell ss:StyleID="s62"/>
    <Cell ss:StyleID="s62"/>
    <Cell ss:StyleID="s62"/>
    <Cell ss:StyleID="s62"/>
    <Cell ss:StyleID="s62"/>
    <Cell ss:StyleID="s62"/>
    <Cell ss:StyleID="s62"/>
    <Cell ss:StyleID="s62"/>
    <Cell ss:StyleID="s62"/>
    <Cell ss:StyleID="s62"/>
    <Cell ss:StyleID="s62"/>
    <Cell ss:StyleID="s62"/>
    <Cell ss:StyleID="s62"/>
    <Cell ss:StyleID="s62"/>
    <Cell ss:StyleID="s62"/>
    <Cell ss:StyleID="s62"/>
    <Cell ss:StyleID="s62"/>
    <Cell ss:StyleID="s62"/>
    <Cell ss:StyleID="s62"/>
    <Cell ss:StyleID="s62"/>
    <Cell ss:StyleID="s62"/>
    <Cell ss:StyleID="s62"/>
    <Cell ss:StyleID="s62"/>
    <Cell ss:StyleID="s62"/>
    <Cell ss:StyleID="s62"/>
    <Cell ss:StyleID="s62"/>
    <Cell ss:StyleID="s62"/>
    <Cell ss:StyleID="s62"/>
    <Cell ss:StyleID="s62"/>
    <Cell ss:StyleID="s62"/>
    <Cell ss:StyleID="s62"/>
    <Cell ss:StyleID="s62"/>
    <Cell ss:StyleID="s62"/>
    <Cell ss:StyleID="s62"/>
    <Cell ss:StyleID="s62"/>
    <Cell ss:StyleID="s62"/>
    <Cell ss:StyleID="s62"/>
    <Cell ss:StyleID="s62"/>
    <Cell ss:StyleID="s62"/>
    <Cell ss:StyleID="s62"/>
    <Cell ss:StyleID="s62"/>
    <Cell ss:StyleID="s62"/>
    <Cell ss:StyleID="s62"/>
    <Cell ss:StyleID="s62"/>
    <Cell ss:StyleID="s62"/>
    <Cell ss:StyleID="s62"/>
    <Cell ss:StyleID="s62"/>
    <Cell ss:StyleID="s62"/>
    <Cell ss:StyleID="s62"/>
    <Cell ss:StyleID="s62"/>
    <Cell ss:StyleID="s62"/>
    <Cell ss:StyleID="s62"/>
    <Cell ss:StyleID="s62"/>
    <Cell ss:StyleID="s62"/>
    <Cell ss:StyleID="s62"/>
    <Cell ss:StyleID="s62"/>
    <Cell ss:StyleID="s62"/>
    <Cell ss:StyleID="s62"/>
    <Cell ss:StyleID="s62"/>
    <Cell ss:StyleID="s62"/>
    <Cell ss:StyleID="s62"/>
    <Cell ss:StyleID="s62"/>
    <Cell ss:StyleID="s62"/>
    <Cell ss:StyleID="s62"/>
    <Cell ss:StyleID="s62"/>
    <Cell ss:StyleID="s62"/>
    <Cell ss:StyleID="s62"/>
    <Cell ss:StyleID="s62"/>
    <Cell ss:StyleID="s62"/>
    <Cell ss:StyleID="s62"/>
    <Cell ss:StyleID="s62"/>
    <Cell ss:StyleID="s62"/>
    <Cell ss:StyleID="s62"/>
    <Cell ss:StyleID="s62"/>
    <Cell ss:StyleID="s62"/>
    <Cell ss:StyleID="s62"/>
    <Cell ss:StyleID="s62"/>
    <Cell ss:StyleID="s62"/>
    <Cell ss:StyleID="s62"/>
    <Cell ss:StyleID="s62"/>
    <Cell ss:StyleID="s62"/>
    <Cell ss:StyleID="s62"/>
    <Cell ss:StyleID="s62"/>
    <Cell ss:StyleID="s62"/>
    <Cell ss:StyleID="s62"/>
    <Cell ss:StyleID="s62"/>
    <Cell ss:StyleID="s62"/>
    <Cell ss:StyleID="s62"/>
    <Cell ss:StyleID="s62"/>
    <Cell ss:StyleID="s62"/>
    <Cell ss:StyleID="s62"/>
    <Cell ss:StyleID="s62"/>
    <Cell ss:StyleID="s62"/>
    <Cell ss:StyleID="s62"/>
    <Cell ss:StyleID="s62"/>
    <Cell ss:StyleID="s62"/>
    <Cell ss:StyleID="s62"/>
    <Cell ss:StyleID="s62"/>
    <Cell ss:StyleID="s62"/>
    <Cell ss:StyleID="s62"/>
    <Cell ss:StyleID="s62"/>
    <Cell ss:StyleID="s62"/>
    <Cell ss:StyleID="s62"/>
    <Cell ss:StyleID="s62"/>
    <Cell ss:StyleID="s62"/>
    <Cell ss:StyleID="s62"/>
    <Cell ss:StyleID="s62"/>
    <Cell ss:StyleID="s62"/>
    <Cell ss:StyleID="s62"/>
    <Cell ss:StyleID="s62"/>
    <Cell ss:StyleID="s62"/>
    <Cell ss:StyleID="s62"/>
    <Cell ss:StyleID="s62"/>
    <Cell ss:StyleID="s62"/>
    <Cell ss:StyleID="s62"/>
    <Cell ss:StyleID="s62"/>
    <Cell ss:StyleID="s62"/>
    <Cell ss:StyleID="s62"/>
    <Cell ss:StyleID="s62"/>
    <Cell ss:StyleID="s62"/>
    <Cell ss:StyleID="s62"/>
    <Cell ss:StyleID="s62"/>
    <Cell ss:StyleID="s62"/>
    <Cell ss:StyleID="s62"/>
    <Cell ss:StyleID="s62"/>
    <Cell ss:StyleID="s62"/>
    <Cell ss:StyleID="s62"/>
    <Cell ss:StyleID="s62"/>
    <Cell ss:StyleID="s62"/>
    <Cell ss:StyleID="s62"/>
    <Cell ss:StyleID="s62"/>
    <Cell ss:StyleID="s62"/>
    <Cell ss:StyleID="s62"/>
    <Cell ss:StyleID="s62"/>
    <Cell ss:StyleID="s62"/>
    <Cell ss:StyleID="s62"/>
    <Cell ss:StyleID="s62"/>
    <Cell ss:StyleID="s62"/>
    <Cell ss:StyleID="s62"/>
    <Cell ss:StyleID="s62"/>
    <Cell ss:StyleID="s62"/>
    <Cell ss:StyleID="s62"/>
    <Cell ss:StyleID="s62"/>
    <Cell ss:StyleID="s62"/>
    <Cell ss:StyleID="s62"/>
    <Cell ss:StyleID="s62"/>
    <Cell ss:StyleID="s62"/>
    <Cell ss:StyleID="s62"/>
    <Cell ss:StyleID="s62"/>
    <Cell ss:StyleID="s62"/>
    <Cell ss:StyleID="s62"/>
    <Cell ss:StyleID="s62"/>
    <Cell ss:StyleID="s62"/>
    <Cell ss:StyleID="s62"/>
    <Cell ss:StyleID="s62"/>
    <Cell ss:StyleID="s62"/>
    <Cell ss:StyleID="s62"/>
    <Cell ss:StyleID="s62"/>
    <Cell ss:StyleID="s62"/>
    <Cell ss:StyleID="s62"/>
    <Cell ss:StyleID="s62"/>
    <Cell ss:StyleID="s62"/>
    <Cell ss:StyleID="s62"/>
    <Cell ss:StyleID="s62"/>
    <Cell ss:StyleID="s62"/>
    <Cell ss:StyleID="s62"/>
    <Cell ss:StyleID="s62"/>
    <Cell ss:StyleID="s62"/>
    <Cell ss:StyleID="s62"/>
    <Cell ss:StyleID="s62"/>
    <Cell ss:StyleID="s62"/>
    <Cell ss:StyleID="s62"/>
    <Cell ss:StyleID="s62"/>
    <Cell ss:StyleID="s62"/>
    <Cell ss:StyleID="s62"/>
    <Cell ss:StyleID="s62"/>
    <Cell ss:StyleID="s62"/>
    <Cell ss:StyleID="s62"/>
    <Cell ss:StyleID="s62"/>
    <Cell ss:StyleID="s62"/>
    <Cell ss:StyleID="s62"/>
    <Cell ss:StyleID="s62"/>
    <Cell ss:StyleID="s62"/>
    <Cell ss:StyleID="s62"/>
    <Cell ss:StyleID="s62"/>
    <Cell ss:StyleID="s62"/>
    <Cell ss:StyleID="s62"/>
    <Cell ss:StyleID="s62"/>
    <Cell ss:StyleID="s62"/>
    <Cell ss:StyleID="s62"/>
    <Cell ss:StyleID="s62"/>
    <Cell ss:StyleID="s62"/>
    <Cell ss:StyleID="s62"/>
    <Cell ss:StyleID="s62"/>
    <Cell ss:StyleID="s62"/>
    <Cell ss:StyleID="s62"/>
    <Cell ss:StyleID="s62"/>
    <Cell ss:StyleID="s62"/>
    <Cell ss:StyleID="s62"/>
    <Cell ss:StyleID="s62"/>
    <Cell ss:StyleID="s62"/>
    <Cell ss:StyleID="s62"/>
    <Cell ss:StyleID="s62"/>
    <Cell ss:StyleID="s62"/>
    <Cell ss:StyleID="s62"/>
    <Cell ss:StyleID="s62"/>
    <Cell ss:StyleID="s62"/>
    <Cell ss:StyleID="s62"/>
    <Cell ss:StyleID="s62"/>
    <Cell ss:StyleID="s62"/>
    <Cell ss:StyleID="s62"/>
    <Cell ss:StyleID="s62"/>
    <Cell ss:StyleID="s62"/>
    <Cell ss:StyleID="s62"/>
    <Cell ss:StyleID="s62"/>
    <Cell ss:StyleID="s62"/>
    <Cell ss:StyleID="s62"/>
    <Cell ss:StyleID="s62"/>
    <Cell ss:StyleID="s62"/>
    <Cell ss:StyleID="s62"/>
    <Cell ss:StyleID="s62"/>
    <Cell ss:StyleID="s62"/>
    <Cell ss:StyleID="s62"/>
    <Cell ss:StyleID="s62"/>
    <Cell ss:StyleID="s62"/>
    <Cell ss:StyleID="s62"/>
    <Cell ss:StyleID="s62"/>
    <Cell ss:StyleID="s62"/>
    <Cell ss:StyleID="s62"/>
    <Cell ss:StyleID="s62"/>
    <Cell ss:StyleID="s62"/>
    <Cell ss:StyleID="s62"/>
    <Cell ss:StyleID="s62"/>
    <Cell ss:StyleID="s62"/>
    <Cell ss:StyleID="s62"/>
    <Cell ss:StyleID="s62"/>
    <Cell ss:StyleID="s62"/>
    <Cell ss:StyleID="s62"/>
    <Cell ss:StyleID="s62"/>
    <Cell ss:StyleID="s62"/>
    <Cell ss:StyleID="s62"/>
    <Cell ss:StyleID="s62"/>
    <Cell ss:StyleID="s62"/>
    <Cell ss:StyleID="s62"/>
    <Cell ss:StyleID="s62"/>
    <Cell ss:StyleID="s62"/>
    <Cell ss:StyleID="s62"/>
    <Cell ss:StyleID="s62"/>
    <Cell ss:StyleID="s62"/>
    <Cell ss:StyleID="s62"/>
    <Cell ss:StyleID="s62"/>
    <Cell ss:StyleID="s62"/>
    <Cell ss:StyleID="s62"/>
    <Cell ss:StyleID="s62"/>
    <Cell ss:StyleID="s62"/>
    <Cell ss:StyleID="s62"/>
    <Cell ss:StyleID="s62"/>
    <Cell ss:StyleID="s62"/>
    <Cell ss:StyleID="s62"/>
    <Cell ss:StyleID="s62"/>
    <Cell ss:StyleID="s62"/>
    <Cell ss:StyleID="s62"/>
    <Cell ss:StyleID="s62"/>
    <Cell ss:StyleID="s62"/>
    <Cell ss:StyleID="s62"/>
    <Cell ss:StyleID="s62"/>
    <Cell ss:StyleID="s62"/>
    <Cell ss:StyleID="s62"/>
    <Cell ss:StyleID="s62"/>
    <Cell ss:StyleID="s62"/>
    <Cell ss:StyleID="s62"/>
    <Cell ss:StyleID="s62"/>
    <Cell ss:StyleID="s62"/>
    <Cell ss:StyleID="s62"/>
    <Cell ss:StyleID="s62"/>
    <Cell ss:StyleID="s62"/>
    <Cell ss:StyleID="s62"/>
    <Cell ss:StyleID="s62"/>
    <Cell ss:StyleID="s62"/>
    <Cell ss:StyleID="s62"/>
    <Cell ss:StyleID="s62"/>
    <Cell ss:StyleID="s62"/>
    <Cell ss:StyleID="s62"/>
    <Cell ss:StyleID="s62"/>
    <Cell ss:StyleID="s62"/>
    <Cell ss:StyleID="s62"/>
    <Cell ss:StyleID="s62"/>
    <Cell ss:StyleID="s62"/>
    <Cell ss:StyleID="s62"/>
    <Cell ss:StyleID="s62"/>
    <Cell ss:StyleID="s62"/>
    <Cell ss:StyleID="s62"/>
    <Cell ss:StyleID="s62"/>
    <Cell ss:StyleID="s62"/>
    <Cell ss:StyleID="s62"/>
    <Cell ss:StyleID="s62"/>
    <Cell ss:StyleID="s62"/>
    <Cell ss:StyleID="s62"/>
    <Cell ss:StyleID="s62"/>
    <Cell ss:StyleID="s62"/>
    <Cell ss:StyleID="s62"/>
    <Cell ss:StyleID="s62"/>
    <Cell ss:StyleID="s62"/>
    <Cell ss:StyleID="s62"/>
    <Cell ss:StyleID="s62"/>
    <Cell ss:StyleID="s62"/>
    <Cell ss:StyleID="s62"/>
    <Cell ss:StyleID="s62"/>
    <Cell ss:StyleID="s62"/>
    <Cell ss:StyleID="s62"/>
    <Cell ss:StyleID="s62"/>
    <Cell ss:StyleID="s62"/>
    <Cell ss:StyleID="s62"/>
    <Cell ss:StyleID="s62"/>
    <Cell ss:StyleID="s62"/>
    <Cell ss:StyleID="s62"/>
    <Cell ss:StyleID="s62"/>
    <Cell ss:StyleID="s62"/>
    <Cell ss:StyleID="s62"/>
    <Cell ss:StyleID="s62"/>
    <Cell ss:StyleID="s62"/>
    <Cell ss:StyleID="s62"/>
    <Cell ss:StyleID="s62"/>
    <Cell ss:StyleID="s62"/>
    <Cell ss:StyleID="s62"/>
    <Cell ss:StyleID="s62"/>
    <Cell ss:StyleID="s62"/>
    <Cell ss:StyleID="s62"/>
    <Cell ss:StyleID="s62"/>
    <Cell ss:StyleID="s62"/>
    <Cell ss:StyleID="s62"/>
    <Cell ss:StyleID="s62"/>
    <Cell ss:StyleID="s62"/>
    <Cell ss:StyleID="s62"/>
    <Cell ss:StyleID="s62"/>
    <Cell ss:StyleID="s62"/>
    <Cell ss:StyleID="s62"/>
    <Cell ss:StyleID="s62"/>
    <Cell ss:StyleID="s62"/>
    <Cell ss:StyleID="s62"/>
    <Cell ss:StyleID="s62"/>
    <Cell ss:StyleID="s62"/>
    <Cell ss:StyleID="s62"/>
    <Cell ss:StyleID="s62"/>
    <Cell ss:StyleID="s62"/>
    <Cell ss:StyleID="s62"/>
    <Cell ss:StyleID="s62"/>
    <Cell ss:StyleID="s62"/>
    <Cell ss:StyleID="s62"/>
    <Cell ss:StyleID="s62"/>
    <Cell ss:StyleID="s62"/>
    <Cell ss:StyleID="s62"/>
    <Cell ss:StyleID="s62"/>
    <Cell ss:StyleID="s62"/>
    <Cell ss:StyleID="s62"/>
    <Cell ss:StyleID="s62"/>
    <Cell ss:StyleID="s62"/>
    <Cell ss:StyleID="s62"/>
    <Cell ss:StyleID="s62"/>
    <Cell ss:StyleID="s62"/>
    <Cell ss:StyleID="s62"/>
    <Cell ss:StyleID="s62"/>
    <Cell ss:StyleID="s62"/>
    <Cell ss:StyleID="s62"/>
    <Cell ss:StyleID="s62"/>
    <Cell ss:StyleID="s62"/>
    <Cell ss:StyleID="s62"/>
    <Cell ss:StyleID="s62"/>
    <Cell ss:StyleID="s62"/>
    <Cell ss:StyleID="s62"/>
    <Cell ss:StyleID="s62"/>
    <Cell ss:StyleID="s62"/>
    <Cell ss:StyleID="s62"/>
    <Cell ss:StyleID="s62"/>
    <Cell ss:StyleID="s62"/>
    <Cell ss:StyleID="s62"/>
    <Cell ss:StyleID="s62"/>
    <Cell ss:StyleID="s62"/>
    <Cell ss:StyleID="s62"/>
    <Cell ss:StyleID="s62"/>
    <Cell ss:StyleID="s62"/>
    <Cell ss:StyleID="s62"/>
    <Cell ss:StyleID="s62"/>
    <Cell ss:StyleID="s62"/>
    <Cell ss:StyleID="s62"/>
    <Cell ss:StyleID="s62"/>
    <Cell ss:StyleID="s62"/>
    <Cell ss:StyleID="s62"/>
    <Cell ss:StyleID="s62"/>
    <Cell ss:StyleID="s62"/>
    <Cell ss:StyleID="s62"/>
    <Cell ss:StyleID="s62"/>
    <Cell ss:StyleID="s62"/>
    <Cell ss:StyleID="s62"/>
    <Cell ss:StyleID="s62"/>
    <Cell ss:StyleID="s62"/>
    <Cell ss:StyleID="s62"/>
    <Cell ss:StyleID="s62"/>
    <Cell ss:StyleID="s62"/>
    <Cell ss:StyleID="s62"/>
    <Cell ss:StyleID="s62"/>
    <Cell ss:StyleID="s62"/>
    <Cell ss:StyleID="s62"/>
    <Cell ss:StyleID="s62"/>
    <Cell ss:StyleID="s62"/>
    <Cell ss:StyleID="s62"/>
    <Cell ss:StyleID="s62"/>
    <Cell ss:StyleID="s62"/>
    <Cell ss:StyleID="s62"/>
    <Cell ss:StyleID="s62"/>
    <Cell ss:StyleID="s62"/>
    <Cell ss:StyleID="s62"/>
    <Cell ss:StyleID="s62"/>
    <Cell ss:StyleID="s62"/>
    <Cell ss:StyleID="s62"/>
    <Cell ss:StyleID="s62"/>
    <Cell ss:StyleID="s62"/>
    <Cell ss:StyleID="s62"/>
    <Cell ss:StyleID="s62"/>
    <Cell ss:StyleID="s62"/>
    <Cell ss:StyleID="s62"/>
    <Cell ss:StyleID="s62"/>
    <Cell ss:StyleID="s62"/>
    <Cell ss:StyleID="s62"/>
    <Cell ss:StyleID="s62"/>
    <Cell ss:StyleID="s62"/>
    <Cell ss:StyleID="s62"/>
    <Cell ss:StyleID="s62"/>
    <Cell ss:StyleID="s62"/>
    <Cell ss:StyleID="s62"/>
    <Cell ss:StyleID="s62"/>
    <Cell ss:StyleID="s62"/>
    <Cell ss:StyleID="s62"/>
    <Cell ss:StyleID="s62"/>
    <Cell ss:StyleID="s62"/>
    <Cell ss:StyleID="s62"/>
    <Cell ss:StyleID="s62"/>
    <Cell ss:StyleID="s62"/>
    <Cell ss:StyleID="s62"/>
    <Cell ss:StyleID="s62"/>
    <Cell ss:StyleID="s62"/>
    <Cell ss:StyleID="s62"/>
    <Cell ss:StyleID="s62"/>
    <Cell ss:StyleID="s62"/>
    <Cell ss:StyleID="s62"/>
    <Cell ss:StyleID="s62"/>
    <Cell ss:StyleID="s62"/>
    <Cell ss:StyleID="s62"/>
    <Cell ss:StyleID="s62"/>
    <Cell ss:StyleID="s62"/>
    <Cell ss:StyleID="s62"/>
    <Cell ss:StyleID="s62"/>
    <Cell ss:StyleID="s62"/>
    <Cell ss:StyleID="s62"/>
    <Cell ss:StyleID="s62"/>
    <Cell ss:StyleID="s62"/>
    <Cell ss:StyleID="s62"/>
    <Cell ss:StyleID="s62"/>
    <Cell ss:StyleID="s62"/>
    <Cell ss:StyleID="s62"/>
    <Cell ss:StyleID="s62"/>
    <Cell ss:StyleID="s62"/>
    <Cell ss:StyleID="s62"/>
    <Cell ss:StyleID="s62"/>
    <Cell ss:StyleID="s62"/>
    <Cell ss:StyleID="s62"/>
    <Cell ss:StyleID="s62"/>
    <Cell ss:StyleID="s62"/>
    <Cell ss:StyleID="s62"/>
    <Cell ss:StyleID="s62"/>
    <Cell ss:StyleID="s62"/>
    <Cell ss:StyleID="s62"/>
    <Cell ss:StyleID="s62"/>
    <Cell ss:StyleID="s62"/>
    <Cell ss:StyleID="s62"/>
    <Cell ss:StyleID="s62"/>
    <Cell ss:StyleID="s62"/>
    <Cell ss:StyleID="s62"/>
    <Cell ss:StyleID="s62"/>
    <Cell ss:StyleID="s62"/>
    <Cell ss:StyleID="s62"/>
    <Cell ss:StyleID="s62"/>
    <Cell ss:StyleID="s62"/>
    <Cell ss:StyleID="s62"/>
    <Cell ss:StyleID="s62"/>
    <Cell ss:StyleID="s62"/>
    <Cell ss:StyleID="s62"/>
    <Cell ss:StyleID="s62"/>
    <Cell ss:StyleID="s62"/>
    <Cell ss:StyleID="s62"/>
    <Cell ss:StyleID="s62"/>
    <Cell ss:StyleID="s62"/>
    <Cell ss:StyleID="s62"/>
    <Cell ss:StyleID="s62"/>
    <Cell ss:StyleID="s62"/>
    <Cell ss:StyleID="s62"/>
    <Cell ss:StyleID="s62"/>
    <Cell ss:StyleID="s62"/>
    <Cell ss:StyleID="s62"/>
    <Cell ss:StyleID="s62"/>
    <Cell ss:StyleID="s62"/>
    <Cell ss:StyleID="s62"/>
    <Cell ss:StyleID="s62"/>
    <Cell ss:StyleID="s62"/>
    <Cell ss:StyleID="s62"/>
    <Cell ss:StyleID="s62"/>
    <Cell ss:StyleID="s62"/>
    <Cell ss:StyleID="s62"/>
    <Cell ss:StyleID="s62"/>
    <Cell ss:StyleID="s62"/>
    <Cell ss:StyleID="s62"/>
    <Cell ss:StyleID="s62"/>
    <Cell ss:StyleID="s62"/>
    <Cell ss:StyleID="s62"/>
    <Cell ss:StyleID="s62"/>
    <Cell ss:StyleID="s62"/>
    <Cell ss:StyleID="s62"/>
    <Cell ss:StyleID="s62"/>
    <Cell ss:StyleID="s62"/>
    <Cell ss:StyleID="s62"/>
    <Cell ss:StyleID="s62"/>
    <Cell ss:StyleID="s62"/>
    <Cell ss:StyleID="s62"/>
    <Cell ss:StyleID="s62"/>
    <Cell ss:StyleID="s62"/>
    <Cell ss:StyleID="s62"/>
    <Cell ss:StyleID="s62"/>
    <Cell ss:StyleID="s62"/>
    <Cell ss:StyleID="s62"/>
    <Cell ss:StyleID="s62"/>
    <Cell ss:StyleID="s62"/>
    <Cell ss:StyleID="s62"/>
    <Cell ss:StyleID="s62"/>
    <Cell ss:StyleID="s62"/>
    <Cell ss:StyleID="s62"/>
    <Cell ss:StyleID="s62"/>
    <Cell ss:StyleID="s62"/>
    <Cell ss:StyleID="s62"/>
    <Cell ss:StyleID="s62"/>
    <Cell ss:StyleID="s62"/>
    <Cell ss:StyleID="s62"/>
    <Cell ss:StyleID="s62"/>
    <Cell ss:StyleID="s62"/>
    <Cell ss:StyleID="s62"/>
    <Cell ss:StyleID="s62"/>
    <Cell ss:StyleID="s62"/>
    <Cell ss:StyleID="s62"/>
    <Cell ss:StyleID="s62"/>
    <Cell ss:StyleID="s62"/>
    <Cell ss:StyleID="s62"/>
    <Cell ss:StyleID="s62"/>
    <Cell ss:StyleID="s62"/>
    <Cell ss:StyleID="s62"/>
    <Cell ss:StyleID="s62"/>
    <Cell ss:StyleID="s62"/>
    <Cell ss:StyleID="s62"/>
    <Cell ss:StyleID="s62"/>
    <Cell ss:StyleID="s62"/>
    <Cell ss:StyleID="s62"/>
    <Cell ss:StyleID="s62"/>
    <Cell ss:StyleID="s62"/>
    <Cell ss:StyleID="s62"/>
    <Cell ss:StyleID="s62"/>
    <Cell ss:StyleID="s62"/>
    <Cell ss:StyleID="s62"/>
    <Cell ss:StyleID="s62"/>
    <Cell ss:StyleID="s62"/>
    <Cell ss:StyleID="s62"/>
    <Cell ss:StyleID="s62"/>
    <Cell ss:StyleID="s62"/>
    <Cell ss:StyleID="s62"/>
    <Cell ss:StyleID="s62"/>
    <Cell ss:StyleID="s62"/>
    <Cell ss:StyleID="s62"/>
    <Cell ss:StyleID="s62"/>
    <Cell ss:StyleID="s62"/>
    <Cell ss:StyleID="s62"/>
    <Cell ss:StyleID="s62"/>
    <Cell ss:StyleID="s62"/>
    <Cell ss:StyleID="s62"/>
    <Cell ss:StyleID="s62"/>
    <Cell ss:StyleID="s62"/>
    <Cell ss:StyleID="s62"/>
    <Cell ss:StyleID="s62"/>
    <Cell ss:StyleID="s62"/>
    <Cell ss:StyleID="s62"/>
    <Cell ss:StyleID="s62"/>
    <Cell ss:StyleID="s62"/>
    <Cell ss:StyleID="s62"/>
    <Cell ss:StyleID="s62"/>
    <Cell ss:StyleID="s62"/>
    <Cell ss:StyleID="s62"/>
    <Cell ss:StyleID="s62"/>
    <Cell ss:StyleID="s62"/>
    <Cell ss:StyleID="s62"/>
    <Cell ss:StyleID="s62"/>
    <Cell ss:StyleID="s62"/>
    <Cell ss:StyleID="s62"/>
    <Cell ss:StyleID="s62"/>
    <Cell ss:StyleID="s62"/>
    <Cell ss:StyleID="s62"/>
    <Cell ss:StyleID="s62"/>
    <Cell ss:StyleID="s62"/>
    <Cell ss:StyleID="s62"/>
    <Cell ss:StyleID="s62"/>
    <Cell ss:StyleID="s62"/>
    <Cell ss:StyleID="s62"/>
    <Cell ss:StyleID="s62"/>
    <Cell ss:StyleID="s62"/>
    <Cell ss:StyleID="s62"/>
    <Cell ss:StyleID="s62"/>
    <Cell ss:StyleID="s62"/>
    <Cell ss:StyleID="s62"/>
    <Cell ss:StyleID="s62"/>
    <Cell ss:StyleID="s62"/>
    <Cell ss:StyleID="s62"/>
    <Cell ss:StyleID="s62"/>
    <Cell ss:StyleID="s62"/>
    <Cell ss:StyleID="s62"/>
    <Cell ss:StyleID="s62"/>
    <Cell ss:StyleID="s62"/>
    <Cell ss:StyleID="s62"/>
    <Cell ss:StyleID="s62"/>
    <Cell ss:StyleID="s62"/>
    <Cell ss:StyleID="s62"/>
    <Cell ss:StyleID="s62"/>
    <Cell ss:StyleID="s62"/>
    <Cell ss:StyleID="s62"/>
    <Cell ss:StyleID="s62"/>
    <Cell ss:StyleID="s62"/>
    <Cell ss:StyleID="s62"/>
    <Cell ss:StyleID="s62"/>
    <Cell ss:StyleID="s62"/>
    <Cell ss:StyleID="s62"/>
    <Cell ss:StyleID="s62"/>
    <Cell ss:StyleID="s62"/>
    <Cell ss:StyleID="s62"/>
    <Cell ss:StyleID="s62"/>
    <Cell ss:StyleID="s62"/>
    <Cell ss:StyleID="s62"/>
    <Cell ss:StyleID="s62"/>
    <Cell ss:StyleID="s62"/>
    <Cell ss:StyleID="s62"/>
    <Cell ss:StyleID="s62"/>
    <Cell ss:StyleID="s62"/>
    <Cell ss:StyleID="s62"/>
    <Cell ss:StyleID="s62"/>
    <Cell ss:StyleID="s62"/>
    <Cell ss:StyleID="s62"/>
    <Cell ss:StyleID="s62"/>
    <Cell ss:StyleID="s62"/>
    <Cell ss:StyleID="s62"/>
    <Cell ss:StyleID="s62"/>
    <Cell ss:StyleID="s62"/>
    <Cell ss:StyleID="s62"/>
    <Cell ss:StyleID="s62"/>
    <Cell ss:StyleID="s62"/>
    <Cell ss:StyleID="s62"/>
    <Cell ss:StyleID="s62"/>
    <Cell ss:StyleID="s62"/>
    <Cell ss:StyleID="s62"/>
    <Cell ss:StyleID="s62"/>
    <Cell ss:StyleID="s62"/>
    <Cell ss:StyleID="s62"/>
    <Cell ss:StyleID="s62"/>
    <Cell ss:StyleID="s62"/>
    <Cell ss:StyleID="s62"/>
    <Cell ss:StyleID="s62"/>
    <Cell ss:StyleID="s62"/>
    <Cell ss:StyleID="s62"/>
    <Cell ss:StyleID="s62"/>
    <Cell ss:StyleID="s62"/>
    <Cell ss:StyleID="s62"/>
    <Cell ss:StyleID="s62"/>
    <Cell ss:StyleID="s62"/>
    <Cell ss:StyleID="s62"/>
    <Cell ss:StyleID="s62"/>
    <Cell ss:StyleID="s62"/>
    <Cell ss:StyleID="s62"/>
    <Cell ss:StyleID="s62"/>
    <Cell ss:StyleID="s62"/>
    <Cell ss:StyleID="s62"/>
    <Cell ss:StyleID="s62"/>
    <Cell ss:StyleID="s62"/>
    <Cell ss:StyleID="s62"/>
    <Cell ss:StyleID="s62"/>
    <Cell ss:StyleID="s62"/>
    <Cell ss:StyleID="s62"/>
    <Cell ss:StyleID="s62"/>
    <Cell ss:StyleID="s62"/>
    <Cell ss:StyleID="s62"/>
    <Cell ss:StyleID="s62"/>
    <Cell ss:StyleID="s62"/>
    <Cell ss:StyleID="s62"/>
    <Cell ss:StyleID="s62"/>
    <Cell ss:StyleID="s62"/>
    <Cell ss:StyleID="s62"/>
    <Cell ss:StyleID="s62"/>
    <Cell ss:StyleID="s62"/>
    <Cell ss:StyleID="s62"/>
    <Cell ss:StyleID="s62"/>
    <Cell ss:StyleID="s62"/>
    <Cell ss:StyleID="s62"/>
    <Cell ss:StyleID="s62"/>
    <Cell ss:StyleID="s62"/>
    <Cell ss:StyleID="s62"/>
    <Cell ss:StyleID="s62"/>
    <Cell ss:StyleID="s62"/>
    <Cell ss:StyleID="s62"/>
    <Cell ss:StyleID="s62"/>
    <Cell ss:StyleID="s62"/>
    <Cell ss:StyleID="s62"/>
    <Cell ss:StyleID="s62"/>
    <Cell ss:StyleID="s62"/>
    <Cell ss:StyleID="s62"/>
    <Cell ss:StyleID="s62"/>
    <Cell ss:StyleID="s62"/>
    <Cell ss:StyleID="s62"/>
    <Cell ss:StyleID="s62"/>
    <Cell ss:StyleID="s62"/>
    <Cell ss:StyleID="s62"/>
    <Cell ss:StyleID="s62"/>
    <Cell ss:StyleID="s62"/>
    <Cell ss:StyleID="s62"/>
    <Cell ss:StyleID="s62"/>
    <Cell ss:StyleID="s62"/>
    <Cell ss:StyleID="s62"/>
    <Cell ss:StyleID="s62"/>
    <Cell ss:StyleID="s62"/>
    <Cell ss:StyleID="s62"/>
    <Cell ss:StyleID="s62"/>
    <Cell ss:StyleID="s62"/>
    <Cell ss:StyleID="s62"/>
    <Cell ss:StyleID="s62"/>
    <Cell ss:StyleID="s62"/>
    <Cell ss:StyleID="s62"/>
    <Cell ss:StyleID="s62"/>
    <Cell ss:StyleID="s62"/>
    <Cell ss:StyleID="s62"/>
    <Cell ss:StyleID="s62"/>
    <Cell ss:StyleID="s62"/>
    <Cell ss:StyleID="s62"/>
    <Cell ss:StyleID="s62"/>
    <Cell ss:StyleID="s62"/>
    <Cell ss:StyleID="s62"/>
    <Cell ss:StyleID="s62"/>
    <Cell ss:StyleID="s62"/>
    <Cell ss:StyleID="s62"/>
    <Cell ss:StyleID="s62"/>
    <Cell ss:StyleID="s62"/>
    <Cell ss:StyleID="s62"/>
    <Cell ss:StyleID="s62"/>
    <Cell ss:StyleID="s62"/>
    <Cell ss:StyleID="s62"/>
    <Cell ss:StyleID="s62"/>
    <Cell ss:StyleID="s62"/>
    <Cell ss:StyleID="s62"/>
    <Cell ss:StyleID="s62"/>
    <Cell ss:StyleID="s62"/>
    <Cell ss:StyleID="s62"/>
    <Cell ss:StyleID="s62"/>
    <Cell ss:StyleID="s62"/>
    <Cell ss:StyleID="s62"/>
    <Cell ss:StyleID="s62"/>
    <Cell ss:StyleID="s62"/>
    <Cell ss:StyleID="s62"/>
    <Cell ss:StyleID="s62"/>
    <Cell ss:StyleID="s62"/>
    <Cell ss:StyleID="s62"/>
    <Cell ss:StyleID="s62"/>
    <Cell ss:StyleID="s62"/>
    <Cell ss:StyleID="s62"/>
    <Cell ss:StyleID="s62"/>
    <Cell ss:StyleID="s62"/>
    <Cell ss:StyleID="s62"/>
    <Cell ss:StyleID="s62"/>
    <Cell ss:StyleID="s62"/>
    <Cell ss:StyleID="s62"/>
    <Cell ss:StyleID="s62"/>
    <Cell ss:StyleID="s62"/>
    <Cell ss:StyleID="s62"/>
    <Cell ss:StyleID="s62"/>
    <Cell ss:StyleID="s62"/>
    <Cell ss:StyleID="s62"/>
    <Cell ss:StyleID="s62"/>
    <Cell ss:StyleID="s62"/>
    <Cell ss:StyleID="s62"/>
    <Cell ss:StyleID="s62"/>
    <Cell ss:StyleID="s62"/>
    <Cell ss:StyleID="s62"/>
    <Cell ss:StyleID="s62"/>
    <Cell ss:StyleID="s62"/>
    <Cell ss:StyleID="s62"/>
    <Cell ss:StyleID="s62"/>
    <Cell ss:StyleID="s62"/>
    <Cell ss:StyleID="s62"/>
    <Cell ss:StyleID="s62"/>
    <Cell ss:StyleID="s62"/>
    <Cell ss:StyleID="s62"/>
    <Cell ss:StyleID="s62"/>
    <Cell ss:StyleID="s62"/>
    <Cell ss:StyleID="s62"/>
    <Cell ss:StyleID="s62"/>
    <Cell ss:StyleID="s62"/>
    <Cell ss:StyleID="s62"/>
    <Cell ss:StyleID="s62"/>
    <Cell ss:StyleID="s62"/>
    <Cell ss:StyleID="s62"/>
    <Cell ss:StyleID="s62"/>
    <Cell ss:StyleID="s62"/>
    <Cell ss:StyleID="s62"/>
    <Cell ss:StyleID="s62"/>
    <Cell ss:StyleID="s62"/>
    <Cell ss:StyleID="s62"/>
    <Cell ss:StyleID="s62"/>
    <Cell ss:StyleID="s62"/>
    <Cell ss:StyleID="s62"/>
    <Cell ss:StyleID="s62"/>
    <Cell ss:StyleID="s62"/>
    <Cell ss:StyleID="s62"/>
    <Cell ss:StyleID="s62"/>
    <Cell ss:StyleID="s62"/>
    <Cell ss:StyleID="s62"/>
    <Cell ss:StyleID="s62"/>
    <Cell ss:StyleID="s62"/>
    <Cell ss:StyleID="s62"/>
    <Cell ss:StyleID="s62"/>
    <Cell ss:StyleID="s62"/>
    <Cell ss:StyleID="s62"/>
    <Cell ss:StyleID="s62"/>
    <Cell ss:StyleID="s62"/>
    <Cell ss:StyleID="s62"/>
    <Cell ss:StyleID="s62"/>
    <Cell ss:StyleID="s62"/>
    <Cell ss:StyleID="s62"/>
    <Cell ss:StyleID="s62"/>
    <Cell ss:StyleID="s62"/>
    <Cell ss:StyleID="s62"/>
    <Cell ss:StyleID="s62"/>
    <Cell ss:StyleID="s62"/>
    <Cell ss:StyleID="s62"/>
    <Cell ss:StyleID="s62"/>
    <Cell ss:StyleID="s62"/>
    <Cell ss:StyleID="s62"/>
    <Cell ss:StyleID="s62"/>
    <Cell ss:StyleID="s62"/>
    <Cell ss:StyleID="s62"/>
    <Cell ss:StyleID="s62"/>
    <Cell ss:StyleID="s62"/>
    <Cell ss:StyleID="s62"/>
    <Cell ss:StyleID="s62"/>
    <Cell ss:StyleID="s62"/>
    <Cell ss:StyleID="s62"/>
    <Cell ss:StyleID="s62"/>
    <Cell ss:StyleID="s62"/>
    <Cell ss:StyleID="s62"/>
    <Cell ss:StyleID="s62"/>
    <Cell ss:StyleID="s62"/>
    <Cell ss:StyleID="s62"/>
    <Cell ss:StyleID="s62"/>
    <Cell ss:StyleID="s62"/>
    <Cell ss:StyleID="s62"/>
    <Cell ss:StyleID="s62"/>
    <Cell ss:StyleID="s62"/>
    <Cell ss:StyleID="s62"/>
    <Cell ss:StyleID="s62"/>
    <Cell ss:StyleID="s62"/>
    <Cell ss:StyleID="s62"/>
    <Cell ss:StyleID="s62"/>
    <Cell ss:StyleID="s62"/>
    <Cell ss:StyleID="s62"/>
    <Cell ss:StyleID="s62"/>
    <Cell ss:StyleID="s62"/>
    <Cell ss:StyleID="s62"/>
    <Cell ss:StyleID="s62"/>
    <Cell ss:StyleID="s62"/>
    <Cell ss:StyleID="s62"/>
    <Cell ss:StyleID="s62"/>
    <Cell ss:StyleID="s62"/>
    <Cell ss:StyleID="s62"/>
    <Cell ss:StyleID="s62"/>
    <Cell ss:StyleID="s62"/>
    <Cell ss:StyleID="s62"/>
    <Cell ss:StyleID="s62"/>
    <Cell ss:StyleID="s62"/>
    <Cell ss:StyleID="s62"/>
    <Cell ss:StyleID="s62"/>
    <Cell ss:StyleID="s62"/>
    <Cell ss:StyleID="s62"/>
    <Cell ss:StyleID="s62"/>
    <Cell ss:StyleID="s62"/>
    <Cell ss:StyleID="s62"/>
    <Cell ss:StyleID="s62"/>
    <Cell ss:StyleID="s62"/>
    <Cell ss:StyleID="s62"/>
    <Cell ss:StyleID="s62"/>
    <Cell ss:StyleID="s62"/>
    <Cell ss:StyleID="s62"/>
    <Cell ss:StyleID="s62"/>
    <Cell ss:StyleID="s62"/>
    <Cell ss:StyleID="s62"/>
    <Cell ss:StyleID="s62"/>
    <Cell ss:StyleID="s62"/>
    <Cell ss:StyleID="s62"/>
    <Cell ss:StyleID="s62"/>
    <Cell ss:StyleID="s62"/>
    <Cell ss:StyleID="s62"/>
    <Cell ss:StyleID="s62"/>
    <Cell ss:StyleID="s62"/>
    <Cell ss:StyleID="s62"/>
    <Cell ss:StyleID="s62"/>
    <Cell ss:StyleID="s62"/>
    <Cell ss:StyleID="s62"/>
    <Cell ss:StyleID="s62"/>
    <Cell ss:StyleID="s62"/>
    <Cell ss:StyleID="s62"/>
    <Cell ss:StyleID="s62"/>
    <Cell ss:StyleID="s62"/>
    <Cell ss:StyleID="s62"/>
    <Cell ss:StyleID="s62"/>
    <Cell ss:StyleID="s62"/>
    <Cell ss:StyleID="s62"/>
    <Cell ss:StyleID="s62"/>
    <Cell ss:StyleID="s62"/>
    <Cell ss:StyleID="s62"/>
    <Cell ss:StyleID="s62"/>
    <Cell ss:StyleID="s62"/>
    <Cell ss:StyleID="s62"/>
    <Cell ss:StyleID="s62"/>
    <Cell ss:StyleID="s62"/>
    <Cell ss:StyleID="s62"/>
    <Cell ss:StyleID="s62"/>
    <Cell ss:StyleID="s62"/>
    <Cell ss:StyleID="s62"/>
    <Cell ss:StyleID="s62"/>
    <Cell ss:StyleID="s62"/>
    <Cell ss:StyleID="s62"/>
    <Cell ss:StyleID="s62"/>
    <Cell ss:StyleID="s62"/>
    <Cell ss:StyleID="s62"/>
    <Cell ss:StyleID="s62"/>
    <Cell ss:StyleID="s62"/>
    <Cell ss:StyleID="s62"/>
    <Cell ss:StyleID="s62"/>
    <Cell ss:StyleID="s62"/>
    <Cell ss:StyleID="s62"/>
    <Cell ss:StyleID="s62"/>
    <Cell ss:StyleID="s62"/>
    <Cell ss:StyleID="s62"/>
    <Cell ss:StyleID="s62"/>
    <Cell ss:StyleID="s62"/>
    <Cell ss:StyleID="s62"/>
    <Cell ss:StyleID="s62"/>
    <Cell ss:StyleID="s62"/>
    <Cell ss:StyleID="s62"/>
    <Cell ss:StyleID="s62"/>
    <Cell ss:StyleID="s62"/>
    <Cell ss:StyleID="s62"/>
    <Cell ss:StyleID="s62"/>
    <Cell ss:StyleID="s62"/>
    <Cell ss:StyleID="s62"/>
    <Cell ss:StyleID="s62"/>
    <Cell ss:StyleID="s62"/>
    <Cell ss:StyleID="s62"/>
    <Cell ss:StyleID="s62"/>
    <Cell ss:StyleID="s62"/>
    <Cell ss:StyleID="s62"/>
    <Cell ss:StyleID="s62"/>
    <Cell ss:StyleID="s62"/>
    <Cell ss:StyleID="s62"/>
    <Cell ss:StyleID="s62"/>
    <Cell ss:StyleID="s62"/>
    <Cell ss:StyleID="s62"/>
    <Cell ss:StyleID="s62"/>
    <Cell ss:StyleID="s62"/>
    <Cell ss:StyleID="s62"/>
    <Cell ss:StyleID="s62"/>
    <Cell ss:StyleID="s62"/>
    <Cell ss:StyleID="s62"/>
    <Cell ss:StyleID="s62"/>
    <Cell ss:StyleID="s62"/>
    <Cell ss:StyleID="s62"/>
    <Cell ss:StyleID="s62"/>
    <Cell ss:StyleID="s62"/>
    <Cell ss:StyleID="s62"/>
    <Cell ss:StyleID="s62"/>
    <Cell ss:StyleID="s62"/>
    <Cell ss:StyleID="s62"/>
    <Cell ss:StyleID="s62"/>
    <Cell ss:StyleID="s62"/>
    <Cell ss:StyleID="s62"/>
    <Cell ss:StyleID="s62"/>
    <Cell ss:StyleID="s62"/>
    <Cell ss:StyleID="s62"/>
    <Cell ss:StyleID="s62"/>
    <Cell ss:StyleID="s62"/>
    <Cell ss:StyleID="s62"/>
    <Cell ss:StyleID="s62"/>
    <Cell ss:StyleID="s62"/>
    <Cell ss:StyleID="s62"/>
    <Cell ss:StyleID="s62"/>
    <Cell ss:StyleID="s62"/>
    <Cell ss:StyleID="s62"/>
    <Cell ss:StyleID="s62"/>
    <Cell ss:StyleID="s62"/>
    <Cell ss:StyleID="s62"/>
    <Cell ss:StyleID="s62"/>
    <Cell ss:StyleID="s62"/>
    <Cell ss:StyleID="s62"/>
    <Cell ss:StyleID="s62"/>
    <Cell ss:StyleID="s62"/>
    <Cell ss:StyleID="s62"/>
    <Cell ss:StyleID="s62"/>
    <Cell ss:StyleID="s62"/>
    <Cell ss:StyleID="s62"/>
    <Cell ss:StyleID="s62"/>
    <Cell ss:StyleID="s62"/>
    <Cell ss:StyleID="s62"/>
    <Cell ss:StyleID="s62"/>
    <Cell ss:StyleID="s62"/>
    <Cell ss:StyleID="s62"/>
    <Cell ss:StyleID="s62"/>
    <Cell ss:StyleID="s62"/>
    <Cell ss:StyleID="s62"/>
    <Cell ss:StyleID="s62"/>
    <Cell ss:StyleID="s62"/>
    <Cell ss:StyleID="s62"/>
    <Cell ss:StyleID="s62"/>
    <Cell ss:StyleID="s62"/>
    <Cell ss:StyleID="s62"/>
    <Cell ss:StyleID="s62"/>
    <Cell ss:StyleID="s62"/>
    <Cell ss:StyleID="s62"/>
    <Cell ss:StyleID="s62"/>
    <Cell ss:StyleID="s62"/>
    <Cell ss:StyleID="s62"/>
    <Cell ss:StyleID="s62"/>
    <Cell ss:StyleID="s62"/>
    <Cell ss:StyleID="s62"/>
    <Cell ss:StyleID="s62"/>
    <Cell ss:StyleID="s62"/>
    <Cell ss:StyleID="s62"/>
    <Cell ss:StyleID="s62"/>
    <Cell ss:StyleID="s62"/>
    <Cell ss:StyleID="s62"/>
    <Cell ss:StyleID="s62"/>
    <Cell ss:StyleID="s62"/>
    <Cell ss:StyleID="s62"/>
    <Cell ss:StyleID="s62"/>
    <Cell ss:StyleID="s62"/>
    <Cell ss:StyleID="s62"/>
    <Cell ss:StyleID="s62"/>
    <Cell ss:StyleID="s62"/>
    <Cell ss:StyleID="s62"/>
    <Cell ss:StyleID="s62"/>
    <Cell ss:StyleID="s62"/>
    <Cell ss:StyleID="s62"/>
    <Cell ss:StyleID="s62"/>
    <Cell ss:StyleID="s62"/>
    <Cell ss:StyleID="s62"/>
    <Cell ss:StyleID="s62"/>
    <Cell ss:StyleID="s62"/>
    <Cell ss:StyleID="s62"/>
    <Cell ss:StyleID="s62"/>
    <Cell ss:StyleID="s62"/>
    <Cell ss:StyleID="s62"/>
    <Cell ss:StyleID="s62"/>
    <Cell ss:StyleID="s62"/>
    <Cell ss:StyleID="s62"/>
    <Cell ss:StyleID="s62"/>
    <Cell ss:StyleID="s62"/>
    <Cell ss:StyleID="s62"/>
    <Cell ss:StyleID="s62"/>
    <Cell ss:StyleID="s62"/>
    <Cell ss:StyleID="s62"/>
    <Cell ss:StyleID="s62"/>
    <Cell ss:StyleID="s62"/>
    <Cell ss:StyleID="s62"/>
    <Cell ss:StyleID="s62"/>
    <Cell ss:StyleID="s62"/>
    <Cell ss:StyleID="s62"/>
    <Cell ss:StyleID="s62"/>
    <Cell ss:StyleID="s62"/>
    <Cell ss:StyleID="s62"/>
    <Cell ss:StyleID="s62"/>
    <Cell ss:StyleID="s62"/>
    <Cell ss:StyleID="s62"/>
    <Cell ss:StyleID="s62"/>
    <Cell ss:StyleID="s62"/>
    <Cell ss:StyleID="s62"/>
    <Cell ss:StyleID="s62"/>
    <Cell ss:StyleID="s62"/>
    <Cell ss:StyleID="s62"/>
    <Cell ss:StyleID="s62"/>
    <Cell ss:StyleID="s62"/>
    <Cell ss:StyleID="s62"/>
    <Cell ss:StyleID="s62"/>
    <Cell ss:StyleID="s62"/>
    <Cell ss:StyleID="s62"/>
    <Cell ss:StyleID="s62"/>
    <Cell ss:StyleID="s62"/>
    <Cell ss:StyleID="s62"/>
    <Cell ss:StyleID="s62"/>
    <Cell ss:StyleID="s62"/>
    <Cell ss:StyleID="s62"/>
    <Cell ss:StyleID="s62"/>
    <Cell ss:StyleID="s62"/>
    <Cell ss:StyleID="s62"/>
    <Cell ss:StyleID="s62"/>
    <Cell ss:StyleID="s62"/>
    <Cell ss:StyleID="s62"/>
    <Cell ss:StyleID="s62"/>
    <Cell ss:StyleID="s62"/>
    <Cell ss:StyleID="s62"/>
    <Cell ss:StyleID="s62"/>
    <Cell ss:StyleID="s62"/>
    <Cell ss:StyleID="s62"/>
    <Cell ss:StyleID="s62"/>
    <Cell ss:StyleID="s62"/>
    <Cell ss:StyleID="s62"/>
    <Cell ss:StyleID="s62"/>
    <Cell ss:StyleID="s62"/>
    <Cell ss:StyleID="s62"/>
    <Cell ss:StyleID="s62"/>
    <Cell ss:StyleID="s62"/>
    <Cell ss:StyleID="s62"/>
    <Cell ss:StyleID="s62"/>
    <Cell ss:StyleID="s62"/>
    <Cell ss:StyleID="s62"/>
    <Cell ss:StyleID="s62"/>
    <Cell ss:StyleID="s62"/>
    <Cell ss:StyleID="s62"/>
    <Cell ss:StyleID="s62"/>
    <Cell ss:StyleID="s62"/>
    <Cell ss:StyleID="s62"/>
    <Cell ss:StyleID="s62"/>
    <Cell ss:StyleID="s62"/>
    <Cell ss:StyleID="s62"/>
    <Cell ss:StyleID="s62"/>
    <Cell ss:StyleID="s62"/>
    <Cell ss:StyleID="s62"/>
    <Cell ss:StyleID="s62"/>
    <Cell ss:StyleID="s62"/>
    <Cell ss:StyleID="s62"/>
    <Cell ss:StyleID="s62"/>
    <Cell ss:StyleID="s62"/>
    <Cell ss:StyleID="s62"/>
    <Cell ss:StyleID="s62"/>
    <Cell ss:StyleID="s62"/>
    <Cell ss:StyleID="s62"/>
    <Cell ss:StyleID="s62"/>
    <Cell ss:StyleID="s62"/>
    <Cell ss:StyleID="s62"/>
    <Cell ss:StyleID="s62"/>
    <Cell ss:StyleID="s62"/>
    <Cell ss:StyleID="s62"/>
    <Cell ss:StyleID="s62"/>
    <Cell ss:StyleID="s62"/>
    <Cell ss:StyleID="s62"/>
    <Cell ss:StyleID="s62"/>
    <Cell ss:StyleID="s62"/>
    <Cell ss:StyleID="s62"/>
    <Cell ss:StyleID="s62"/>
    <Cell ss:StyleID="s62"/>
    <Cell ss:StyleID="s62"/>
    <Cell ss:StyleID="s62"/>
    <Cell ss:StyleID="s62"/>
    <Cell ss:StyleID="s62"/>
    <Cell ss:StyleID="s62"/>
    <Cell ss:StyleID="s62"/>
    <Cell ss:StyleID="s62"/>
    <Cell ss:StyleID="s62"/>
    <Cell ss:StyleID="s62"/>
    <Cell ss:StyleID="s62"/>
    <Cell ss:StyleID="s62"/>
    <Cell ss:StyleID="s62"/>
    <Cell ss:StyleID="s62"/>
    <Cell ss:StyleID="s62"/>
    <Cell ss:StyleID="s62"/>
    <Cell ss:StyleID="s62"/>
    <Cell ss:StyleID="s62"/>
    <Cell ss:StyleID="s62"/>
    <Cell ss:StyleID="s62"/>
    <Cell ss:StyleID="s62"/>
    <Cell ss:StyleID="s62"/>
    <Cell ss:StyleID="s62"/>
    <Cell ss:StyleID="s62"/>
    <Cell ss:StyleID="s62"/>
    <Cell ss:StyleID="s62"/>
    <Cell ss:StyleID="s62"/>
    <Cell ss:StyleID="s62"/>
    <Cell ss:StyleID="s62"/>
    <Cell ss:StyleID="s62"/>
    <Cell ss:StyleID="s62"/>
    <Cell ss:StyleID="s62"/>
    <Cell ss:StyleID="s62"/>
    <Cell ss:StyleID="s62"/>
    <Cell ss:StyleID="s62"/>
    <Cell ss:StyleID="s62"/>
    <Cell ss:StyleID="s62"/>
    <Cell ss:StyleID="s62"/>
    <Cell ss:StyleID="s62"/>
    <Cell ss:StyleID="s62"/>
    <Cell ss:StyleID="s62"/>
    <Cell ss:StyleID="s62"/>
    <Cell ss:StyleID="s62"/>
    <Cell ss:StyleID="s62"/>
    <Cell ss:StyleID="s62"/>
    <Cell ss:StyleID="s62"/>
    <Cell ss:StyleID="s62"/>
    <Cell ss:StyleID="s62"/>
    <Cell ss:StyleID="s62"/>
    <Cell ss:StyleID="s62"/>
    <Cell ss:StyleID="s62"/>
    <Cell ss:StyleID="s62"/>
    <Cell ss:StyleID="s62"/>
    <Cell ss:StyleID="s62"/>
    <Cell ss:StyleID="s62"/>
    <Cell ss:StyleID="s62"/>
    <Cell ss:StyleID="s62"/>
    <Cell ss:StyleID="s62"/>
    <Cell ss:StyleID="s62"/>
    <Cell ss:StyleID="s62"/>
    <Cell ss:StyleID="s62"/>
    <Cell ss:StyleID="s62"/>
    <Cell ss:StyleID="s62"/>
    <Cell ss:StyleID="s62"/>
    <Cell ss:StyleID="s62"/>
    <Cell ss:StyleID="s62"/>
    <Cell ss:StyleID="s62"/>
    <Cell ss:StyleID="s62"/>
    <Cell ss:StyleID="s62"/>
    <Cell ss:StyleID="s62"/>
    <Cell ss:StyleID="s62"/>
    <Cell ss:StyleID="s62"/>
    <Cell ss:StyleID="s62"/>
    <Cell ss:StyleID="s62"/>
    <Cell ss:StyleID="s62"/>
    <Cell ss:StyleID="s62"/>
    <Cell ss:StyleID="s62"/>
    <Cell ss:StyleID="s62"/>
    <Cell ss:StyleID="s62"/>
    <Cell ss:StyleID="s62"/>
    <Cell ss:StyleID="s62"/>
    <Cell ss:StyleID="s62"/>
    <Cell ss:StyleID="s62"/>
    <Cell ss:StyleID="s62"/>
    <Cell ss:StyleID="s62"/>
    <Cell ss:StyleID="s62"/>
    <Cell ss:StyleID="s62"/>
    <Cell ss:StyleID="s62"/>
    <Cell ss:StyleID="s62"/>
    <Cell ss:StyleID="s62"/>
    <Cell ss:StyleID="s62"/>
    <Cell ss:StyleID="s62"/>
    <Cell ss:StyleID="s62"/>
    <Cell ss:StyleID="s62"/>
    <Cell ss:StyleID="s62"/>
    <Cell ss:StyleID="s62"/>
    <Cell ss:StyleID="s62"/>
    <Cell ss:StyleID="s62"/>
    <Cell ss:StyleID="s62"/>
    <Cell ss:StyleID="s62"/>
    <Cell ss:StyleID="s62"/>
    <Cell ss:StyleID="s62"/>
    <Cell ss:StyleID="s62"/>
    <Cell ss:StyleID="s62"/>
    <Cell ss:StyleID="s62"/>
    <Cell ss:StyleID="s62"/>
    <Cell ss:StyleID="s62"/>
    <Cell ss:StyleID="s62"/>
    <Cell ss:StyleID="s62"/>
    <Cell ss:StyleID="s62"/>
    <Cell ss:StyleID="s62"/>
    <Cell ss:StyleID="s62"/>
    <Cell ss:StyleID="s62"/>
    <Cell ss:StyleID="s62"/>
    <Cell ss:StyleID="s62"/>
    <Cell ss:StyleID="s62"/>
    <Cell ss:StyleID="s62"/>
    <Cell ss:StyleID="s62"/>
    <Cell ss:StyleID="s62"/>
    <Cell ss:StyleID="s62"/>
    <Cell ss:StyleID="s62"/>
    <Cell ss:StyleID="s62"/>
    <Cell ss:StyleID="s62"/>
    <Cell ss:StyleID="s62"/>
    <Cell ss:StyleID="s62"/>
    <Cell ss:StyleID="s62"/>
    <Cell ss:StyleID="s62"/>
    <Cell ss:StyleID="s62"/>
    <Cell ss:StyleID="s62"/>
    <Cell ss:StyleID="s62"/>
    <Cell ss:StyleID="s62"/>
    <Cell ss:StyleID="s62"/>
    <Cell ss:StyleID="s62"/>
    <Cell ss:StyleID="s62"/>
    <Cell ss:StyleID="s62"/>
    <Cell ss:StyleID="s62"/>
    <Cell ss:StyleID="s62"/>
    <Cell ss:StyleID="s62"/>
    <Cell ss:StyleID="s62"/>
    <Cell ss:StyleID="s62"/>
    <Cell ss:StyleID="s62"/>
    <Cell ss:StyleID="s62"/>
    <Cell ss:StyleID="s62"/>
    <Cell ss:StyleID="s62"/>
    <Cell ss:StyleID="s62"/>
    <Cell ss:StyleID="s62"/>
    <Cell ss:StyleID="s62"/>
    <Cell ss:StyleID="s62"/>
    <Cell ss:StyleID="s62"/>
    <Cell ss:StyleID="s62"/>
    <Cell ss:StyleID="s62"/>
    <Cell ss:StyleID="s62"/>
    <Cell ss:StyleID="s62"/>
    <Cell ss:StyleID="s62"/>
    <Cell ss:StyleID="s62"/>
    <Cell ss:StyleID="s62"/>
    <Cell ss:StyleID="s62"/>
    <Cell ss:StyleID="s62"/>
    <Cell ss:StyleID="s62"/>
    <Cell ss:StyleID="s62"/>
    <Cell ss:StyleID="s62"/>
    <Cell ss:StyleID="s62"/>
    <Cell ss:StyleID="s62"/>
    <Cell ss:StyleID="s62"/>
    <Cell ss:StyleID="s62"/>
    <Cell ss:StyleID="s62"/>
    <Cell ss:StyleID="s62"/>
    <Cell ss:StyleID="s62"/>
    <Cell ss:StyleID="s62"/>
    <Cell ss:StyleID="s62"/>
    <Cell ss:StyleID="s62"/>
    <Cell ss:StyleID="s62"/>
    <Cell ss:StyleID="s62"/>
    <Cell ss:StyleID="s62"/>
    <Cell ss:StyleID="s62"/>
    <Cell ss:StyleID="s62"/>
    <Cell ss:StyleID="s62"/>
    <Cell ss:StyleID="s62"/>
    <Cell ss:StyleID="s62"/>
    <Cell ss:StyleID="s62"/>
    <Cell ss:StyleID="s62"/>
    <Cell ss:StyleID="s62"/>
    <Cell ss:StyleID="s62"/>
    <Cell ss:StyleID="s62"/>
    <Cell ss:StyleID="s62"/>
    <Cell ss:StyleID="s62"/>
    <Cell ss:StyleID="s62"/>
    <Cell ss:StyleID="s62"/>
    <Cell ss:StyleID="s62"/>
    <Cell ss:StyleID="s62"/>
    <Cell ss:StyleID="s62"/>
    <Cell ss:StyleID="s62"/>
    <Cell ss:StyleID="s62"/>
    <Cell ss:StyleID="s62"/>
    <Cell ss:StyleID="s62"/>
    <Cell ss:StyleID="s62"/>
    <Cell ss:StyleID="s62"/>
    <Cell ss:StyleID="s62"/>
    <Cell ss:StyleID="s62"/>
    <Cell ss:StyleID="s62"/>
    <Cell ss:StyleID="s62"/>
    <Cell ss:StyleID="s62"/>
    <Cell ss:StyleID="s62"/>
    <Cell ss:StyleID="s62"/>
    <Cell ss:StyleID="s62"/>
    <Cell ss:StyleID="s62"/>
    <Cell ss:StyleID="s62"/>
    <Cell ss:StyleID="s62"/>
    <Cell ss:StyleID="s62"/>
    <Cell ss:StyleID="s62"/>
    <Cell ss:StyleID="s62"/>
    <Cell ss:StyleID="s62"/>
    <Cell ss:StyleID="s62"/>
    <Cell ss:StyleID="s62"/>
    <Cell ss:StyleID="s62"/>
    <Cell ss:StyleID="s62"/>
    <Cell ss:StyleID="s62"/>
    <Cell ss:StyleID="s62"/>
    <Cell ss:StyleID="s62"/>
    <Cell ss:StyleID="s62"/>
    <Cell ss:StyleID="s62"/>
    <Cell ss:StyleID="s62"/>
    <Cell ss:StyleID="s62"/>
    <Cell ss:StyleID="s62"/>
    <Cell ss:StyleID="s62"/>
    <Cell ss:StyleID="s62"/>
    <Cell ss:StyleID="s62"/>
    <Cell ss:StyleID="s62"/>
    <Cell ss:StyleID="s62"/>
    <Cell ss:StyleID="s62"/>
    <Cell ss:StyleID="s62"/>
    <Cell ss:StyleID="s62"/>
    <Cell ss:StyleID="s62"/>
    <Cell ss:StyleID="s62"/>
    <Cell ss:StyleID="s62"/>
    <Cell ss:StyleID="s62"/>
    <Cell ss:StyleID="s62"/>
    <Cell ss:StyleID="s62"/>
    <Cell ss:StyleID="s62"/>
    <Cell ss:StyleID="s62"/>
    <Cell ss:StyleID="s62"/>
    <Cell ss:StyleID="s62"/>
    <Cell ss:StyleID="s62"/>
    <Cell ss:StyleID="s62"/>
    <Cell ss:StyleID="s62"/>
    <Cell ss:StyleID="s62"/>
    <Cell ss:StyleID="s62"/>
    <Cell ss:StyleID="s62"/>
    <Cell ss:StyleID="s62"/>
    <Cell ss:StyleID="s62"/>
    <Cell ss:StyleID="s62"/>
    <Cell ss:StyleID="s62"/>
    <Cell ss:StyleID="s62"/>
    <Cell ss:StyleID="s62"/>
    <Cell ss:StyleID="s62"/>
    <Cell ss:StyleID="s62"/>
    <Cell ss:StyleID="s62"/>
    <Cell ss:StyleID="s62"/>
    <Cell ss:StyleID="s62"/>
    <Cell ss:StyleID="s62"/>
    <Cell ss:StyleID="s62"/>
    <Cell ss:StyleID="s62"/>
    <Cell ss:StyleID="s62"/>
    <Cell ss:StyleID="s62"/>
    <Cell ss:StyleID="s62"/>
    <Cell ss:StyleID="s62"/>
    <Cell ss:StyleID="s62"/>
    <Cell ss:StyleID="s62"/>
    <Cell ss:StyleID="s62"/>
    <Cell ss:StyleID="s62"/>
    <Cell ss:StyleID="s62"/>
    <Cell ss:StyleID="s62"/>
    <Cell ss:StyleID="s62"/>
    <Cell ss:StyleID="s62"/>
    <Cell ss:StyleID="s62"/>
    <Cell ss:StyleID="s62"/>
    <Cell ss:StyleID="s62"/>
    <Cell ss:StyleID="s62"/>
    <Cell ss:StyleID="s62"/>
    <Cell ss:StyleID="s62"/>
    <Cell ss:StyleID="s62"/>
    <Cell ss:StyleID="s62"/>
    <Cell ss:StyleID="s62"/>
    <Cell ss:StyleID="s62"/>
    <Cell ss:StyleID="s62"/>
    <Cell ss:StyleID="s62"/>
    <Cell ss:StyleID="s62"/>
    <Cell ss:StyleID="s62"/>
    <Cell ss:StyleID="s62"/>
    <Cell ss:StyleID="s62"/>
    <Cell ss:StyleID="s62"/>
    <Cell ss:StyleID="s62"/>
    <Cell ss:StyleID="s62"/>
    <Cell ss:StyleID="s62"/>
    <Cell ss:StyleID="s62"/>
    <Cell ss:StyleID="s62"/>
    <Cell ss:StyleID="s62"/>
    <Cell ss:StyleID="s62"/>
    <Cell ss:StyleID="s62"/>
    <Cell ss:StyleID="s62"/>
    <Cell ss:StyleID="s62"/>
    <Cell ss:StyleID="s62"/>
    <Cell ss:StyleID="s62"/>
    <Cell ss:StyleID="s62"/>
    <Cell ss:StyleID="s62"/>
    <Cell ss:StyleID="s62"/>
    <Cell ss:StyleID="s62"/>
    <Cell ss:StyleID="s62"/>
    <Cell ss:StyleID="s62"/>
    <Cell ss:StyleID="s62"/>
    <Cell ss:StyleID="s62"/>
    <Cell ss:StyleID="s62"/>
    <Cell ss:StyleID="s62"/>
    <Cell ss:StyleID="s62"/>
    <Cell ss:StyleID="s62"/>
    <Cell ss:StyleID="s62"/>
    <Cell ss:StyleID="s62"/>
    <Cell ss:StyleID="s62"/>
    <Cell ss:StyleID="s62"/>
    <Cell ss:StyleID="s62"/>
    <Cell ss:StyleID="s62"/>
    <Cell ss:StyleID="s62"/>
    <Cell ss:StyleID="s62"/>
    <Cell ss:StyleID="s62"/>
    <Cell ss:StyleID="s62"/>
    <Cell ss:StyleID="s62"/>
    <Cell ss:StyleID="s62"/>
    <Cell ss:StyleID="s62"/>
    <Cell ss:StyleID="s62"/>
    <Cell ss:StyleID="s62"/>
    <Cell ss:StyleID="s62"/>
    <Cell ss:StyleID="s62"/>
    <Cell ss:StyleID="s62"/>
    <Cell ss:StyleID="s62"/>
    <Cell ss:StyleID="s62"/>
    <Cell ss:StyleID="s62"/>
    <Cell ss:StyleID="s62"/>
    <Cell ss:StyleID="s62"/>
    <Cell ss:StyleID="s62"/>
    <Cell ss:StyleID="s62"/>
    <Cell ss:StyleID="s62"/>
    <Cell ss:StyleID="s62"/>
    <Cell ss:StyleID="s62"/>
    <Cell ss:StyleID="s62"/>
    <Cell ss:StyleID="s62"/>
    <Cell ss:StyleID="s62"/>
    <Cell ss:StyleID="s62"/>
    <Cell ss:StyleID="s62"/>
    <Cell ss:StyleID="s62"/>
    <Cell ss:StyleID="s62"/>
    <Cell ss:StyleID="s62"/>
    <Cell ss:StyleID="s62"/>
    <Cell ss:StyleID="s62"/>
    <Cell ss:StyleID="s62"/>
    <Cell ss:StyleID="s62"/>
    <Cell ss:StyleID="s62"/>
    <Cell ss:StyleID="s62"/>
    <Cell ss:StyleID="s62"/>
    <Cell ss:StyleID="s62"/>
    <Cell ss:StyleID="s62"/>
    <Cell ss:StyleID="s62"/>
    <Cell ss:StyleID="s62"/>
    <Cell ss:StyleID="s62"/>
    <Cell ss:StyleID="s62"/>
    <Cell ss:StyleID="s62"/>
    <Cell ss:StyleID="s62"/>
    <Cell ss:StyleID="s62"/>
    <Cell ss:StyleID="s62"/>
    <Cell ss:StyleID="s62"/>
    <Cell ss:StyleID="s62"/>
    <Cell ss:StyleID="s62"/>
    <Cell ss:StyleID="s62"/>
    <Cell ss:StyleID="s62"/>
    <Cell ss:StyleID="s62"/>
    <Cell ss:StyleID="s62"/>
    <Cell ss:StyleID="s62"/>
    <Cell ss:StyleID="s62"/>
    <Cell ss:StyleID="s62"/>
    <Cell ss:StyleID="s62"/>
    <Cell ss:StyleID="s62"/>
    <Cell ss:StyleID="s62"/>
    <Cell ss:StyleID="s62"/>
    <Cell ss:StyleID="s62"/>
    <Cell ss:StyleID="s62"/>
    <Cell ss:StyleID="s62"/>
    <Cell ss:StyleID="s62"/>
    <Cell ss:StyleID="s62"/>
    <Cell ss:StyleID="s62"/>
    <Cell ss:StyleID="s62"/>
    <Cell ss:StyleID="s62"/>
    <Cell ss:StyleID="s62"/>
    <Cell ss:StyleID="s62"/>
    <Cell ss:StyleID="s62"/>
    <Cell ss:StyleID="s62"/>
    <Cell ss:StyleID="s62"/>
    <Cell ss:StyleID="s62"/>
    <Cell ss:StyleID="s62"/>
    <Cell ss:StyleID="s62"/>
    <Cell ss:StyleID="s62"/>
    <Cell ss:StyleID="s62"/>
    <Cell ss:StyleID="s62"/>
    <Cell ss:StyleID="s62"/>
    <Cell ss:StyleID="s62"/>
    <Cell ss:StyleID="s62"/>
    <Cell ss:StyleID="s62"/>
    <Cell ss:StyleID="s62"/>
    <Cell ss:StyleID="s62"/>
    <Cell ss:StyleID="s62"/>
    <Cell ss:StyleID="s62"/>
    <Cell ss:StyleID="s62"/>
    <Cell ss:StyleID="s62"/>
    <Cell ss:StyleID="s62"/>
    <Cell ss:StyleID="s62"/>
    <Cell ss:StyleID="s62"/>
    <Cell ss:StyleID="s62"/>
    <Cell ss:StyleID="s62"/>
    <Cell ss:StyleID="s62"/>
    <Cell ss:StyleID="s62"/>
    <Cell ss:StyleID="s62"/>
    <Cell ss:StyleID="s62"/>
    <Cell ss:StyleID="s62"/>
    <Cell ss:StyleID="s62"/>
    <Cell ss:StyleID="s62"/>
    <Cell ss:StyleID="s62"/>
    <Cell ss:StyleID="s62"/>
    <Cell ss:StyleID="s62"/>
    <Cell ss:StyleID="s62"/>
    <Cell ss:StyleID="s62"/>
    <Cell ss:StyleID="s62"/>
    <Cell ss:StyleID="s62"/>
    <Cell ss:StyleID="s62"/>
    <Cell ss:StyleID="s62"/>
    <Cell ss:StyleID="s62"/>
    <Cell ss:StyleID="s62"/>
    <Cell ss:StyleID="s62"/>
    <Cell ss:StyleID="s62"/>
    <Cell ss:StyleID="s62"/>
    <Cell ss:StyleID="s62"/>
    <Cell ss:StyleID="s62"/>
    <Cell ss:StyleID="s62"/>
    <Cell ss:StyleID="s62"/>
    <Cell ss:StyleID="s62"/>
    <Cell ss:StyleID="s62"/>
    <Cell ss:StyleID="s62"/>
    <Cell ss:StyleID="s62"/>
    <Cell ss:StyleID="s62"/>
    <Cell ss:StyleID="s62"/>
    <Cell ss:StyleID="s62"/>
    <Cell ss:StyleID="s62"/>
    <Cell ss:StyleID="s62"/>
    <Cell ss:StyleID="s62"/>
    <Cell ss:StyleID="s62"/>
    <Cell ss:StyleID="s62"/>
    <Cell ss:StyleID="s62"/>
    <Cell ss:StyleID="s62"/>
    <Cell ss:StyleID="s62"/>
    <Cell ss:StyleID="s62"/>
    <Cell ss:StyleID="s62"/>
    <Cell ss:StyleID="s62"/>
    <Cell ss:StyleID="s62"/>
    <Cell ss:StyleID="s62"/>
    <Cell ss:StyleID="s62"/>
    <Cell ss:StyleID="s62"/>
    <Cell ss:StyleID="s62"/>
    <Cell ss:StyleID="s62"/>
    <Cell ss:StyleID="s62"/>
    <Cell ss:StyleID="s62"/>
    <Cell ss:StyleID="s62"/>
    <Cell ss:StyleID="s62"/>
    <Cell ss:StyleID="s62"/>
    <Cell ss:StyleID="s62"/>
    <Cell ss:StyleID="s62"/>
    <Cell ss:StyleID="s62"/>
    <Cell ss:StyleID="s62"/>
    <Cell ss:StyleID="s62"/>
    <Cell ss:StyleID="s62"/>
    <Cell ss:StyleID="s62"/>
    <Cell ss:StyleID="s62"/>
    <Cell ss:StyleID="s62"/>
    <Cell ss:StyleID="s62"/>
    <Cell ss:StyleID="s62"/>
    <Cell ss:StyleID="s62"/>
    <Cell ss:StyleID="s62"/>
    <Cell ss:StyleID="s62"/>
    <Cell ss:StyleID="s62"/>
    <Cell ss:StyleID="s62"/>
    <Cell ss:StyleID="s62"/>
    <Cell ss:StyleID="s62"/>
    <Cell ss:StyleID="s62"/>
    <Cell ss:StyleID="s62"/>
    <Cell ss:StyleID="s62"/>
    <Cell ss:StyleID="s62"/>
    <Cell ss:StyleID="s62"/>
    <Cell ss:StyleID="s62"/>
    <Cell ss:StyleID="s62"/>
    <Cell ss:StyleID="s62"/>
    <Cell ss:StyleID="s62"/>
    <Cell ss:StyleID="s62"/>
    <Cell ss:StyleID="s62"/>
    <Cell ss:StyleID="s62"/>
    <Cell ss:StyleID="s62"/>
    <Cell ss:StyleID="s62"/>
    <Cell ss:StyleID="s62"/>
    <Cell ss:StyleID="s62"/>
    <Cell ss:StyleID="s62"/>
    <Cell ss:StyleID="s62"/>
    <Cell ss:StyleID="s62"/>
    <Cell ss:StyleID="s62"/>
    <Cell ss:StyleID="s62"/>
    <Cell ss:StyleID="s62"/>
    <Cell ss:StyleID="s62"/>
    <Cell ss:StyleID="s62"/>
    <Cell ss:StyleID="s62"/>
    <Cell ss:StyleID="s62"/>
    <Cell ss:StyleID="s62"/>
    <Cell ss:StyleID="s62"/>
    <Cell ss:StyleID="s62"/>
    <Cell ss:StyleID="s62"/>
    <Cell ss:StyleID="s62"/>
    <Cell ss:StyleID="s62"/>
    <Cell ss:StyleID="s62"/>
    <Cell ss:StyleID="s62"/>
    <Cell ss:StyleID="s62"/>
    <Cell ss:StyleID="s62"/>
    <Cell ss:StyleID="s62"/>
    <Cell ss:StyleID="s62"/>
    <Cell ss:StyleID="s62"/>
    <Cell ss:StyleID="s62"/>
    <Cell ss:StyleID="s62"/>
    <Cell ss:StyleID="s62"/>
    <Cell ss:StyleID="s62"/>
    <Cell ss:StyleID="s62"/>
    <Cell ss:StyleID="s62"/>
    <Cell ss:StyleID="s62"/>
    <Cell ss:StyleID="s62"/>
    <Cell ss:StyleID="s62"/>
    <Cell ss:StyleID="s62"/>
    <Cell ss:StyleID="s62"/>
    <Cell ss:StyleID="s62"/>
    <Cell ss:StyleID="s62"/>
    <Cell ss:StyleID="s62"/>
    <Cell ss:StyleID="s62"/>
    <Cell ss:StyleID="s62"/>
    <Cell ss:StyleID="s62"/>
    <Cell ss:StyleID="s62"/>
    <Cell ss:StyleID="s62"/>
    <Cell ss:StyleID="s62"/>
    <Cell ss:StyleID="s62"/>
    <Cell ss:StyleID="s62"/>
    <Cell ss:StyleID="s62"/>
    <Cell ss:StyleID="s62"/>
    <Cell ss:StyleID="s62"/>
    <Cell ss:StyleID="s62"/>
    <Cell ss:StyleID="s62"/>
    <Cell ss:StyleID="s62"/>
    <Cell ss:StyleID="s62"/>
    <Cell ss:StyleID="s62"/>
    <Cell ss:StyleID="s62"/>
    <Cell ss:StyleID="s62"/>
    <Cell ss:StyleID="s62"/>
    <Cell ss:StyleID="s62"/>
    <Cell ss:StyleID="s62"/>
    <Cell ss:StyleID="s62"/>
    <Cell ss:StyleID="s62"/>
    <Cell ss:StyleID="s62"/>
    <Cell ss:StyleID="s62"/>
    <Cell ss:StyleID="s62"/>
    <Cell ss:StyleID="s62"/>
    <Cell ss:StyleID="s62"/>
    <Cell ss:StyleID="s62"/>
    <Cell ss:StyleID="s62"/>
    <Cell ss:StyleID="s62"/>
    <Cell ss:StyleID="s62"/>
    <Cell ss:StyleID="s62"/>
    <Cell ss:StyleID="s62"/>
    <Cell ss:StyleID="s62"/>
    <Cell ss:StyleID="s62"/>
    <Cell ss:StyleID="s62"/>
    <Cell ss:StyleID="s62"/>
    <Cell ss:StyleID="s62"/>
    <Cell ss:StyleID="s62"/>
    <Cell ss:StyleID="s62"/>
    <Cell ss:StyleID="s62"/>
    <Cell ss:StyleID="s62"/>
    <Cell ss:StyleID="s62"/>
    <Cell ss:StyleID="s62"/>
    <Cell ss:StyleID="s62"/>
    <Cell ss:StyleID="s62"/>
    <Cell ss:StyleID="s62"/>
    <Cell ss:StyleID="s62"/>
    <Cell ss:StyleID="s62"/>
    <Cell ss:StyleID="s62"/>
    <Cell ss:StyleID="s62"/>
    <Cell ss:StyleID="s62"/>
    <Cell ss:StyleID="s62"/>
    <Cell ss:StyleID="s62"/>
    <Cell ss:StyleID="s62"/>
    <Cell ss:StyleID="s62"/>
    <Cell ss:StyleID="s62"/>
    <Cell ss:StyleID="s62"/>
    <Cell ss:StyleID="s62"/>
    <Cell ss:StyleID="s62"/>
    <Cell ss:StyleID="s62"/>
    <Cell ss:StyleID="s62"/>
    <Cell ss:StyleID="s62"/>
    <Cell ss:StyleID="s62"/>
    <Cell ss:StyleID="s62"/>
    <Cell ss:StyleID="s62"/>
    <Cell ss:StyleID="s62"/>
    <Cell ss:StyleID="s62"/>
    <Cell ss:StyleID="s62"/>
    <Cell ss:StyleID="s62"/>
    <Cell ss:StyleID="s62"/>
    <Cell ss:StyleID="s62"/>
    <Cell ss:StyleID="s62"/>
    <Cell ss:StyleID="s62"/>
    <Cell ss:StyleID="s62"/>
    <Cell ss:StyleID="s62"/>
    <Cell ss:StyleID="s62"/>
    <Cell ss:StyleID="s62"/>
    <Cell ss:StyleID="s62"/>
    <Cell ss:StyleID="s62"/>
    <Cell ss:StyleID="s62"/>
    <Cell ss:StyleID="s62"/>
    <Cell ss:StyleID="s62"/>
    <Cell ss:StyleID="s62"/>
    <Cell ss:StyleID="s62"/>
    <Cell ss:StyleID="s62"/>
    <Cell ss:StyleID="s62"/>
    <Cell ss:StyleID="s62"/>
    <Cell ss:StyleID="s62"/>
    <Cell ss:StyleID="s62"/>
    <Cell ss:StyleID="s62"/>
    <Cell ss:StyleID="s62"/>
    <Cell ss:StyleID="s62"/>
    <Cell ss:StyleID="s62"/>
    <Cell ss:StyleID="s62"/>
    <Cell ss:StyleID="s62"/>
    <Cell ss:StyleID="s62"/>
    <Cell ss:StyleID="s62"/>
    <Cell ss:StyleID="s62"/>
    <Cell ss:StyleID="s62"/>
    <Cell ss:StyleID="s62"/>
    <Cell ss:StyleID="s62"/>
    <Cell ss:StyleID="s62"/>
    <Cell ss:StyleID="s62"/>
    <Cell ss:StyleID="s62"/>
    <Cell ss:StyleID="s62"/>
    <Cell ss:StyleID="s62"/>
    <Cell ss:StyleID="s62"/>
    <Cell ss:StyleID="s62"/>
    <Cell ss:StyleID="s62"/>
    <Cell ss:StyleID="s62"/>
    <Cell ss:StyleID="s62"/>
    <Cell ss:StyleID="s62"/>
    <Cell ss:StyleID="s62"/>
    <Cell ss:StyleID="s62"/>
    <Cell ss:StyleID="s62"/>
    <Cell ss:StyleID="s62"/>
    <Cell ss:StyleID="s62"/>
    <Cell ss:StyleID="s62"/>
    <Cell ss:StyleID="s62"/>
    <Cell ss:StyleID="s62"/>
    <Cell ss:StyleID="s62"/>
    <Cell ss:StyleID="s62"/>
    <Cell ss:StyleID="s62"/>
    <Cell ss:StyleID="s62"/>
    <Cell ss:StyleID="s62"/>
    <Cell ss:StyleID="s62"/>
    <Cell ss:StyleID="s62"/>
    <Cell ss:StyleID="s62"/>
    <Cell ss:StyleID="s62"/>
    <Cell ss:StyleID="s62"/>
    <Cell ss:StyleID="s62"/>
    <Cell ss:StyleID="s62"/>
    <Cell ss:StyleID="s62"/>
    <Cell ss:StyleID="s62"/>
    <Cell ss:StyleID="s62"/>
    <Cell ss:StyleID="s62"/>
    <Cell ss:StyleID="s62"/>
    <Cell ss:StyleID="s62"/>
    <Cell ss:StyleID="s62"/>
    <Cell ss:StyleID="s62"/>
    <Cell ss:StyleID="s62"/>
    <Cell ss:StyleID="s62"/>
    <Cell ss:StyleID="s62"/>
    <Cell ss:StyleID="s62"/>
    <Cell ss:StyleID="s62"/>
    <Cell ss:StyleID="s62"/>
    <Cell ss:StyleID="s62"/>
    <Cell ss:StyleID="s62"/>
    <Cell ss:StyleID="s62"/>
    <Cell ss:StyleID="s62"/>
    <Cell ss:StyleID="s62"/>
    <Cell ss:StyleID="s62"/>
    <Cell ss:StyleID="s62"/>
    <Cell ss:StyleID="s62"/>
    <Cell ss:StyleID="s62"/>
    <Cell ss:StyleID="s62"/>
    <Cell ss:StyleID="s62"/>
    <Cell ss:StyleID="s62"/>
    <Cell ss:StyleID="s62"/>
    <Cell ss:StyleID="s62"/>
    <Cell ss:StyleID="s62"/>
    <Cell ss:StyleID="s62"/>
    <Cell ss:StyleID="s62"/>
    <Cell ss:StyleID="s62"/>
    <Cell ss:StyleID="s62"/>
    <Cell ss:StyleID="s62"/>
    <Cell ss:StyleID="s62"/>
    <Cell ss:StyleID="s62"/>
    <Cell ss:StyleID="s62"/>
    <Cell ss:StyleID="s62"/>
    <Cell ss:StyleID="s62"/>
    <Cell ss:StyleID="s62"/>
    <Cell ss:StyleID="s62"/>
    <Cell ss:StyleID="s62"/>
    <Cell ss:StyleID="s62"/>
    <Cell ss:StyleID="s62"/>
    <Cell ss:StyleID="s62"/>
    <Cell ss:StyleID="s62"/>
    <Cell ss:StyleID="s62"/>
    <Cell ss:StyleID="s62"/>
    <Cell ss:StyleID="s62"/>
    <Cell ss:StyleID="s62"/>
    <Cell ss:StyleID="s62"/>
    <Cell ss:StyleID="s62"/>
    <Cell ss:StyleID="s62"/>
    <Cell ss:StyleID="s62"/>
    <Cell ss:StyleID="s62"/>
    <Cell ss:StyleID="s62"/>
    <Cell ss:StyleID="s62"/>
    <Cell ss:StyleID="s62"/>
    <Cell ss:StyleID="s62"/>
    <Cell ss:StyleID="s62"/>
    <Cell ss:StyleID="s62"/>
    <Cell ss:StyleID="s62"/>
    <Cell ss:StyleID="s62"/>
    <Cell ss:StyleID="s62"/>
    <Cell ss:StyleID="s62"/>
    <Cell ss:StyleID="s62"/>
    <Cell ss:StyleID="s62"/>
    <Cell ss:StyleID="s62"/>
    <Cell ss:StyleID="s62"/>
    <Cell ss:StyleID="s62"/>
    <Cell ss:StyleID="s62"/>
    <Cell ss:StyleID="s62"/>
    <Cell ss:StyleID="s62"/>
    <Cell ss:StyleID="s62"/>
    <Cell ss:StyleID="s62"/>
    <Cell ss:StyleID="s62"/>
    <Cell ss:StyleID="s62"/>
    <Cell ss:StyleID="s62"/>
    <Cell ss:StyleID="s62"/>
    <Cell ss:StyleID="s62"/>
    <Cell ss:StyleID="s62"/>
    <Cell ss:StyleID="s62"/>
    <Cell ss:StyleID="s62"/>
    <Cell ss:StyleID="s62"/>
    <Cell ss:StyleID="s62"/>
    <Cell ss:StyleID="s62"/>
    <Cell ss:StyleID="s62"/>
    <Cell ss:StyleID="s62"/>
    <Cell ss:StyleID="s62"/>
    <Cell ss:StyleID="s62"/>
    <Cell ss:StyleID="s62"/>
    <Cell ss:StyleID="s62"/>
    <Cell ss:StyleID="s62"/>
    <Cell ss:StyleID="s62"/>
    <Cell ss:StyleID="s62"/>
    <Cell ss:StyleID="s62"/>
    <Cell ss:StyleID="s62"/>
    <Cell ss:StyleID="s62"/>
    <Cell ss:StyleID="s62"/>
    <Cell ss:StyleID="s62"/>
    <Cell ss:StyleID="s62"/>
    <Cell ss:StyleID="s62"/>
    <Cell ss:StyleID="s62"/>
    <Cell ss:StyleID="s62"/>
    <Cell ss:StyleID="s62"/>
    <Cell ss:StyleID="s62"/>
    <Cell ss:StyleID="s62"/>
    <Cell ss:StyleID="s62"/>
    <Cell ss:StyleID="s62"/>
    <Cell ss:StyleID="s62"/>
    <Cell ss:StyleID="s62"/>
    <Cell ss:StyleID="s62"/>
    <Cell ss:StyleID="s62"/>
    <Cell ss:StyleID="s62"/>
    <Cell ss:StyleID="s62"/>
    <Cell ss:StyleID="s62"/>
    <Cell ss:StyleID="s62"/>
    <Cell ss:StyleID="s62"/>
    <Cell ss:StyleID="s62"/>
    <Cell ss:StyleID="s62"/>
    <Cell ss:StyleID="s62"/>
    <Cell ss:StyleID="s62"/>
    <Cell ss:StyleID="s62"/>
    <Cell ss:StyleID="s62"/>
    <Cell ss:StyleID="s62"/>
    <Cell ss:StyleID="s62"/>
    <Cell ss:StyleID="s62"/>
    <Cell ss:StyleID="s62"/>
    <Cell ss:StyleID="s62"/>
    <Cell ss:StyleID="s62"/>
    <Cell ss:StyleID="s62"/>
    <Cell ss:StyleID="s62"/>
    <Cell ss:StyleID="s62"/>
    <Cell ss:StyleID="s62"/>
    <Cell ss:StyleID="s62"/>
    <Cell ss:StyleID="s62"/>
    <Cell ss:StyleID="s62"/>
    <Cell ss:StyleID="s62"/>
    <Cell ss:StyleID="s62"/>
    <Cell ss:StyleID="s62"/>
    <Cell ss:StyleID="s62"/>
    <Cell ss:StyleID="s62"/>
    <Cell ss:StyleID="s62"/>
    <Cell ss:StyleID="s62"/>
    <Cell ss:StyleID="s62"/>
    <Cell ss:StyleID="s62"/>
    <Cell ss:StyleID="s62"/>
    <Cell ss:StyleID="s62"/>
    <Cell ss:StyleID="s62"/>
    <Cell ss:StyleID="s62"/>
    <Cell ss:StyleID="s62"/>
    <Cell ss:StyleID="s62"/>
    <Cell ss:StyleID="s62"/>
    <Cell ss:StyleID="s62"/>
    <Cell ss:StyleID="s62"/>
    <Cell ss:StyleID="s62"/>
    <Cell ss:StyleID="s62"/>
    <Cell ss:StyleID="s62"/>
    <Cell ss:StyleID="s62"/>
    <Cell ss:StyleID="s62"/>
    <Cell ss:StyleID="s62"/>
    <Cell ss:StyleID="s62"/>
    <Cell ss:StyleID="s62"/>
    <Cell ss:StyleID="s62"/>
    <Cell ss:StyleID="s62"/>
    <Cell ss:StyleID="s62"/>
    <Cell ss:StyleID="s62"/>
    <Cell ss:StyleID="s62"/>
    <Cell ss:StyleID="s62"/>
    <Cell ss:StyleID="s62"/>
    <Cell ss:StyleID="s62"/>
    <Cell ss:StyleID="s62"/>
    <Cell ss:StyleID="s62"/>
    <Cell ss:StyleID="s62"/>
    <Cell ss:StyleID="s62"/>
    <Cell ss:StyleID="s62"/>
    <Cell ss:StyleID="s62"/>
    <Cell ss:StyleID="s62"/>
    <Cell ss:StyleID="s62"/>
    <Cell ss:StyleID="s62"/>
    <Cell ss:StyleID="s62"/>
    <Cell ss:StyleID="s62"/>
    <Cell ss:StyleID="s62"/>
    <Cell ss:StyleID="s62"/>
    <Cell ss:StyleID="s62"/>
    <Cell ss:StyleID="s62"/>
    <Cell ss:StyleID="s62"/>
    <Cell ss:StyleID="s62"/>
    <Cell ss:StyleID="s62"/>
    <Cell ss:StyleID="s62"/>
    <Cell ss:StyleID="s62"/>
    <Cell ss:StyleID="s62"/>
    <Cell ss:StyleID="s62"/>
    <Cell ss:StyleID="s62"/>
    <Cell ss:StyleID="s62"/>
    <Cell ss:StyleID="s62"/>
    <Cell ss:StyleID="s62"/>
    <Cell ss:StyleID="s62"/>
    <Cell ss:StyleID="s62"/>
    <Cell ss:StyleID="s62"/>
    <Cell ss:StyleID="s62"/>
    <Cell ss:StyleID="s62"/>
    <Cell ss:StyleID="s62"/>
    <Cell ss:StyleID="s62"/>
    <Cell ss:StyleID="s62"/>
    <Cell ss:StyleID="s62"/>
    <Cell ss:StyleID="s62"/>
    <Cell ss:StyleID="s62"/>
    <Cell ss:StyleID="s62"/>
    <Cell ss:StyleID="s62"/>
    <Cell ss:StyleID="s62"/>
    <Cell ss:StyleID="s62"/>
    <Cell ss:StyleID="s62"/>
    <Cell ss:StyleID="s62"/>
    <Cell ss:StyleID="s62"/>
    <Cell ss:StyleID="s62"/>
    <Cell ss:StyleID="s62"/>
    <Cell ss:StyleID="s62"/>
    <Cell ss:StyleID="s62"/>
    <Cell ss:StyleID="s62"/>
    <Cell ss:StyleID="s62"/>
    <Cell ss:StyleID="s62"/>
    <Cell ss:StyleID="s62"/>
    <Cell ss:StyleID="s62"/>
    <Cell ss:StyleID="s62"/>
    <Cell ss:StyleID="s62"/>
    <Cell ss:StyleID="s62"/>
    <Cell ss:StyleID="s62"/>
    <Cell ss:StyleID="s62"/>
    <Cell ss:StyleID="s62"/>
    <Cell ss:StyleID="s62"/>
    <Cell ss:StyleID="s62"/>
    <Cell ss:StyleID="s62"/>
    <Cell ss:StyleID="s62"/>
    <Cell ss:StyleID="s62"/>
    <Cell ss:StyleID="s62"/>
    <Cell ss:StyleID="s62"/>
    <Cell ss:StyleID="s62"/>
    <Cell ss:StyleID="s62"/>
    <Cell ss:StyleID="s62"/>
    <Cell ss:StyleID="s62"/>
    <Cell ss:StyleID="s62"/>
    <Cell ss:StyleID="s62"/>
    <Cell ss:StyleID="s62"/>
    <Cell ss:StyleID="s62"/>
    <Cell ss:StyleID="s62"/>
    <Cell ss:StyleID="s62"/>
    <Cell ss:StyleID="s62"/>
    <Cell ss:StyleID="s62"/>
    <Cell ss:StyleID="s62"/>
    <Cell ss:StyleID="s62"/>
    <Cell ss:StyleID="s62"/>
    <Cell ss:StyleID="s62"/>
    <Cell ss:StyleID="s62"/>
    <Cell ss:StyleID="s62"/>
    <Cell ss:StyleID="s62"/>
    <Cell ss:StyleID="s62"/>
    <Cell ss:StyleID="s62"/>
    <Cell ss:StyleID="s62"/>
    <Cell ss:StyleID="s62"/>
    <Cell ss:StyleID="s62"/>
    <Cell ss:StyleID="s62"/>
    <Cell ss:StyleID="s62"/>
    <Cell ss:StyleID="s62"/>
    <Cell ss:StyleID="s62"/>
    <Cell ss:StyleID="s62"/>
    <Cell ss:StyleID="s62"/>
    <Cell ss:StyleID="s62"/>
    <Cell ss:StyleID="s62"/>
    <Cell ss:StyleID="s62"/>
    <Cell ss:StyleID="s62"/>
    <Cell ss:StyleID="s62"/>
    <Cell ss:StyleID="s62"/>
    <Cell ss:StyleID="s62"/>
    <Cell ss:StyleID="s62"/>
    <Cell ss:StyleID="s62"/>
    <Cell ss:StyleID="s62"/>
    <Cell ss:StyleID="s62"/>
    <Cell ss:StyleID="s62"/>
    <Cell ss:StyleID="s62"/>
    <Cell ss:StyleID="s62"/>
    <Cell ss:StyleID="s62"/>
    <Cell ss:StyleID="s62"/>
    <Cell ss:StyleID="s62"/>
    <Cell ss:StyleID="s62"/>
    <Cell ss:StyleID="s62"/>
    <Cell ss:StyleID="s62"/>
    <Cell ss:StyleID="s62"/>
    <Cell ss:StyleID="s62"/>
    <Cell ss:StyleID="s62"/>
    <Cell ss:StyleID="s62"/>
    <Cell ss:StyleID="s62"/>
    <Cell ss:StyleID="s62"/>
    <Cell ss:StyleID="s62"/>
    <Cell ss:StyleID="s62"/>
    <Cell ss:StyleID="s62"/>
    <Cell ss:StyleID="s62"/>
    <Cell ss:StyleID="s62"/>
    <Cell ss:StyleID="s62"/>
    <Cell ss:StyleID="s62"/>
    <Cell ss:StyleID="s62"/>
    <Cell ss:StyleID="s62"/>
    <Cell ss:StyleID="s62"/>
    <Cell ss:StyleID="s62"/>
    <Cell ss:StyleID="s62"/>
    <Cell ss:StyleID="s62"/>
    <Cell ss:StyleID="s62"/>
    <Cell ss:StyleID="s62"/>
    <Cell ss:StyleID="s62"/>
    <Cell ss:StyleID="s62"/>
    <Cell ss:StyleID="s62"/>
    <Cell ss:StyleID="s62"/>
    <Cell ss:StyleID="s62"/>
    <Cell ss:StyleID="s62"/>
    <Cell ss:StyleID="s62"/>
    <Cell ss:StyleID="s62"/>
    <Cell ss:StyleID="s62"/>
    <Cell ss:StyleID="s62"/>
    <Cell ss:StyleID="s62"/>
    <Cell ss:StyleID="s62"/>
    <Cell ss:StyleID="s62"/>
    <Cell ss:StyleID="s62"/>
    <Cell ss:StyleID="s62"/>
    <Cell ss:StyleID="s62"/>
    <Cell ss:StyleID="s62"/>
    <Cell ss:StyleID="s62"/>
    <Cell ss:StyleID="s62"/>
    <Cell ss:StyleID="s62"/>
    <Cell ss:StyleID="s62"/>
    <Cell ss:StyleID="s62"/>
    <Cell ss:StyleID="s62"/>
    <Cell ss:StyleID="s62"/>
    <Cell ss:StyleID="s62"/>
    <Cell ss:StyleID="s62"/>
    <Cell ss:StyleID="s62"/>
    <Cell ss:StyleID="s62"/>
    <Cell ss:StyleID="s62"/>
    <Cell ss:StyleID="s62"/>
    <Cell ss:StyleID="s62"/>
    <Cell ss:StyleID="s62"/>
    <Cell ss:StyleID="s62"/>
    <Cell ss:StyleID="s62"/>
    <Cell ss:StyleID="s62"/>
    <Cell ss:StyleID="s62"/>
    <Cell ss:StyleID="s62"/>
    <Cell ss:StyleID="s62"/>
    <Cell ss:StyleID="s62"/>
    <Cell ss:StyleID="s62"/>
    <Cell ss:StyleID="s62"/>
    <Cell ss:StyleID="s62"/>
    <Cell ss:StyleID="s62"/>
    <Cell ss:StyleID="s62"/>
    <Cell ss:StyleID="s62"/>
    <Cell ss:StyleID="s62"/>
    <Cell ss:StyleID="s62"/>
    <Cell ss:StyleID="s62"/>
    <Cell ss:StyleID="s62"/>
    <Cell ss:StyleID="s62"/>
    <Cell ss:StyleID="s62"/>
    <Cell ss:StyleID="s62"/>
    <Cell ss:StyleID="s62"/>
    <Cell ss:StyleID="s62"/>
    <Cell ss:StyleID="s62"/>
    <Cell ss:StyleID="s62"/>
    <Cell ss:StyleID="s62"/>
    <Cell ss:StyleID="s62"/>
    <Cell ss:StyleID="s62"/>
    <Cell ss:StyleID="s62"/>
    <Cell ss:StyleID="s62"/>
    <Cell ss:StyleID="s62"/>
    <Cell ss:StyleID="s62"/>
    <Cell ss:StyleID="s62"/>
    <Cell ss:StyleID="s62"/>
    <Cell ss:StyleID="s62"/>
    <Cell ss:StyleID="s62"/>
    <Cell ss:StyleID="s62"/>
    <Cell ss:StyleID="s62"/>
    <Cell ss:StyleID="s62"/>
    <Cell ss:StyleID="s62"/>
    <Cell ss:StyleID="s62"/>
    <Cell ss:StyleID="s62"/>
    <Cell ss:StyleID="s62"/>
    <Cell ss:StyleID="s62"/>
    <Cell ss:StyleID="s62"/>
    <Cell ss:StyleID="s62"/>
    <Cell ss:StyleID="s62"/>
    <Cell ss:StyleID="s62"/>
    <Cell ss:StyleID="s62"/>
    <Cell ss:StyleID="s62"/>
    <Cell ss:StyleID="s62"/>
    <Cell ss:StyleID="s62"/>
    <Cell ss:StyleID="s62"/>
    <Cell ss:StyleID="s62"/>
    <Cell ss:StyleID="s62"/>
    <Cell ss:StyleID="s62"/>
    <Cell ss:StyleID="s62"/>
    <Cell ss:StyleID="s62"/>
    <Cell ss:StyleID="s62"/>
    <Cell ss:StyleID="s62"/>
    <Cell ss:StyleID="s62"/>
    <Cell ss:StyleID="s62"/>
    <Cell ss:StyleID="s62"/>
    <Cell ss:StyleID="s62"/>
    <Cell ss:StyleID="s62"/>
    <Cell ss:StyleID="s62"/>
    <Cell ss:StyleID="s62"/>
    <Cell ss:StyleID="s62"/>
    <Cell ss:StyleID="s62"/>
    <Cell ss:StyleID="s62"/>
    <Cell ss:StyleID="s62"/>
    <Cell ss:StyleID="s62"/>
    <Cell ss:StyleID="s62"/>
    <Cell ss:StyleID="s62"/>
    <Cell ss:StyleID="s62"/>
    <Cell ss:StyleID="s62"/>
    <Cell ss:StyleID="s62"/>
    <Cell ss:StyleID="s62"/>
    <Cell ss:StyleID="s62"/>
    <Cell ss:StyleID="s62"/>
    <Cell ss:StyleID="s62"/>
    <Cell ss:StyleID="s62"/>
    <Cell ss:StyleID="s62"/>
    <Cell ss:StyleID="s62"/>
    <Cell ss:StyleID="s62"/>
    <Cell ss:StyleID="s62"/>
    <Cell ss:StyleID="s62"/>
    <Cell ss:StyleID="s62"/>
    <Cell ss:StyleID="s62"/>
    <Cell ss:StyleID="s62"/>
    <Cell ss:StyleID="s62"/>
    <Cell ss:StyleID="s62"/>
    <Cell ss:StyleID="s62"/>
    <Cell ss:StyleID="s62"/>
    <Cell ss:StyleID="s62"/>
    <Cell ss:StyleID="s62"/>
    <Cell ss:StyleID="s62"/>
    <Cell ss:StyleID="s62"/>
    <Cell ss:StyleID="s62"/>
    <Cell ss:StyleID="s62"/>
    <Cell ss:StyleID="s62"/>
    <Cell ss:StyleID="s62"/>
    <Cell ss:StyleID="s62"/>
    <Cell ss:StyleID="s62"/>
    <Cell ss:StyleID="s62"/>
    <Cell ss:StyleID="s62"/>
    <Cell ss:StyleID="s62"/>
    <Cell ss:StyleID="s62"/>
    <Cell ss:StyleID="s62"/>
    <Cell ss:StyleID="s62"/>
    <Cell ss:StyleID="s62"/>
    <Cell ss:StyleID="s62"/>
    <Cell ss:StyleID="s62"/>
    <Cell ss:StyleID="s62"/>
    <Cell ss:StyleID="s62"/>
    <Cell ss:StyleID="s62"/>
    <Cell ss:StyleID="s62"/>
    <Cell ss:StyleID="s62"/>
    <Cell ss:StyleID="s62"/>
    <Cell ss:StyleID="s62"/>
    <Cell ss:StyleID="s62"/>
    <Cell ss:StyleID="s62"/>
    <Cell ss:StyleID="s62"/>
    <Cell ss:StyleID="s62"/>
    <Cell ss:StyleID="s62"/>
    <Cell ss:StyleID="s62"/>
    <Cell ss:StyleID="s62"/>
    <Cell ss:StyleID="s62"/>
    <Cell ss:StyleID="s62"/>
    <Cell ss:StyleID="s62"/>
    <Cell ss:StyleID="s62"/>
    <Cell ss:StyleID="s62"/>
    <Cell ss:StyleID="s62"/>
    <Cell ss:StyleID="s62"/>
    <Cell ss:StyleID="s62"/>
    <Cell ss:StyleID="s62"/>
    <Cell ss:StyleID="s62"/>
    <Cell ss:StyleID="s62"/>
    <Cell ss:StyleID="s62"/>
    <Cell ss:StyleID="s62"/>
    <Cell ss:StyleID="s62"/>
    <Cell ss:StyleID="s62"/>
    <Cell ss:StyleID="s62"/>
    <Cell ss:StyleID="s62"/>
    <Cell ss:StyleID="s62"/>
    <Cell ss:StyleID="s62"/>
    <Cell ss:StyleID="s62"/>
    <Cell ss:StyleID="s62"/>
    <Cell ss:StyleID="s62"/>
    <Cell ss:StyleID="s62"/>
    <Cell ss:StyleID="s62"/>
    <Cell ss:StyleID="s62"/>
    <Cell ss:StyleID="s62"/>
    <Cell ss:StyleID="s62"/>
    <Cell ss:StyleID="s62"/>
    <Cell ss:StyleID="s62"/>
    <Cell ss:StyleID="s62"/>
    <Cell ss:StyleID="s62"/>
    <Cell ss:StyleID="s62"/>
    <Cell ss:StyleID="s62"/>
    <Cell ss:StyleID="s62"/>
    <Cell ss:StyleID="s62"/>
    <Cell ss:StyleID="s62"/>
    <Cell ss:StyleID="s62"/>
    <Cell ss:StyleID="s62"/>
    <Cell ss:StyleID="s62"/>
    <Cell ss:StyleID="s62"/>
    <Cell ss:StyleID="s62"/>
    <Cell ss:StyleID="s62"/>
    <Cell ss:StyleID="s62"/>
    <Cell ss:StyleID="s62"/>
    <Cell ss:StyleID="s62"/>
    <Cell ss:StyleID="s62"/>
    <Cell ss:StyleID="s62"/>
    <Cell ss:StyleID="s62"/>
    <Cell ss:StyleID="s62"/>
    <Cell ss:StyleID="s62"/>
    <Cell ss:StyleID="s62"/>
    <Cell ss:StyleID="s62"/>
    <Cell ss:StyleID="s62"/>
    <Cell ss:StyleID="s62"/>
    <Cell ss:StyleID="s62"/>
    <Cell ss:StyleID="s62"/>
    <Cell ss:StyleID="s62"/>
    <Cell ss:StyleID="s62"/>
    <Cell ss:StyleID="s62"/>
    <Cell ss:StyleID="s62"/>
    <Cell ss:StyleID="s62"/>
    <Cell ss:StyleID="s62"/>
    <Cell ss:StyleID="s62"/>
    <Cell ss:StyleID="s62"/>
    <Cell ss:StyleID="s62"/>
    <Cell ss:StyleID="s62"/>
    <Cell ss:StyleID="s62"/>
    <Cell ss:StyleID="s62"/>
    <Cell ss:StyleID="s62"/>
    <Cell ss:StyleID="s62"/>
    <Cell ss:StyleID="s62"/>
    <Cell ss:StyleID="s62"/>
    <Cell ss:StyleID="s62"/>
    <Cell ss:StyleID="s62"/>
    <Cell ss:StyleID="s62"/>
    <Cell ss:StyleID="s62"/>
    <Cell ss:StyleID="s62"/>
    <Cell ss:StyleID="s62"/>
    <Cell ss:StyleID="s62"/>
    <Cell ss:StyleID="s62"/>
    <Cell ss:StyleID="s62"/>
    <Cell ss:StyleID="s62"/>
    <Cell ss:StyleID="s62"/>
    <Cell ss:StyleID="s62"/>
    <Cell ss:StyleID="s62"/>
    <Cell ss:StyleID="s62"/>
    <Cell ss:StyleID="s62"/>
    <Cell ss:StyleID="s62"/>
    <Cell ss:StyleID="s62"/>
    <Cell ss:StyleID="s62"/>
    <Cell ss:StyleID="s62"/>
    <Cell ss:StyleID="s62"/>
    <Cell ss:StyleID="s62"/>
    <Cell ss:StyleID="s62"/>
    <Cell ss:StyleID="s62"/>
    <Cell ss:StyleID="s62"/>
    <Cell ss:StyleID="s62"/>
    <Cell ss:StyleID="s62"/>
    <Cell ss:StyleID="s62"/>
    <Cell ss:StyleID="s62"/>
    <Cell ss:StyleID="s62"/>
    <Cell ss:StyleID="s62"/>
    <Cell ss:StyleID="s62"/>
    <Cell ss:StyleID="s62"/>
    <Cell ss:StyleID="s62"/>
    <Cell ss:StyleID="s62"/>
    <Cell ss:StyleID="s62"/>
    <Cell ss:StyleID="s62"/>
    <Cell ss:StyleID="s62"/>
    <Cell ss:StyleID="s62"/>
    <Cell ss:StyleID="s62"/>
    <Cell ss:StyleID="s62"/>
    <Cell ss:StyleID="s62"/>
    <Cell ss:StyleID="s62"/>
    <Cell ss:StyleID="s62"/>
    <Cell ss:StyleID="s62"/>
    <Cell ss:StyleID="s62"/>
    <Cell ss:StyleID="s62"/>
    <Cell ss:StyleID="s62"/>
    <Cell ss:StyleID="s62"/>
    <Cell ss:StyleID="s62"/>
    <Cell ss:StyleID="s62"/>
    <Cell ss:StyleID="s62"/>
    <Cell ss:StyleID="s62"/>
    <Cell ss:StyleID="s62"/>
    <Cell ss:StyleID="s62"/>
    <Cell ss:StyleID="s62"/>
    <Cell ss:StyleID="s62"/>
    <Cell ss:StyleID="s62"/>
    <Cell ss:StyleID="s62"/>
    <Cell ss:StyleID="s62"/>
    <Cell ss:StyleID="s62"/>
    <Cell ss:StyleID="s62"/>
    <Cell ss:StyleID="s62"/>
    <Cell ss:StyleID="s62"/>
    <Cell ss:StyleID="s62"/>
    <Cell ss:StyleID="s62"/>
    <Cell ss:StyleID="s62"/>
    <Cell ss:StyleID="s62"/>
    <Cell ss:StyleID="s62"/>
    <Cell ss:StyleID="s62"/>
    <Cell ss:StyleID="s62"/>
    <Cell ss:StyleID="s62"/>
    <Cell ss:StyleID="s62"/>
    <Cell ss:StyleID="s62"/>
    <Cell ss:StyleID="s62"/>
    <Cell ss:StyleID="s62"/>
    <Cell ss:StyleID="s62"/>
    <Cell ss:StyleID="s62"/>
    <Cell ss:StyleID="s62"/>
    <Cell ss:StyleID="s62"/>
    <Cell ss:StyleID="s62"/>
    <Cell ss:StyleID="s62"/>
    <Cell ss:StyleID="s62"/>
    <Cell ss:StyleID="s62"/>
    <Cell ss:StyleID="s62"/>
    <Cell ss:StyleID="s62"/>
    <Cell ss:StyleID="s62"/>
    <Cell ss:StyleID="s62"/>
    <Cell ss:StyleID="s62"/>
    <Cell ss:StyleID="s62"/>
    <Cell ss:StyleID="s62"/>
    <Cell ss:StyleID="s62"/>
    <Cell ss:StyleID="s62"/>
    <Cell ss:StyleID="s62"/>
    <Cell ss:StyleID="s62"/>
    <Cell ss:StyleID="s62"/>
    <Cell ss:StyleID="s62"/>
    <Cell ss:StyleID="s62"/>
    <Cell ss:StyleID="s62"/>
    <Cell ss:StyleID="s62"/>
    <Cell ss:StyleID="s62"/>
    <Cell ss:StyleID="s62"/>
    <Cell ss:StyleID="s62"/>
    <Cell ss:StyleID="s62"/>
    <Cell ss:StyleID="s62"/>
    <Cell ss:StyleID="s62"/>
    <Cell ss:StyleID="s62"/>
    <Cell ss:StyleID="s62"/>
    <Cell ss:StyleID="s62"/>
    <Cell ss:StyleID="s62"/>
    <Cell ss:StyleID="s62"/>
    <Cell ss:StyleID="s62"/>
    <Cell ss:StyleID="s62"/>
    <Cell ss:StyleID="s62"/>
    <Cell ss:StyleID="s62"/>
    <Cell ss:StyleID="s62"/>
    <Cell ss:StyleID="s62"/>
    <Cell ss:StyleID="s62"/>
    <Cell ss:StyleID="s62"/>
    <Cell ss:StyleID="s62"/>
    <Cell ss:StyleID="s62"/>
    <Cell ss:StyleID="s62"/>
    <Cell ss:StyleID="s62"/>
    <Cell ss:StyleID="s62"/>
    <Cell ss:StyleID="s62"/>
    <Cell ss:StyleID="s62"/>
    <Cell ss:StyleID="s62"/>
    <Cell ss:StyleID="s62"/>
    <Cell ss:StyleID="s62"/>
    <Cell ss:StyleID="s62"/>
    <Cell ss:StyleID="s62"/>
    <Cell ss:StyleID="s62"/>
    <Cell ss:StyleID="s62"/>
    <Cell ss:StyleID="s62"/>
    <Cell ss:StyleID="s62"/>
    <Cell ss:StyleID="s62"/>
    <Cell ss:StyleID="s62"/>
    <Cell ss:StyleID="s62"/>
    <Cell ss:StyleID="s62"/>
    <Cell ss:StyleID="s62"/>
    <Cell ss:StyleID="s62"/>
    <Cell ss:StyleID="s62"/>
    <Cell ss:StyleID="s62"/>
    <Cell ss:StyleID="s62"/>
    <Cell ss:StyleID="s62"/>
    <Cell ss:StyleID="s62"/>
    <Cell ss:StyleID="s62"/>
    <Cell ss:StyleID="s62"/>
    <Cell ss:StyleID="s62"/>
    <Cell ss:StyleID="s62"/>
    <Cell ss:StyleID="s62"/>
    <Cell ss:StyleID="s62"/>
    <Cell ss:StyleID="s62"/>
    <Cell ss:StyleID="s62"/>
    <Cell ss:StyleID="s62"/>
    <Cell ss:StyleID="s62"/>
    <Cell ss:StyleID="s62"/>
    <Cell ss:StyleID="s62"/>
    <Cell ss:StyleID="s62"/>
    <Cell ss:StyleID="s62"/>
    <Cell ss:StyleID="s62"/>
    <Cell ss:StyleID="s62"/>
    <Cell ss:StyleID="s62"/>
    <Cell ss:StyleID="s62"/>
    <Cell ss:StyleID="s62"/>
    <Cell ss:StyleID="s62"/>
    <Cell ss:StyleID="s62"/>
    <Cell ss:StyleID="s62"/>
    <Cell ss:StyleID="s62"/>
    <Cell ss:StyleID="s62"/>
    <Cell ss:StyleID="s62"/>
    <Cell ss:StyleID="s62"/>
    <Cell ss:StyleID="s62"/>
    <Cell ss:StyleID="s62"/>
    <Cell ss:StyleID="s62"/>
    <Cell ss:StyleID="s62"/>
    <Cell ss:StyleID="s62"/>
    <Cell ss:StyleID="s62"/>
    <Cell ss:StyleID="s62"/>
    <Cell ss:StyleID="s62"/>
    <Cell ss:StyleID="s62"/>
    <Cell ss:StyleID="s62"/>
    <Cell ss:StyleID="s62"/>
    <Cell ss:StyleID="s62"/>
    <Cell ss:StyleID="s62"/>
    <Cell ss:StyleID="s62"/>
    <Cell ss:StyleID="s62"/>
    <Cell ss:StyleID="s62"/>
    <Cell ss:StyleID="s62"/>
    <Cell ss:StyleID="s62"/>
    <Cell ss:StyleID="s62"/>
    <Cell ss:StyleID="s62"/>
    <Cell ss:StyleID="s62"/>
    <Cell ss:StyleID="s62"/>
    <Cell ss:StyleID="s62"/>
    <Cell ss:StyleID="s62"/>
    <Cell ss:StyleID="s62"/>
    <Cell ss:StyleID="s62"/>
    <Cell ss:StyleID="s62"/>
    <Cell ss:StyleID="s62"/>
    <Cell ss:StyleID="s62"/>
    <Cell ss:StyleID="s62"/>
    <Cell ss:StyleID="s62"/>
    <Cell ss:StyleID="s62"/>
    <Cell ss:StyleID="s62"/>
    <Cell ss:StyleID="s62"/>
    <Cell ss:StyleID="s62"/>
    <Cell ss:StyleID="s62"/>
    <Cell ss:StyleID="s62"/>
    <Cell ss:StyleID="s62"/>
    <Cell ss:StyleID="s62"/>
    <Cell ss:StyleID="s62"/>
    <Cell ss:StyleID="s62"/>
    <Cell ss:StyleID="s62"/>
    <Cell ss:StyleID="s62"/>
    <Cell ss:StyleID="s62"/>
    <Cell ss:StyleID="s62"/>
    <Cell ss:StyleID="s62"/>
    <Cell ss:StyleID="s62"/>
    <Cell ss:StyleID="s62"/>
    <Cell ss:StyleID="s62"/>
    <Cell ss:StyleID="s62"/>
    <Cell ss:StyleID="s62"/>
    <Cell ss:StyleID="s62"/>
    <Cell ss:StyleID="s62"/>
    <Cell ss:StyleID="s62"/>
    <Cell ss:StyleID="s62"/>
    <Cell ss:StyleID="s62"/>
    <Cell ss:StyleID="s62"/>
    <Cell ss:StyleID="s62"/>
    <Cell ss:StyleID="s62"/>
    <Cell ss:StyleID="s62"/>
    <Cell ss:StyleID="s62"/>
    <Cell ss:StyleID="s62"/>
    <Cell ss:StyleID="s62"/>
    <Cell ss:StyleID="s62"/>
    <Cell ss:StyleID="s62"/>
    <Cell ss:StyleID="s62"/>
    <Cell ss:StyleID="s62"/>
    <Cell ss:StyleID="s62"/>
    <Cell ss:StyleID="s62"/>
    <Cell ss:StyleID="s62"/>
    <Cell ss:StyleID="s62"/>
    <Cell ss:StyleID="s62"/>
    <Cell ss:StyleID="s62"/>
    <Cell ss:StyleID="s62"/>
    <Cell ss:StyleID="s62"/>
    <Cell ss:StyleID="s62"/>
    <Cell ss:StyleID="s62"/>
    <Cell ss:StyleID="s62"/>
    <Cell ss:StyleID="s62"/>
    <Cell ss:StyleID="s62"/>
    <Cell ss:StyleID="s62"/>
    <Cell ss:StyleID="s62"/>
    <Cell ss:StyleID="s62"/>
    <Cell ss:StyleID="s62"/>
    <Cell ss:StyleID="s62"/>
    <Cell ss:StyleID="s62"/>
    <Cell ss:StyleID="s62"/>
    <Cell ss:StyleID="s62"/>
    <Cell ss:StyleID="s62"/>
    <Cell ss:StyleID="s62"/>
    <Cell ss:StyleID="s62"/>
    <Cell ss:StyleID="s62"/>
    <Cell ss:StyleID="s62"/>
    <Cell ss:StyleID="s62"/>
    <Cell ss:StyleID="s62"/>
    <Cell ss:StyleID="s62"/>
    <Cell ss:StyleID="s62"/>
    <Cell ss:StyleID="s62"/>
    <Cell ss:StyleID="s62"/>
    <Cell ss:StyleID="s62"/>
    <Cell ss:StyleID="s62"/>
    <Cell ss:StyleID="s62"/>
    <Cell ss:StyleID="s62"/>
    <Cell ss:StyleID="s62"/>
    <Cell ss:StyleID="s62"/>
    <Cell ss:StyleID="s62"/>
    <Cell ss:StyleID="s62"/>
    <Cell ss:StyleID="s62"/>
    <Cell ss:StyleID="s62"/>
    <Cell ss:StyleID="s62"/>
    <Cell ss:StyleID="s62"/>
    <Cell ss:StyleID="s62"/>
    <Cell ss:StyleID="s62"/>
    <Cell ss:StyleID="s62"/>
    <Cell ss:StyleID="s62"/>
    <Cell ss:StyleID="s62"/>
    <Cell ss:StyleID="s62"/>
    <Cell ss:StyleID="s62"/>
    <Cell ss:StyleID="s62"/>
    <Cell ss:StyleID="s62"/>
    <Cell ss:StyleID="s62"/>
    <Cell ss:StyleID="s62"/>
    <Cell ss:StyleID="s62"/>
    <Cell ss:StyleID="s62"/>
    <Cell ss:StyleID="s62"/>
    <Cell ss:StyleID="s62"/>
    <Cell ss:StyleID="s62"/>
    <Cell ss:StyleID="s62"/>
    <Cell ss:StyleID="s62"/>
    <Cell ss:StyleID="s62"/>
    <Cell ss:StyleID="s62"/>
    <Cell ss:StyleID="s62"/>
    <Cell ss:StyleID="s62"/>
    <Cell ss:StyleID="s62"/>
    <Cell ss:StyleID="s62"/>
    <Cell ss:StyleID="s62"/>
    <Cell ss:StyleID="s62"/>
    <Cell ss:StyleID="s62"/>
    <Cell ss:StyleID="s62"/>
    <Cell ss:StyleID="s62"/>
    <Cell ss:StyleID="s62"/>
    <Cell ss:StyleID="s62"/>
    <Cell ss:StyleID="s62"/>
    <Cell ss:StyleID="s62"/>
    <Cell ss:StyleID="s62"/>
    <Cell ss:StyleID="s62"/>
    <Cell ss:StyleID="s62"/>
    <Cell ss:StyleID="s62"/>
    <Cell ss:StyleID="s62"/>
    <Cell ss:StyleID="s62"/>
    <Cell ss:StyleID="s62"/>
    <Cell ss:StyleID="s62"/>
    <Cell ss:StyleID="s62"/>
    <Cell ss:StyleID="s62"/>
    <Cell ss:StyleID="s62"/>
    <Cell ss:StyleID="s62"/>
    <Cell ss:StyleID="s62"/>
    <Cell ss:StyleID="s62"/>
    <Cell ss:StyleID="s62"/>
    <Cell ss:StyleID="s62"/>
    <Cell ss:StyleID="s62"/>
    <Cell ss:StyleID="s62"/>
    <Cell ss:StyleID="s62"/>
    <Cell ss:StyleID="s62"/>
    <Cell ss:StyleID="s62"/>
    <Cell ss:StyleID="s62"/>
    <Cell ss:StyleID="s62"/>
    <Cell ss:StyleID="s62"/>
    <Cell ss:StyleID="s62"/>
    <Cell ss:StyleID="s62"/>
    <Cell ss:StyleID="s62"/>
    <Cell ss:StyleID="s62"/>
    <Cell ss:StyleID="s62"/>
    <Cell ss:StyleID="s62"/>
    <Cell ss:StyleID="s62"/>
    <Cell ss:StyleID="s62"/>
    <Cell ss:StyleID="s62"/>
    <Cell ss:StyleID="s62"/>
    <Cell ss:StyleID="s62"/>
    <Cell ss:StyleID="s62"/>
    <Cell ss:StyleID="s62"/>
    <Cell ss:StyleID="s62"/>
    <Cell ss:StyleID="s62"/>
    <Cell ss:StyleID="s62"/>
    <Cell ss:StyleID="s62"/>
    <Cell ss:StyleID="s62"/>
    <Cell ss:StyleID="s62"/>
    <Cell ss:StyleID="s62"/>
    <Cell ss:StyleID="s62"/>
    <Cell ss:StyleID="s62"/>
    <Cell ss:StyleID="s62"/>
    <Cell ss:StyleID="s62"/>
    <Cell ss:StyleID="s62"/>
    <Cell ss:StyleID="s62"/>
    <Cell ss:StyleID="s62"/>
    <Cell ss:StyleID="s62"/>
    <Cell ss:StyleID="s62"/>
    <Cell ss:StyleID="s62"/>
    <Cell ss:StyleID="s62"/>
    <Cell ss:StyleID="s62"/>
    <Cell ss:StyleID="s62"/>
    <Cell ss:StyleID="s62"/>
    <Cell ss:StyleID="s62"/>
    <Cell ss:StyleID="s62"/>
    <Cell ss:StyleID="s62"/>
    <Cell ss:StyleID="s62"/>
    <Cell ss:StyleID="s62"/>
    <Cell ss:StyleID="s62"/>
    <Cell ss:StyleID="s62"/>
    <Cell ss:StyleID="s62"/>
    <Cell ss:StyleID="s62"/>
    <Cell ss:StyleID="s62"/>
    <Cell ss:StyleID="s62"/>
    <Cell ss:StyleID="s62"/>
    <Cell ss:StyleID="s62"/>
    <Cell ss:StyleID="s62"/>
    <Cell ss:StyleID="s62"/>
    <Cell ss:StyleID="s62"/>
    <Cell ss:StyleID="s62"/>
    <Cell ss:StyleID="s62"/>
    <Cell ss:StyleID="s62"/>
    <Cell ss:StyleID="s62"/>
    <Cell ss:StyleID="s62"/>
    <Cell ss:StyleID="s62"/>
    <Cell ss:StyleID="s62"/>
    <Cell ss:StyleID="s62"/>
    <Cell ss:StyleID="s62"/>
    <Cell ss:StyleID="s62"/>
    <Cell ss:StyleID="s62"/>
    <Cell ss:StyleID="s62"/>
    <Cell ss:StyleID="s62"/>
    <Cell ss:StyleID="s62"/>
    <Cell ss:StyleID="s62"/>
    <Cell ss:StyleID="s62"/>
    <Cell ss:StyleID="s62"/>
    <Cell ss:StyleID="s62"/>
    <Cell ss:StyleID="s62"/>
    <Cell ss:StyleID="s62"/>
    <Cell ss:StyleID="s62"/>
    <Cell ss:StyleID="s62"/>
    <Cell ss:StyleID="s62"/>
    <Cell ss:StyleID="s62"/>
    <Cell ss:StyleID="s62"/>
    <Cell ss:StyleID="s62"/>
    <Cell ss:StyleID="s62"/>
    <Cell ss:StyleID="s62"/>
    <Cell ss:StyleID="s62"/>
    <Cell ss:StyleID="s62"/>
    <Cell ss:StyleID="s62"/>
    <Cell ss:StyleID="s62"/>
    <Cell ss:StyleID="s62"/>
    <Cell ss:StyleID="s62"/>
    <Cell ss:StyleID="s62"/>
    <Cell ss:StyleID="s62"/>
    <Cell ss:StyleID="s62"/>
    <Cell ss:StyleID="s62"/>
    <Cell ss:StyleID="s62"/>
    <Cell ss:StyleID="s62"/>
    <Cell ss:StyleID="s62"/>
    <Cell ss:StyleID="s62"/>
    <Cell ss:StyleID="s62"/>
    <Cell ss:StyleID="s62"/>
    <Cell ss:StyleID="s62"/>
    <Cell ss:StyleID="s62"/>
    <Cell ss:StyleID="s62"/>
    <Cell ss:StyleID="s62"/>
    <Cell ss:StyleID="s62"/>
    <Cell ss:StyleID="s62"/>
    <Cell ss:StyleID="s62"/>
    <Cell ss:StyleID="s62"/>
    <Cell ss:StyleID="s62"/>
    <Cell ss:StyleID="s62"/>
    <Cell ss:StyleID="s62"/>
    <Cell ss:StyleID="s62"/>
    <Cell ss:StyleID="s62"/>
    <Cell ss:StyleID="s62"/>
    <Cell ss:StyleID="s62"/>
    <Cell ss:StyleID="s62"/>
    <Cell ss:StyleID="s62"/>
    <Cell ss:StyleID="s62"/>
    <Cell ss:StyleID="s62"/>
    <Cell ss:StyleID="s62"/>
    <Cell ss:StyleID="s62"/>
    <Cell ss:StyleID="s62"/>
    <Cell ss:StyleID="s62"/>
    <Cell ss:StyleID="s62"/>
    <Cell ss:StyleID="s62"/>
    <Cell ss:StyleID="s62"/>
    <Cell ss:StyleID="s62"/>
    <Cell ss:StyleID="s62"/>
    <Cell ss:StyleID="s62"/>
    <Cell ss:StyleID="s62"/>
    <Cell ss:StyleID="s62"/>
    <Cell ss:StyleID="s62"/>
    <Cell ss:StyleID="s62"/>
    <Cell ss:StyleID="s62"/>
    <Cell ss:StyleID="s62"/>
    <Cell ss:StyleID="s62"/>
    <Cell ss:StyleID="s62"/>
    <Cell ss:StyleID="s62"/>
    <Cell ss:StyleID="s62"/>
    <Cell ss:StyleID="s62"/>
    <Cell ss:StyleID="s62"/>
    <Cell ss:StyleID="s62"/>
    <Cell ss:StyleID="s62"/>
    <Cell ss:StyleID="s62"/>
    <Cell ss:StyleID="s62"/>
    <Cell ss:StyleID="s62"/>
    <Cell ss:StyleID="s62"/>
    <Cell ss:StyleID="s62"/>
    <Cell ss:StyleID="s62"/>
    <Cell ss:StyleID="s62"/>
    <Cell ss:StyleID="s62"/>
    <Cell ss:StyleID="s62"/>
    <Cell ss:StyleID="s62"/>
    <Cell ss:StyleID="s62"/>
    <Cell ss:StyleID="s62"/>
    <Cell ss:StyleID="s62"/>
    <Cell ss:StyleID="s62"/>
    <Cell ss:StyleID="s62"/>
    <Cell ss:StyleID="s62"/>
    <Cell ss:StyleID="s62"/>
    <Cell ss:StyleID="s62"/>
    <Cell ss:StyleID="s62"/>
    <Cell ss:StyleID="s62"/>
    <Cell ss:StyleID="s62"/>
    <Cell ss:StyleID="s62"/>
    <Cell ss:StyleID="s62"/>
    <Cell ss:StyleID="s62"/>
    <Cell ss:StyleID="s62"/>
    <Cell ss:StyleID="s62"/>
    <Cell ss:StyleID="s62"/>
    <Cell ss:StyleID="s62"/>
    <Cell ss:StyleID="s62"/>
    <Cell ss:StyleID="s62"/>
    <Cell ss:StyleID="s62"/>
    <Cell ss:StyleID="s62"/>
    <Cell ss:StyleID="s62"/>
    <Cell ss:StyleID="s62"/>
    <Cell ss:StyleID="s62"/>
    <Cell ss:StyleID="s62"/>
    <Cell ss:StyleID="s62"/>
    <Cell ss:StyleID="s62"/>
    <Cell ss:StyleID="s62"/>
    <Cell ss:StyleID="s62"/>
    <Cell ss:StyleID="s62"/>
    <Cell ss:StyleID="s62"/>
    <Cell ss:StyleID="s62"/>
    <Cell ss:StyleID="s62"/>
    <Cell ss:StyleID="s62"/>
    <Cell ss:StyleID="s62"/>
    <Cell ss:StyleID="s62"/>
    <Cell ss:StyleID="s62"/>
    <Cell ss:StyleID="s62"/>
    <Cell ss:StyleID="s62"/>
    <Cell ss:StyleID="s62"/>
    <Cell ss:StyleID="s62"/>
    <Cell ss:StyleID="s62"/>
    <Cell ss:StyleID="s62"/>
    <Cell ss:StyleID="s62"/>
    <Cell ss:StyleID="s62"/>
    <Cell ss:StyleID="s62"/>
    <Cell ss:StyleID="s62"/>
    <Cell ss:StyleID="s62"/>
    <Cell ss:StyleID="s62"/>
    <Cell ss:StyleID="s62"/>
    <Cell ss:StyleID="s62"/>
    <Cell ss:StyleID="s62"/>
    <Cell ss:StyleID="s62"/>
    <Cell ss:StyleID="s62"/>
    <Cell ss:StyleID="s62"/>
    <Cell ss:StyleID="s62"/>
    <Cell ss:StyleID="s62"/>
    <Cell ss:StyleID="s62"/>
    <Cell ss:StyleID="s62"/>
    <Cell ss:StyleID="s62"/>
    <Cell ss:StyleID="s62"/>
    <Cell ss:StyleID="s62"/>
    <Cell ss:StyleID="s62"/>
    <Cell ss:StyleID="s62"/>
    <Cell ss:StyleID="s62"/>
    <Cell ss:StyleID="s62"/>
    <Cell ss:StyleID="s62"/>
    <Cell ss:StyleID="s62"/>
    <Cell ss:StyleID="s62"/>
    <Cell ss:StyleID="s62"/>
    <Cell ss:StyleID="s62"/>
    <Cell ss:StyleID="s62"/>
    <Cell ss:StyleID="s62"/>
    <Cell ss:StyleID="s62"/>
    <Cell ss:StyleID="s62"/>
    <Cell ss:StyleID="s62"/>
    <Cell ss:StyleID="s62"/>
    <Cell ss:StyleID="s62"/>
    <Cell ss:StyleID="s62"/>
    <Cell ss:StyleID="s62"/>
    <Cell ss:StyleID="s62"/>
    <Cell ss:StyleID="s62"/>
    <Cell ss:StyleID="s62"/>
    <Cell ss:StyleID="s62"/>
    <Cell ss:StyleID="s62"/>
    <Cell ss:StyleID="s62"/>
    <Cell ss:StyleID="s62"/>
    <Cell ss:StyleID="s62"/>
    <Cell ss:StyleID="s62"/>
    <Cell ss:StyleID="s62"/>
    <Cell ss:StyleID="s62"/>
    <Cell ss:StyleID="s62"/>
    <Cell ss:StyleID="s62"/>
    <Cell ss:StyleID="s62"/>
    <Cell ss:StyleID="s62"/>
    <Cell ss:StyleID="s62"/>
    <Cell ss:StyleID="s62"/>
    <Cell ss:StyleID="s62"/>
    <Cell ss:StyleID="s62"/>
    <Cell ss:StyleID="s62"/>
    <Cell ss:StyleID="s62"/>
    <Cell ss:StyleID="s62"/>
    <Cell ss:StyleID="s62"/>
    <Cell ss:StyleID="s62"/>
    <Cell ss:StyleID="s62"/>
    <Cell ss:StyleID="s62"/>
    <Cell ss:StyleID="s62"/>
    <Cell ss:StyleID="s62"/>
    <Cell ss:StyleID="s62"/>
    <Cell ss:StyleID="s62"/>
    <Cell ss:StyleID="s62"/>
    <Cell ss:StyleID="s62"/>
    <Cell ss:StyleID="s62"/>
    <Cell ss:StyleID="s62"/>
    <Cell ss:StyleID="s62"/>
    <Cell ss:StyleID="s62"/>
    <Cell ss:StyleID="s62"/>
    <Cell ss:StyleID="s62"/>
    <Cell ss:StyleID="s62"/>
    <Cell ss:StyleID="s62"/>
    <Cell ss:StyleID="s62"/>
    <Cell ss:StyleID="s62"/>
    <Cell ss:StyleID="s62"/>
    <Cell ss:StyleID="s62"/>
    <Cell ss:StyleID="s62"/>
    <Cell ss:StyleID="s62"/>
    <Cell ss:StyleID="s62"/>
    <Cell ss:StyleID="s62"/>
    <Cell ss:StyleID="s62"/>
    <Cell ss:StyleID="s62"/>
    <Cell ss:StyleID="s62"/>
    <Cell ss:StyleID="s62"/>
    <Cell ss:StyleID="s62"/>
    <Cell ss:StyleID="s62"/>
    <Cell ss:StyleID="s62"/>
    <Cell ss:StyleID="s62"/>
    <Cell ss:StyleID="s62"/>
    <Cell ss:StyleID="s62"/>
    <Cell ss:StyleID="s62"/>
    <Cell ss:StyleID="s62"/>
    <Cell ss:StyleID="s62"/>
    <Cell ss:StyleID="s62"/>
    <Cell ss:StyleID="s62"/>
    <Cell ss:StyleID="s62"/>
    <Cell ss:StyleID="s62"/>
    <Cell ss:StyleID="s62"/>
    <Cell ss:StyleID="s62"/>
    <Cell ss:StyleID="s62"/>
    <Cell ss:StyleID="s62"/>
    <Cell ss:StyleID="s62"/>
    <Cell ss:StyleID="s62"/>
    <Cell ss:StyleID="s62"/>
    <Cell ss:StyleID="s62"/>
    <Cell ss:StyleID="s62"/>
    <Cell ss:StyleID="s62"/>
    <Cell ss:StyleID="s62"/>
    <Cell ss:StyleID="s62"/>
    <Cell ss:StyleID="s62"/>
    <Cell ss:StyleID="s62"/>
    <Cell ss:StyleID="s62"/>
    <Cell ss:StyleID="s62"/>
    <Cell ss:StyleID="s62"/>
    <Cell ss:StyleID="s62"/>
    <Cell ss:StyleID="s62"/>
    <Cell ss:StyleID="s62"/>
    <Cell ss:StyleID="s62"/>
    <Cell ss:StyleID="s62"/>
    <Cell ss:StyleID="s62"/>
    <Cell ss:StyleID="s62"/>
    <Cell ss:StyleID="s62"/>
    <Cell ss:StyleID="s62"/>
    <Cell ss:StyleID="s62"/>
    <Cell ss:StyleID="s62"/>
    <Cell ss:StyleID="s62"/>
    <Cell ss:StyleID="s62"/>
    <Cell ss:StyleID="s62"/>
    <Cell ss:StyleID="s62"/>
    <Cell ss:StyleID="s62"/>
    <Cell ss:StyleID="s62"/>
    <Cell ss:StyleID="s62"/>
    <Cell ss:StyleID="s62"/>
    <Cell ss:StyleID="s62"/>
    <Cell ss:StyleID="s62"/>
    <Cell ss:StyleID="s62"/>
    <Cell ss:StyleID="s62"/>
    <Cell ss:StyleID="s62"/>
    <Cell ss:StyleID="s62"/>
    <Cell ss:StyleID="s62"/>
    <Cell ss:StyleID="s62"/>
    <Cell ss:StyleID="s62"/>
    <Cell ss:StyleID="s62"/>
    <Cell ss:StyleID="s62"/>
    <Cell ss:StyleID="s62"/>
    <Cell ss:StyleID="s62"/>
    <Cell ss:StyleID="s62"/>
    <Cell ss:StyleID="s62"/>
    <Cell ss:StyleID="s62"/>
    <Cell ss:StyleID="s62"/>
    <Cell ss:StyleID="s62"/>
    <Cell ss:StyleID="s62"/>
    <Cell ss:StyleID="s62"/>
    <Cell ss:StyleID="s62"/>
    <Cell ss:StyleID="s62"/>
    <Cell ss:StyleID="s62"/>
    <Cell ss:StyleID="s62"/>
    <Cell ss:StyleID="s62"/>
    <Cell ss:StyleID="s62"/>
    <Cell ss:StyleID="s62"/>
    <Cell ss:StyleID="s62"/>
    <Cell ss:StyleID="s62"/>
    <Cell ss:StyleID="s62"/>
    <Cell ss:StyleID="s62"/>
    <Cell ss:StyleID="s62"/>
    <Cell ss:StyleID="s62"/>
    <Cell ss:StyleID="s62"/>
    <Cell ss:StyleID="s62"/>
    <Cell ss:StyleID="s62"/>
    <Cell ss:StyleID="s62"/>
    <Cell ss:StyleID="s62"/>
    <Cell ss:StyleID="s62"/>
    <Cell ss:StyleID="s62"/>
    <Cell ss:StyleID="s62"/>
    <Cell ss:StyleID="s62"/>
    <Cell ss:StyleID="s62"/>
    <Cell ss:StyleID="s62"/>
    <Cell ss:StyleID="s62"/>
    <Cell ss:StyleID="s62"/>
    <Cell ss:StyleID="s62"/>
    <Cell ss:StyleID="s62"/>
    <Cell ss:StyleID="s62"/>
    <Cell ss:StyleID="s62"/>
    <Cell ss:StyleID="s62"/>
    <Cell ss:StyleID="s62"/>
    <Cell ss:StyleID="s62"/>
    <Cell ss:StyleID="s62"/>
    <Cell ss:StyleID="s62"/>
    <Cell ss:StyleID="s62"/>
    <Cell ss:StyleID="s62"/>
    <Cell ss:StyleID="s62"/>
    <Cell ss:StyleID="s62"/>
    <Cell ss:StyleID="s62"/>
    <Cell ss:StyleID="s62"/>
    <Cell ss:StyleID="s62"/>
    <Cell ss:StyleID="s62"/>
    <Cell ss:StyleID="s62"/>
    <Cell ss:StyleID="s62"/>
    <Cell ss:StyleID="s62"/>
    <Cell ss:StyleID="s62"/>
    <Cell ss:StyleID="s62"/>
    <Cell ss:StyleID="s62"/>
    <Cell ss:StyleID="s62"/>
    <Cell ss:StyleID="s62"/>
    <Cell ss:StyleID="s62"/>
    <Cell ss:StyleID="s62"/>
    <Cell ss:StyleID="s62"/>
    <Cell ss:StyleID="s62"/>
    <Cell ss:StyleID="s62"/>
    <Cell ss:StyleID="s62"/>
    <Cell ss:StyleID="s62"/>
    <Cell ss:StyleID="s62"/>
    <Cell ss:StyleID="s62"/>
    <Cell ss:StyleID="s62"/>
    <Cell ss:StyleID="s62"/>
    <Cell ss:StyleID="s62"/>
    <Cell ss:StyleID="s62"/>
    <Cell ss:StyleID="s62"/>
    <Cell ss:StyleID="s62"/>
    <Cell ss:StyleID="s62"/>
    <Cell ss:StyleID="s62"/>
    <Cell ss:StyleID="s62"/>
    <Cell ss:StyleID="s62"/>
    <Cell ss:StyleID="s62"/>
    <Cell ss:StyleID="s62"/>
    <Cell ss:StyleID="s62"/>
    <Cell ss:StyleID="s62"/>
    <Cell ss:StyleID="s62"/>
    <Cell ss:StyleID="s62"/>
    <Cell ss:StyleID="s62"/>
    <Cell ss:StyleID="s62"/>
    <Cell ss:StyleID="s62"/>
    <Cell ss:StyleID="s62"/>
    <Cell ss:StyleID="s62"/>
    <Cell ss:StyleID="s62"/>
    <Cell ss:StyleID="s62"/>
    <Cell ss:StyleID="s62"/>
    <Cell ss:StyleID="s62"/>
    <Cell ss:StyleID="s62"/>
    <Cell ss:StyleID="s62"/>
    <Cell ss:StyleID="s62"/>
    <Cell ss:StyleID="s62"/>
    <Cell ss:StyleID="s62"/>
    <Cell ss:StyleID="s62"/>
    <Cell ss:StyleID="s62"/>
    <Cell ss:StyleID="s62"/>
    <Cell ss:StyleID="s62"/>
    <Cell ss:StyleID="s62"/>
    <Cell ss:StyleID="s62"/>
    <Cell ss:StyleID="s62"/>
    <Cell ss:StyleID="s62"/>
    <Cell ss:StyleID="s62"/>
    <Cell ss:StyleID="s62"/>
    <Cell ss:StyleID="s62"/>
    <Cell ss:StyleID="s62"/>
    <Cell ss:StyleID="s62"/>
    <Cell ss:StyleID="s62"/>
    <Cell ss:StyleID="s62"/>
    <Cell ss:StyleID="s62"/>
    <Cell ss:StyleID="s62"/>
    <Cell ss:StyleID="s62"/>
    <Cell ss:StyleID="s62"/>
    <Cell ss:StyleID="s62"/>
    <Cell ss:StyleID="s62"/>
    <Cell ss:StyleID="s62"/>
    <Cell ss:StyleID="s62"/>
    <Cell ss:StyleID="s62"/>
    <Cell ss:StyleID="s62"/>
    <Cell ss:StyleID="s62"/>
    <Cell ss:StyleID="s62"/>
    <Cell ss:StyleID="s62"/>
    <Cell ss:StyleID="s62"/>
    <Cell ss:StyleID="s62"/>
    <Cell ss:StyleID="s62"/>
    <Cell ss:StyleID="s62"/>
    <Cell ss:StyleID="s62"/>
    <Cell ss:StyleID="s62"/>
    <Cell ss:StyleID="s62"/>
    <Cell ss:StyleID="s62"/>
    <Cell ss:StyleID="s62"/>
    <Cell ss:StyleID="s62"/>
    <Cell ss:StyleID="s62"/>
    <Cell ss:StyleID="s62"/>
    <Cell ss:StyleID="s62"/>
    <Cell ss:StyleID="s62"/>
    <Cell ss:StyleID="s62"/>
    <Cell ss:StyleID="s62"/>
    <Cell ss:StyleID="s62"/>
    <Cell ss:StyleID="s62"/>
    <Cell ss:StyleID="s62"/>
    <Cell ss:StyleID="s62"/>
    <Cell ss:StyleID="s62"/>
    <Cell ss:StyleID="s62"/>
    <Cell ss:StyleID="s62"/>
    <Cell ss:StyleID="s62"/>
    <Cell ss:StyleID="s62"/>
    <Cell ss:StyleID="s62"/>
    <Cell ss:StyleID="s62"/>
    <Cell ss:StyleID="s62"/>
    <Cell ss:StyleID="s62"/>
    <Cell ss:StyleID="s62"/>
    <Cell ss:StyleID="s62"/>
    <Cell ss:StyleID="s62"/>
    <Cell ss:StyleID="s62"/>
    <Cell ss:StyleID="s62"/>
    <Cell ss:StyleID="s62"/>
    <Cell ss:StyleID="s62"/>
    <Cell ss:StyleID="s62"/>
    <Cell ss:StyleID="s62"/>
    <Cell ss:StyleID="s62"/>
    <Cell ss:StyleID="s62"/>
    <Cell ss:StyleID="s62"/>
    <Cell ss:StyleID="s62"/>
    <Cell ss:StyleID="s62"/>
    <Cell ss:StyleID="s62"/>
    <Cell ss:StyleID="s62"/>
    <Cell ss:StyleID="s62"/>
    <Cell ss:StyleID="s62"/>
    <Cell ss:StyleID="s62"/>
    <Cell ss:StyleID="s62"/>
    <Cell ss:StyleID="s62"/>
    <Cell ss:StyleID="s62"/>
    <Cell ss:StyleID="s62"/>
    <Cell ss:StyleID="s62"/>
    <Cell ss:StyleID="s62"/>
    <Cell ss:StyleID="s62"/>
    <Cell ss:StyleID="s62"/>
    <Cell ss:StyleID="s62"/>
    <Cell ss:StyleID="s62"/>
    <Cell ss:StyleID="s62"/>
    <Cell ss:StyleID="s62"/>
    <Cell ss:StyleID="s62"/>
    <Cell ss:StyleID="s62"/>
    <Cell ss:StyleID="s62"/>
    <Cell ss:StyleID="s62"/>
    <Cell ss:StyleID="s62"/>
    <Cell ss:StyleID="s62"/>
    <Cell ss:StyleID="s62"/>
    <Cell ss:StyleID="s62"/>
    <Cell ss:StyleID="s62"/>
    <Cell ss:StyleID="s62"/>
    <Cell ss:StyleID="s62"/>
    <Cell ss:StyleID="s62"/>
    <Cell ss:StyleID="s62"/>
    <Cell ss:StyleID="s62"/>
    <Cell ss:StyleID="s62"/>
    <Cell ss:StyleID="s62"/>
    <Cell ss:StyleID="s62"/>
    <Cell ss:StyleID="s62"/>
    <Cell ss:StyleID="s62"/>
    <Cell ss:StyleID="s62"/>
    <Cell ss:StyleID="s62"/>
    <Cell ss:StyleID="s62"/>
    <Cell ss:StyleID="s62"/>
    <Cell ss:StyleID="s62"/>
    <Cell ss:StyleID="s62"/>
    <Cell ss:StyleID="s62"/>
    <Cell ss:StyleID="s62"/>
    <Cell ss:StyleID="s62"/>
    <Cell ss:StyleID="s62"/>
    <Cell ss:StyleID="s62"/>
    <Cell ss:StyleID="s62"/>
    <Cell ss:StyleID="s62"/>
    <Cell ss:StyleID="s62"/>
    <Cell ss:StyleID="s62"/>
    <Cell ss:StyleID="s62"/>
    <Cell ss:StyleID="s62"/>
    <Cell ss:StyleID="s62"/>
    <Cell ss:StyleID="s62"/>
    <Cell ss:StyleID="s62"/>
    <Cell ss:StyleID="s62"/>
    <Cell ss:StyleID="s62"/>
    <Cell ss:StyleID="s62"/>
    <Cell ss:StyleID="s62"/>
    <Cell ss:StyleID="s62"/>
    <Cell ss:StyleID="s62"/>
    <Cell ss:StyleID="s62"/>
    <Cell ss:StyleID="s62"/>
    <Cell ss:StyleID="s62"/>
    <Cell ss:StyleID="s62"/>
    <Cell ss:StyleID="s62"/>
    <Cell ss:StyleID="s62"/>
    <Cell ss:StyleID="s62"/>
    <Cell ss:StyleID="s62"/>
    <Cell ss:StyleID="s62"/>
    <Cell ss:StyleID="s62"/>
    <Cell ss:StyleID="s62"/>
    <Cell ss:StyleID="s62"/>
    <Cell ss:StyleID="s62"/>
    <Cell ss:StyleID="s62"/>
    <Cell ss:StyleID="s62"/>
    <Cell ss:StyleID="s62"/>
    <Cell ss:StyleID="s62"/>
    <Cell ss:StyleID="s62"/>
    <Cell ss:StyleID="s62"/>
    <Cell ss:StyleID="s62"/>
    <Cell ss:StyleID="s62"/>
    <Cell ss:StyleID="s62"/>
    <Cell ss:StyleID="s62"/>
    <Cell ss:StyleID="s62"/>
    <Cell ss:StyleID="s62"/>
    <Cell ss:StyleID="s62"/>
    <Cell ss:StyleID="s62"/>
    <Cell ss:StyleID="s62"/>
    <Cell ss:StyleID="s62"/>
    <Cell ss:StyleID="s62"/>
    <Cell ss:StyleID="s62"/>
    <Cell ss:StyleID="s62"/>
    <Cell ss:StyleID="s62"/>
    <Cell ss:StyleID="s62"/>
    <Cell ss:StyleID="s62"/>
    <Cell ss:StyleID="s62"/>
    <Cell ss:StyleID="s62"/>
    <Cell ss:StyleID="s62"/>
    <Cell ss:StyleID="s62"/>
    <Cell ss:StyleID="s62"/>
    <Cell ss:StyleID="s62"/>
    <Cell ss:StyleID="s62"/>
    <Cell ss:StyleID="s62"/>
    <Cell ss:StyleID="s62"/>
    <Cell ss:StyleID="s62"/>
    <Cell ss:StyleID="s62"/>
    <Cell ss:StyleID="s62"/>
    <Cell ss:StyleID="s62"/>
    <Cell ss:StyleID="s62"/>
    <Cell ss:StyleID="s62"/>
    <Cell ss:StyleID="s62"/>
    <Cell ss:StyleID="s62"/>
    <Cell ss:StyleID="s62"/>
    <Cell ss:StyleID="s62"/>
    <Cell ss:StyleID="s62"/>
    <Cell ss:StyleID="s62"/>
    <Cell ss:StyleID="s62"/>
    <Cell ss:StyleID="s62"/>
    <Cell ss:StyleID="s62"/>
    <Cell ss:StyleID="s62"/>
    <Cell ss:StyleID="s62"/>
    <Cell ss:StyleID="s62"/>
    <Cell ss:StyleID="s62"/>
    <Cell ss:StyleID="s62"/>
    <Cell ss:StyleID="s62"/>
    <Cell ss:StyleID="s62"/>
    <Cell ss:StyleID="s62"/>
    <Cell ss:StyleID="s62"/>
    <Cell ss:StyleID="s62"/>
    <Cell ss:StyleID="s62"/>
    <Cell ss:StyleID="s62"/>
    <Cell ss:StyleID="s62"/>
    <Cell ss:StyleID="s62"/>
    <Cell ss:StyleID="s62"/>
    <Cell ss:StyleID="s62"/>
    <Cell ss:StyleID="s62"/>
    <Cell ss:StyleID="s62"/>
    <Cell ss:StyleID="s62"/>
    <Cell ss:StyleID="s62"/>
    <Cell ss:StyleID="s62"/>
    <Cell ss:StyleID="s62"/>
    <Cell ss:StyleID="s62"/>
    <Cell ss:StyleID="s62"/>
    <Cell ss:StyleID="s62"/>
    <Cell ss:StyleID="s62"/>
    <Cell ss:StyleID="s62"/>
    <Cell ss:StyleID="s62"/>
    <Cell ss:StyleID="s62"/>
    <Cell ss:StyleID="s62"/>
    <Cell ss:StyleID="s62"/>
    <Cell ss:StyleID="s62"/>
    <Cell ss:StyleID="s62"/>
    <Cell ss:StyleID="s62"/>
    <Cell ss:StyleID="s62"/>
    <Cell ss:StyleID="s62"/>
    <Cell ss:StyleID="s62"/>
    <Cell ss:StyleID="s62"/>
    <Cell ss:StyleID="s62"/>
    <Cell ss:StyleID="s62"/>
    <Cell ss:StyleID="s62"/>
    <Cell ss:StyleID="s62"/>
    <Cell ss:StyleID="s62"/>
    <Cell ss:StyleID="s62"/>
    <Cell ss:StyleID="s62"/>
    <Cell ss:StyleID="s62"/>
    <Cell ss:StyleID="s62"/>
    <Cell ss:StyleID="s62"/>
    <Cell ss:StyleID="s62"/>
    <Cell ss:StyleID="s62"/>
    <Cell ss:StyleID="s62"/>
    <Cell ss:StyleID="s62"/>
    <Cell ss:StyleID="s62"/>
    <Cell ss:StyleID="s62"/>
    <Cell ss:StyleID="s62"/>
    <Cell ss:StyleID="s62"/>
    <Cell ss:StyleID="s62"/>
    <Cell ss:StyleID="s62"/>
    <Cell ss:StyleID="s62"/>
    <Cell ss:StyleID="s62"/>
    <Cell ss:StyleID="s62"/>
    <Cell ss:StyleID="s62"/>
    <Cell ss:StyleID="s62"/>
    <Cell ss:StyleID="s62"/>
    <Cell ss:StyleID="s62"/>
    <Cell ss:StyleID="s62"/>
    <Cell ss:StyleID="s62"/>
    <Cell ss:StyleID="s62"/>
    <Cell ss:StyleID="s62"/>
    <Cell ss:StyleID="s62"/>
    <Cell ss:StyleID="s62"/>
    <Cell ss:StyleID="s62"/>
    <Cell ss:StyleID="s62"/>
    <Cell ss:StyleID="s62"/>
    <Cell ss:StyleID="s62"/>
    <Cell ss:StyleID="s62"/>
    <Cell ss:StyleID="s62"/>
    <Cell ss:StyleID="s62"/>
    <Cell ss:StyleID="s62"/>
    <Cell ss:StyleID="s62"/>
    <Cell ss:StyleID="s62"/>
    <Cell ss:StyleID="s62"/>
    <Cell ss:StyleID="s62"/>
    <Cell ss:StyleID="s62"/>
    <Cell ss:StyleID="s62"/>
    <Cell ss:StyleID="s62"/>
    <Cell ss:StyleID="s62"/>
    <Cell ss:StyleID="s62"/>
    <Cell ss:StyleID="s62"/>
    <Cell ss:StyleID="s62"/>
    <Cell ss:StyleID="s62"/>
    <Cell ss:StyleID="s62"/>
    <Cell ss:StyleID="s62"/>
    <Cell ss:StyleID="s62"/>
    <Cell ss:StyleID="s62"/>
    <Cell ss:StyleID="s62"/>
    <Cell ss:StyleID="s62"/>
    <Cell ss:StyleID="s62"/>
    <Cell ss:StyleID="s62"/>
    <Cell ss:StyleID="s62"/>
    <Cell ss:StyleID="s62"/>
    <Cell ss:StyleID="s62"/>
    <Cell ss:StyleID="s62"/>
    <Cell ss:StyleID="s62"/>
    <Cell ss:StyleID="s62"/>
    <Cell ss:StyleID="s62"/>
    <Cell ss:StyleID="s62"/>
    <Cell ss:StyleID="s62"/>
    <Cell ss:StyleID="s62"/>
    <Cell ss:StyleID="s62"/>
    <Cell ss:StyleID="s62"/>
    <Cell ss:StyleID="s62"/>
    <Cell ss:StyleID="s62"/>
    <Cell ss:StyleID="s62"/>
    <Cell ss:StyleID="s62"/>
    <Cell ss:StyleID="s62"/>
    <Cell ss:StyleID="s62"/>
    <Cell ss:StyleID="s62"/>
    <Cell ss:StyleID="s62"/>
    <Cell ss:StyleID="s62"/>
    <Cell ss:StyleID="s62"/>
    <Cell ss:StyleID="s62"/>
    <Cell ss:StyleID="s62"/>
    <Cell ss:StyleID="s62"/>
    <Cell ss:StyleID="s62"/>
    <Cell ss:StyleID="s62"/>
    <Cell ss:StyleID="s62"/>
    <Cell ss:StyleID="s62"/>
    <Cell ss:StyleID="s62"/>
    <Cell ss:StyleID="s62"/>
    <Cell ss:StyleID="s62"/>
    <Cell ss:StyleID="s62"/>
    <Cell ss:StyleID="s62"/>
    <Cell ss:StyleID="s62"/>
    <Cell ss:StyleID="s62"/>
    <Cell ss:StyleID="s62"/>
    <Cell ss:StyleID="s62"/>
    <Cell ss:StyleID="s62"/>
    <Cell ss:StyleID="s62"/>
    <Cell ss:StyleID="s62"/>
    <Cell ss:StyleID="s62"/>
    <Cell ss:StyleID="s62"/>
    <Cell ss:StyleID="s62"/>
    <Cell ss:StyleID="s62"/>
    <Cell ss:StyleID="s62"/>
    <Cell ss:StyleID="s62"/>
    <Cell ss:StyleID="s62"/>
    <Cell ss:StyleID="s62"/>
    <Cell ss:StyleID="s62"/>
    <Cell ss:StyleID="s62"/>
    <Cell ss:StyleID="s62"/>
    <Cell ss:StyleID="s62"/>
    <Cell ss:StyleID="s62"/>
    <Cell ss:StyleID="s62"/>
    <Cell ss:StyleID="s62"/>
    <Cell ss:StyleID="s62"/>
    <Cell ss:StyleID="s62"/>
    <Cell ss:StyleID="s62"/>
    <Cell ss:StyleID="s62"/>
    <Cell ss:StyleID="s62"/>
    <Cell ss:StyleID="s62"/>
    <Cell ss:StyleID="s62"/>
    <Cell ss:StyleID="s62"/>
    <Cell ss:StyleID="s62"/>
    <Cell ss:StyleID="s62"/>
    <Cell ss:StyleID="s62"/>
    <Cell ss:StyleID="s62"/>
    <Cell ss:StyleID="s62"/>
    <Cell ss:StyleID="s62"/>
    <Cell ss:StyleID="s62"/>
    <Cell ss:StyleID="s62"/>
    <Cell ss:StyleID="s62"/>
    <Cell ss:StyleID="s62"/>
    <Cell ss:StyleID="s62"/>
    <Cell ss:StyleID="s62"/>
    <Cell ss:StyleID="s62"/>
    <Cell ss:StyleID="s62"/>
    <Cell ss:StyleID="s62"/>
    <Cell ss:StyleID="s62"/>
    <Cell ss:StyleID="s62"/>
    <Cell ss:StyleID="s62"/>
    <Cell ss:StyleID="s62"/>
    <Cell ss:StyleID="s62"/>
    <Cell ss:StyleID="s62"/>
    <Cell ss:StyleID="s62"/>
    <Cell ss:StyleID="s62"/>
    <Cell ss:StyleID="s62"/>
    <Cell ss:StyleID="s62"/>
    <Cell ss:StyleID="s62"/>
    <Cell ss:StyleID="s62"/>
    <Cell ss:StyleID="s62"/>
    <Cell ss:StyleID="s62"/>
    <Cell ss:StyleID="s62"/>
    <Cell ss:StyleID="s62"/>
    <Cell ss:StyleID="s62"/>
    <Cell ss:StyleID="s62"/>
    <Cell ss:StyleID="s62"/>
    <Cell ss:StyleID="s62"/>
    <Cell ss:StyleID="s62"/>
    <Cell ss:StyleID="s62"/>
    <Cell ss:StyleID="s62"/>
    <Cell ss:StyleID="s62"/>
    <Cell ss:StyleID="s62"/>
    <Cell ss:StyleID="s62"/>
    <Cell ss:StyleID="s62"/>
    <Cell ss:StyleID="s62"/>
    <Cell ss:StyleID="s62"/>
    <Cell ss:StyleID="s62"/>
    <Cell ss:StyleID="s62"/>
    <Cell ss:StyleID="s62"/>
    <Cell ss:StyleID="s62"/>
    <Cell ss:StyleID="s62"/>
    <Cell ss:StyleID="s62"/>
    <Cell ss:StyleID="s62"/>
    <Cell ss:StyleID="s62"/>
    <Cell ss:StyleID="s62"/>
    <Cell ss:StyleID="s62"/>
    <Cell ss:StyleID="s62"/>
    <Cell ss:StyleID="s62"/>
    <Cell ss:StyleID="s62"/>
    <Cell ss:StyleID="s62"/>
    <Cell ss:StyleID="s62"/>
    <Cell ss:StyleID="s62"/>
    <Cell ss:StyleID="s62"/>
    <Cell ss:StyleID="s62"/>
    <Cell ss:StyleID="s62"/>
    <Cell ss:StyleID="s62"/>
    <Cell ss:StyleID="s62"/>
    <Cell ss:StyleID="s62"/>
    <Cell ss:StyleID="s62"/>
    <Cell ss:StyleID="s62"/>
    <Cell ss:StyleID="s62"/>
    <Cell ss:StyleID="s62"/>
    <Cell ss:StyleID="s62"/>
    <Cell ss:StyleID="s62"/>
    <Cell ss:StyleID="s62"/>
    <Cell ss:StyleID="s62"/>
    <Cell ss:StyleID="s62"/>
    <Cell ss:StyleID="s62"/>
    <Cell ss:StyleID="s62"/>
    <Cell ss:StyleID="s62"/>
    <Cell ss:StyleID="s62"/>
    <Cell ss:StyleID="s62"/>
    <Cell ss:StyleID="s62"/>
    <Cell ss:StyleID="s62"/>
    <Cell ss:StyleID="s62"/>
    <Cell ss:StyleID="s62"/>
    <Cell ss:StyleID="s62"/>
    <Cell ss:StyleID="s62"/>
    <Cell ss:StyleID="s62"/>
    <Cell ss:StyleID="s62"/>
    <Cell ss:StyleID="s62"/>
    <Cell ss:StyleID="s62"/>
    <Cell ss:StyleID="s62"/>
    <Cell ss:StyleID="s62"/>
    <Cell ss:StyleID="s62"/>
    <Cell ss:StyleID="s62"/>
    <Cell ss:StyleID="s62"/>
    <Cell ss:StyleID="s62"/>
    <Cell ss:StyleID="s62"/>
    <Cell ss:StyleID="s62"/>
    <Cell ss:StyleID="s62"/>
    <Cell ss:StyleID="s62"/>
    <Cell ss:StyleID="s62"/>
    <Cell ss:StyleID="s62"/>
    <Cell ss:StyleID="s62"/>
    <Cell ss:StyleID="s62"/>
    <Cell ss:StyleID="s62"/>
    <Cell ss:StyleID="s62"/>
    <Cell ss:StyleID="s62"/>
    <Cell ss:StyleID="s62"/>
    <Cell ss:StyleID="s62"/>
    <Cell ss:StyleID="s62"/>
    <Cell ss:StyleID="s62"/>
    <Cell ss:StyleID="s62"/>
    <Cell ss:StyleID="s62"/>
    <Cell ss:StyleID="s62"/>
    <Cell ss:StyleID="s62"/>
    <Cell ss:StyleID="s62"/>
    <Cell ss:StyleID="s62"/>
    <Cell ss:StyleID="s62"/>
    <Cell ss:StyleID="s62"/>
    <Cell ss:StyleID="s62"/>
    <Cell ss:StyleID="s62"/>
    <Cell ss:StyleID="s62"/>
    <Cell ss:StyleID="s62"/>
    <Cell ss:StyleID="s62"/>
    <Cell ss:StyleID="s62"/>
    <Cell ss:StyleID="s62"/>
    <Cell ss:StyleID="s62"/>
    <Cell ss:StyleID="s62"/>
    <Cell ss:StyleID="s62"/>
    <Cell ss:StyleID="s62"/>
    <Cell ss:StyleID="s62"/>
    <Cell ss:StyleID="s62"/>
    <Cell ss:StyleID="s62"/>
    <Cell ss:StyleID="s62"/>
    <Cell ss:StyleID="s62"/>
    <Cell ss:StyleID="s62"/>
    <Cell ss:StyleID="s62"/>
    <Cell ss:StyleID="s62"/>
    <Cell ss:StyleID="s62"/>
    <Cell ss:StyleID="s62"/>
    <Cell ss:StyleID="s62"/>
    <Cell ss:StyleID="s62"/>
    <Cell ss:StyleID="s62"/>
    <Cell ss:StyleID="s62"/>
    <Cell ss:StyleID="s62"/>
    <Cell ss:StyleID="s62"/>
    <Cell ss:StyleID="s62"/>
    <Cell ss:StyleID="s62"/>
    <Cell ss:StyleID="s62"/>
    <Cell ss:StyleID="s62"/>
    <Cell ss:StyleID="s62"/>
    <Cell ss:StyleID="s62"/>
    <Cell ss:StyleID="s62"/>
    <Cell ss:StyleID="s62"/>
    <Cell ss:StyleID="s62"/>
    <Cell ss:StyleID="s62"/>
    <Cell ss:StyleID="s62"/>
    <Cell ss:StyleID="s62"/>
    <Cell ss:StyleID="s62"/>
    <Cell ss:StyleID="s62"/>
    <Cell ss:StyleID="s62"/>
    <Cell ss:StyleID="s62"/>
    <Cell ss:StyleID="s62"/>
    <Cell ss:StyleID="s62"/>
    <Cell ss:StyleID="s62"/>
    <Cell ss:StyleID="s62"/>
    <Cell ss:StyleID="s62"/>
    <Cell ss:StyleID="s62"/>
    <Cell ss:StyleID="s62"/>
    <Cell ss:StyleID="s62"/>
    <Cell ss:StyleID="s62"/>
    <Cell ss:StyleID="s62"/>
    <Cell ss:StyleID="s62"/>
    <Cell ss:StyleID="s62"/>
    <Cell ss:StyleID="s62"/>
    <Cell ss:StyleID="s62"/>
    <Cell ss:StyleID="s62"/>
    <Cell ss:StyleID="s62"/>
    <Cell ss:StyleID="s62"/>
    <Cell ss:StyleID="s62"/>
    <Cell ss:StyleID="s62"/>
    <Cell ss:StyleID="s62"/>
    <Cell ss:StyleID="s62"/>
    <Cell ss:StyleID="s62"/>
    <Cell ss:StyleID="s62"/>
    <Cell ss:StyleID="s62"/>
    <Cell ss:StyleID="s62"/>
    <Cell ss:StyleID="s62"/>
    <Cell ss:StyleID="s62"/>
    <Cell ss:StyleID="s62"/>
    <Cell ss:StyleID="s62"/>
    <Cell ss:StyleID="s62"/>
    <Cell ss:StyleID="s62"/>
    <Cell ss:StyleID="s62"/>
    <Cell ss:StyleID="s62"/>
    <Cell ss:StyleID="s62"/>
    <Cell ss:StyleID="s62"/>
    <Cell ss:StyleID="s62"/>
    <Cell ss:StyleID="s62"/>
    <Cell ss:StyleID="s62"/>
    <Cell ss:StyleID="s62"/>
    <Cell ss:StyleID="s62"/>
    <Cell ss:StyleID="s62"/>
    <Cell ss:StyleID="s62"/>
    <Cell ss:StyleID="s62"/>
    <Cell ss:StyleID="s62"/>
    <Cell ss:StyleID="s62"/>
    <Cell ss:StyleID="s62"/>
    <Cell ss:StyleID="s62"/>
    <Cell ss:StyleID="s62"/>
    <Cell ss:StyleID="s62"/>
    <Cell ss:StyleID="s62"/>
    <Cell ss:StyleID="s62"/>
    <Cell ss:StyleID="s62"/>
    <Cell ss:StyleID="s62"/>
    <Cell ss:StyleID="s62"/>
    <Cell ss:StyleID="s62"/>
    <Cell ss:StyleID="s62"/>
    <Cell ss:StyleID="s62"/>
    <Cell ss:StyleID="s62"/>
    <Cell ss:StyleID="s62"/>
    <Cell ss:StyleID="s62"/>
    <Cell ss:StyleID="s62"/>
    <Cell ss:StyleID="s62"/>
    <Cell ss:StyleID="s62"/>
    <Cell ss:StyleID="s62"/>
    <Cell ss:StyleID="s62"/>
    <Cell ss:StyleID="s62"/>
    <Cell ss:StyleID="s62"/>
    <Cell ss:StyleID="s62"/>
    <Cell ss:StyleID="s62"/>
    <Cell ss:StyleID="s62"/>
    <Cell ss:StyleID="s62"/>
    <Cell ss:StyleID="s62"/>
    <Cell ss:StyleID="s62"/>
    <Cell ss:StyleID="s62"/>
    <Cell ss:StyleID="s62"/>
    <Cell ss:StyleID="s62"/>
    <Cell ss:StyleID="s62"/>
    <Cell ss:StyleID="s62"/>
    <Cell ss:StyleID="s62"/>
    <Cell ss:StyleID="s62"/>
    <Cell ss:StyleID="s62"/>
    <Cell ss:StyleID="s62"/>
    <Cell ss:StyleID="s62"/>
    <Cell ss:StyleID="s62"/>
    <Cell ss:StyleID="s62"/>
    <Cell ss:StyleID="s62"/>
    <Cell ss:StyleID="s62"/>
    <Cell ss:StyleID="s62"/>
    <Cell ss:StyleID="s62"/>
    <Cell ss:StyleID="s62"/>
    <Cell ss:StyleID="s62"/>
    <Cell ss:StyleID="s62"/>
    <Cell ss:StyleID="s62"/>
    <Cell ss:StyleID="s62"/>
    <Cell ss:StyleID="s62"/>
    <Cell ss:StyleID="s62"/>
    <Cell ss:StyleID="s62"/>
    <Cell ss:StyleID="s62"/>
    <Cell ss:StyleID="s62"/>
    <Cell ss:StyleID="s62"/>
    <Cell ss:StyleID="s62"/>
    <Cell ss:StyleID="s62"/>
    <Cell ss:StyleID="s62"/>
    <Cell ss:StyleID="s62"/>
    <Cell ss:StyleID="s62"/>
    <Cell ss:StyleID="s62"/>
    <Cell ss:StyleID="s62"/>
    <Cell ss:StyleID="s62"/>
    <Cell ss:StyleID="s62"/>
    <Cell ss:StyleID="s62"/>
    <Cell ss:StyleID="s62"/>
    <Cell ss:StyleID="s62"/>
    <Cell ss:StyleID="s62"/>
    <Cell ss:StyleID="s62"/>
    <Cell ss:StyleID="s62"/>
    <Cell ss:StyleID="s62"/>
    <Cell ss:StyleID="s62"/>
    <Cell ss:StyleID="s62"/>
    <Cell ss:StyleID="s62"/>
    <Cell ss:StyleID="s62"/>
    <Cell ss:StyleID="s62"/>
    <Cell ss:StyleID="s62"/>
    <Cell ss:StyleID="s62"/>
    <Cell ss:StyleID="s62"/>
    <Cell ss:StyleID="s62"/>
    <Cell ss:StyleID="s62"/>
    <Cell ss:StyleID="s62"/>
    <Cell ss:StyleID="s62"/>
    <Cell ss:StyleID="s62"/>
    <Cell ss:StyleID="s62"/>
    <Cell ss:StyleID="s62"/>
    <Cell ss:StyleID="s62"/>
    <Cell ss:StyleID="s62"/>
    <Cell ss:StyleID="s62"/>
    <Cell ss:StyleID="s62"/>
    <Cell ss:StyleID="s62"/>
    <Cell ss:StyleID="s62"/>
    <Cell ss:StyleID="s62"/>
    <Cell ss:StyleID="s62"/>
    <Cell ss:StyleID="s62"/>
    <Cell ss:StyleID="s62"/>
    <Cell ss:StyleID="s62"/>
    <Cell ss:StyleID="s62"/>
    <Cell ss:StyleID="s62"/>
    <Cell ss:StyleID="s62"/>
    <Cell ss:StyleID="s62"/>
    <Cell ss:StyleID="s62"/>
    <Cell ss:StyleID="s62"/>
    <Cell ss:StyleID="s62"/>
    <Cell ss:StyleID="s62"/>
    <Cell ss:StyleID="s62"/>
    <Cell ss:StyleID="s62"/>
    <Cell ss:StyleID="s62"/>
    <Cell ss:StyleID="s62"/>
    <Cell ss:StyleID="s62"/>
    <Cell ss:StyleID="s62"/>
    <Cell ss:StyleID="s62"/>
    <Cell ss:StyleID="s62"/>
    <Cell ss:StyleID="s62"/>
    <Cell ss:StyleID="s62"/>
    <Cell ss:StyleID="s62"/>
    <Cell ss:StyleID="s62"/>
    <Cell ss:StyleID="s62"/>
    <Cell ss:StyleID="s62"/>
    <Cell ss:StyleID="s62"/>
    <Cell ss:StyleID="s62"/>
    <Cell ss:StyleID="s62"/>
    <Cell ss:StyleID="s62"/>
    <Cell ss:StyleID="s62"/>
    <Cell ss:StyleID="s62"/>
    <Cell ss:StyleID="s62"/>
    <Cell ss:StyleID="s62"/>
    <Cell ss:StyleID="s62"/>
    <Cell ss:StyleID="s62"/>
    <Cell ss:StyleID="s62"/>
    <Cell ss:StyleID="s62"/>
    <Cell ss:StyleID="s62"/>
    <Cell ss:StyleID="s62"/>
    <Cell ss:StyleID="s62"/>
    <Cell ss:StyleID="s62"/>
    <Cell ss:StyleID="s62"/>
    <Cell ss:StyleID="s62"/>
    <Cell ss:StyleID="s62"/>
    <Cell ss:StyleID="s62"/>
    <Cell ss:StyleID="s62"/>
    <Cell ss:StyleID="s62"/>
    <Cell ss:StyleID="s62"/>
    <Cell ss:StyleID="s62"/>
    <Cell ss:StyleID="s62"/>
    <Cell ss:StyleID="s62"/>
    <Cell ss:StyleID="s62"/>
    <Cell ss:StyleID="s62"/>
    <Cell ss:StyleID="s62"/>
    <Cell ss:StyleID="s62"/>
    <Cell ss:StyleID="s62"/>
    <Cell ss:StyleID="s62"/>
    <Cell ss:StyleID="s62"/>
    <Cell ss:StyleID="s62"/>
    <Cell ss:StyleID="s62"/>
    <Cell ss:StyleID="s62"/>
    <Cell ss:StyleID="s62"/>
    <Cell ss:StyleID="s62"/>
    <Cell ss:StyleID="s62"/>
    <Cell ss:StyleID="s62"/>
    <Cell ss:StyleID="s62"/>
    <Cell ss:StyleID="s62"/>
    <Cell ss:StyleID="s62"/>
    <Cell ss:StyleID="s62"/>
    <Cell ss:StyleID="s62"/>
    <Cell ss:StyleID="s62"/>
    <Cell ss:StyleID="s62"/>
    <Cell ss:StyleID="s62"/>
    <Cell ss:StyleID="s62"/>
    <Cell ss:StyleID="s62"/>
    <Cell ss:StyleID="s62"/>
    <Cell ss:StyleID="s62"/>
    <Cell ss:StyleID="s62"/>
    <Cell ss:StyleID="s62"/>
    <Cell ss:StyleID="s62"/>
    <Cell ss:StyleID="s62"/>
    <Cell ss:StyleID="s62"/>
    <Cell ss:StyleID="s62"/>
    <Cell ss:StyleID="s62"/>
    <Cell ss:StyleID="s62"/>
    <Cell ss:StyleID="s62"/>
    <Cell ss:StyleID="s62"/>
    <Cell ss:StyleID="s62"/>
    <Cell ss:StyleID="s62"/>
    <Cell ss:StyleID="s62"/>
    <Cell ss:StyleID="s62"/>
    <Cell ss:StyleID="s62"/>
    <Cell ss:StyleID="s62"/>
    <Cell ss:StyleID="s62"/>
    <Cell ss:StyleID="s62"/>
    <Cell ss:StyleID="s62"/>
    <Cell ss:StyleID="s62"/>
    <Cell ss:StyleID="s62"/>
    <Cell ss:StyleID="s62"/>
    <Cell ss:StyleID="s62"/>
    <Cell ss:StyleID="s62"/>
    <Cell ss:StyleID="s62"/>
    <Cell ss:StyleID="s62"/>
    <Cell ss:StyleID="s62"/>
    <Cell ss:StyleID="s62"/>
    <Cell ss:StyleID="s62"/>
    <Cell ss:StyleID="s62"/>
    <Cell ss:StyleID="s62"/>
    <Cell ss:StyleID="s62"/>
    <Cell ss:StyleID="s62"/>
    <Cell ss:StyleID="s62"/>
    <Cell ss:StyleID="s62"/>
    <Cell ss:StyleID="s62"/>
    <Cell ss:StyleID="s62"/>
    <Cell ss:StyleID="s62"/>
    <Cell ss:StyleID="s62"/>
    <Cell ss:StyleID="s62"/>
    <Cell ss:StyleID="s62"/>
    <Cell ss:StyleID="s62"/>
    <Cell ss:StyleID="s62"/>
    <Cell ss:StyleID="s62"/>
    <Cell ss:StyleID="s62"/>
    <Cell ss:StyleID="s62"/>
    <Cell ss:StyleID="s62"/>
    <Cell ss:StyleID="s62"/>
    <Cell ss:StyleID="s62"/>
    <Cell ss:StyleID="s62"/>
    <Cell ss:StyleID="s62"/>
    <Cell ss:StyleID="s62"/>
    <Cell ss:StyleID="s62"/>
    <Cell ss:StyleID="s62"/>
    <Cell ss:StyleID="s62"/>
    <Cell ss:StyleID="s62"/>
    <Cell ss:StyleID="s62"/>
    <Cell ss:StyleID="s62"/>
    <Cell ss:StyleID="s62"/>
    <Cell ss:StyleID="s62"/>
    <Cell ss:StyleID="s62"/>
    <Cell ss:StyleID="s62"/>
    <Cell ss:StyleID="s62"/>
    <Cell ss:StyleID="s62"/>
    <Cell ss:StyleID="s62"/>
    <Cell ss:StyleID="s62"/>
    <Cell ss:StyleID="s62"/>
    <Cell ss:StyleID="s62"/>
    <Cell ss:StyleID="s62"/>
    <Cell ss:StyleID="s62"/>
    <Cell ss:StyleID="s62"/>
    <Cell ss:StyleID="s62"/>
    <Cell ss:StyleID="s62"/>
    <Cell ss:StyleID="s62"/>
    <Cell ss:StyleID="s62"/>
    <Cell ss:StyleID="s62"/>
    <Cell ss:StyleID="s62"/>
    <Cell ss:StyleID="s62"/>
    <Cell ss:StyleID="s62"/>
    <Cell ss:StyleID="s62"/>
    <Cell ss:StyleID="s62"/>
    <Cell ss:StyleID="s62"/>
    <Cell ss:StyleID="s62"/>
    <Cell ss:StyleID="s62"/>
    <Cell ss:StyleID="s62"/>
    <Cell ss:StyleID="s62"/>
    <Cell ss:StyleID="s62"/>
    <Cell ss:StyleID="s62"/>
    <Cell ss:StyleID="s62"/>
    <Cell ss:StyleID="s62"/>
    <Cell ss:StyleID="s62"/>
    <Cell ss:StyleID="s62"/>
    <Cell ss:StyleID="s62"/>
    <Cell ss:StyleID="s62"/>
    <Cell ss:StyleID="s62"/>
    <Cell ss:StyleID="s62"/>
    <Cell ss:StyleID="s62"/>
    <Cell ss:StyleID="s62"/>
    <Cell ss:StyleID="s62"/>
    <Cell ss:StyleID="s62"/>
    <Cell ss:StyleID="s62"/>
    <Cell ss:StyleID="s62"/>
    <Cell ss:StyleID="s62"/>
    <Cell ss:StyleID="s62"/>
    <Cell ss:StyleID="s62"/>
    <Cell ss:StyleID="s62"/>
    <Cell ss:StyleID="s62"/>
    <Cell ss:StyleID="s62"/>
    <Cell ss:StyleID="s62"/>
    <Cell ss:StyleID="s62"/>
    <Cell ss:StyleID="s62"/>
    <Cell ss:StyleID="s62"/>
    <Cell ss:StyleID="s62"/>
    <Cell ss:StyleID="s62"/>
    <Cell ss:StyleID="s62"/>
    <Cell ss:StyleID="s62"/>
    <Cell ss:StyleID="s62"/>
    <Cell ss:StyleID="s62"/>
    <Cell ss:StyleID="s62"/>
    <Cell ss:StyleID="s62"/>
    <Cell ss:StyleID="s62"/>
    <Cell ss:StyleID="s62"/>
    <Cell ss:StyleID="s62"/>
    <Cell ss:StyleID="s62"/>
    <Cell ss:StyleID="s62"/>
    <Cell ss:StyleID="s62"/>
    <Cell ss:StyleID="s62"/>
    <Cell ss:StyleID="s62"/>
    <Cell ss:StyleID="s62"/>
    <Cell ss:StyleID="s62"/>
    <Cell ss:StyleID="s62"/>
    <Cell ss:StyleID="s62"/>
    <Cell ss:StyleID="s62"/>
    <Cell ss:StyleID="s62"/>
    <Cell ss:StyleID="s62"/>
    <Cell ss:StyleID="s62"/>
    <Cell ss:StyleID="s62"/>
    <Cell ss:StyleID="s62"/>
    <Cell ss:StyleID="s62"/>
    <Cell ss:StyleID="s62"/>
    <Cell ss:StyleID="s62"/>
    <Cell ss:StyleID="s62"/>
    <Cell ss:StyleID="s62"/>
    <Cell ss:StyleID="s62"/>
    <Cell ss:StyleID="s62"/>
    <Cell ss:StyleID="s62"/>
    <Cell ss:StyleID="s62"/>
    <Cell ss:StyleID="s62"/>
    <Cell ss:StyleID="s62"/>
    <Cell ss:StyleID="s62"/>
    <Cell ss:StyleID="s62"/>
    <Cell ss:StyleID="s62"/>
    <Cell ss:StyleID="s62"/>
    <Cell ss:StyleID="s62"/>
    <Cell ss:StyleID="s62"/>
    <Cell ss:StyleID="s62"/>
    <Cell ss:StyleID="s62"/>
    <Cell ss:StyleID="s62"/>
    <Cell ss:StyleID="s62"/>
    <Cell ss:StyleID="s62"/>
    <Cell ss:StyleID="s62"/>
    <Cell ss:StyleID="s62"/>
    <Cell ss:StyleID="s62"/>
    <Cell ss:StyleID="s62"/>
    <Cell ss:StyleID="s62"/>
    <Cell ss:StyleID="s62"/>
    <Cell ss:StyleID="s62"/>
    <Cell ss:StyleID="s62"/>
    <Cell ss:StyleID="s62"/>
    <Cell ss:StyleID="s62"/>
    <Cell ss:StyleID="s62"/>
    <Cell ss:StyleID="s62"/>
    <Cell ss:StyleID="s62"/>
    <Cell ss:StyleID="s62"/>
    <Cell ss:StyleID="s62"/>
    <Cell ss:StyleID="s62"/>
    <Cell ss:StyleID="s62"/>
    <Cell ss:StyleID="s62"/>
    <Cell ss:StyleID="s62"/>
    <Cell ss:StyleID="s62"/>
    <Cell ss:StyleID="s62"/>
    <Cell ss:StyleID="s62"/>
    <Cell ss:StyleID="s62"/>
    <Cell ss:StyleID="s62"/>
    <Cell ss:StyleID="s62"/>
    <Cell ss:StyleID="s62"/>
    <Cell ss:StyleID="s62"/>
    <Cell ss:StyleID="s62"/>
    <Cell ss:StyleID="s62"/>
    <Cell ss:StyleID="s62"/>
    <Cell ss:StyleID="s62"/>
    <Cell ss:StyleID="s62"/>
    <Cell ss:StyleID="s62"/>
    <Cell ss:StyleID="s62"/>
    <Cell ss:StyleID="s62"/>
    <Cell ss:StyleID="s62"/>
    <Cell ss:StyleID="s62"/>
    <Cell ss:StyleID="s62"/>
    <Cell ss:StyleID="s62"/>
    <Cell ss:StyleID="s62"/>
    <Cell ss:StyleID="s62"/>
    <Cell ss:StyleID="s62"/>
    <Cell ss:StyleID="s62"/>
    <Cell ss:StyleID="s62"/>
    <Cell ss:StyleID="s62"/>
    <Cell ss:StyleID="s62"/>
    <Cell ss:StyleID="s62"/>
    <Cell ss:StyleID="s62"/>
    <Cell ss:StyleID="s62"/>
    <Cell ss:StyleID="s62"/>
    <Cell ss:StyleID="s62"/>
    <Cell ss:StyleID="s62"/>
    <Cell ss:StyleID="s62"/>
    <Cell ss:StyleID="s62"/>
    <Cell ss:StyleID="s62"/>
    <Cell ss:StyleID="s62"/>
    <Cell ss:StyleID="s62"/>
    <Cell ss:StyleID="s62"/>
    <Cell ss:StyleID="s62"/>
    <Cell ss:StyleID="s62"/>
    <Cell ss:StyleID="s62"/>
    <Cell ss:StyleID="s62"/>
    <Cell ss:StyleID="s62"/>
    <Cell ss:StyleID="s62"/>
    <Cell ss:StyleID="s62"/>
    <Cell ss:StyleID="s62"/>
    <Cell ss:StyleID="s62"/>
    <Cell ss:StyleID="s62"/>
    <Cell ss:StyleID="s62"/>
    <Cell ss:StyleID="s62"/>
    <Cell ss:StyleID="s62"/>
    <Cell ss:StyleID="s62"/>
    <Cell ss:StyleID="s62"/>
    <Cell ss:StyleID="s62"/>
    <Cell ss:StyleID="s62"/>
    <Cell ss:StyleID="s62"/>
    <Cell ss:StyleID="s62"/>
    <Cell ss:StyleID="s62"/>
    <Cell ss:StyleID="s62"/>
    <Cell ss:StyleID="s62"/>
    <Cell ss:StyleID="s62"/>
    <Cell ss:StyleID="s62"/>
    <Cell ss:StyleID="s62"/>
    <Cell ss:StyleID="s62"/>
    <Cell ss:StyleID="s62"/>
    <Cell ss:StyleID="s62"/>
    <Cell ss:StyleID="s62"/>
    <Cell ss:StyleID="s62"/>
    <Cell ss:StyleID="s62"/>
    <Cell ss:StyleID="s62"/>
    <Cell ss:StyleID="s62"/>
    <Cell ss:StyleID="s62"/>
    <Cell ss:StyleID="s62"/>
    <Cell ss:StyleID="s62"/>
    <Cell ss:StyleID="s62"/>
    <Cell ss:StyleID="s62"/>
    <Cell ss:StyleID="s62"/>
    <Cell ss:StyleID="s62"/>
    <Cell ss:StyleID="s62"/>
    <Cell ss:StyleID="s62"/>
    <Cell ss:StyleID="s62"/>
    <Cell ss:StyleID="s62"/>
    <Cell ss:StyleID="s62"/>
    <Cell ss:StyleID="s62"/>
    <Cell ss:StyleID="s62"/>
    <Cell ss:StyleID="s62"/>
    <Cell ss:StyleID="s62"/>
    <Cell ss:StyleID="s62"/>
    <Cell ss:StyleID="s62"/>
    <Cell ss:StyleID="s62"/>
    <Cell ss:StyleID="s62"/>
    <Cell ss:StyleID="s62"/>
    <Cell ss:StyleID="s62"/>
    <Cell ss:StyleID="s62"/>
    <Cell ss:StyleID="s62"/>
    <Cell ss:StyleID="s62"/>
    <Cell ss:StyleID="s62"/>
    <Cell ss:StyleID="s62"/>
    <Cell ss:StyleID="s62"/>
    <Cell ss:StyleID="s62"/>
    <Cell ss:StyleID="s62"/>
    <Cell ss:StyleID="s62"/>
    <Cell ss:StyleID="s62"/>
    <Cell ss:StyleID="s62"/>
    <Cell ss:StyleID="s62"/>
    <Cell ss:StyleID="s62"/>
    <Cell ss:StyleID="s62"/>
    <Cell ss:StyleID="s62"/>
    <Cell ss:StyleID="s62"/>
    <Cell ss:StyleID="s62"/>
    <Cell ss:StyleID="s62"/>
    <Cell ss:StyleID="s62"/>
    <Cell ss:StyleID="s62"/>
    <Cell ss:StyleID="s62"/>
    <Cell ss:StyleID="s62"/>
    <Cell ss:StyleID="s62"/>
    <Cell ss:StyleID="s62"/>
    <Cell ss:StyleID="s62"/>
    <Cell ss:StyleID="s62"/>
    <Cell ss:StyleID="s62"/>
    <Cell ss:StyleID="s62"/>
    <Cell ss:StyleID="s62"/>
    <Cell ss:StyleID="s62"/>
    <Cell ss:StyleID="s62"/>
    <Cell ss:StyleID="s62"/>
    <Cell ss:StyleID="s62"/>
    <Cell ss:StyleID="s62"/>
    <Cell ss:StyleID="s62"/>
    <Cell ss:StyleID="s62"/>
    <Cell ss:StyleID="s62"/>
    <Cell ss:StyleID="s62"/>
    <Cell ss:StyleID="s62"/>
    <Cell ss:StyleID="s62"/>
    <Cell ss:StyleID="s62"/>
    <Cell ss:StyleID="s62"/>
    <Cell ss:StyleID="s62"/>
    <Cell ss:StyleID="s62"/>
    <Cell ss:StyleID="s62"/>
    <Cell ss:StyleID="s62"/>
    <Cell ss:StyleID="s62"/>
    <Cell ss:StyleID="s62"/>
    <Cell ss:StyleID="s62"/>
    <Cell ss:StyleID="s62"/>
    <Cell ss:StyleID="s62"/>
    <Cell ss:StyleID="s62"/>
    <Cell ss:StyleID="s62"/>
    <Cell ss:StyleID="s62"/>
    <Cell ss:StyleID="s62"/>
    <Cell ss:StyleID="s62"/>
    <Cell ss:StyleID="s62"/>
    <Cell ss:StyleID="s62"/>
    <Cell ss:StyleID="s62"/>
    <Cell ss:StyleID="s62"/>
    <Cell ss:StyleID="s62"/>
    <Cell ss:StyleID="s62"/>
    <Cell ss:StyleID="s62"/>
    <Cell ss:StyleID="s62"/>
    <Cell ss:StyleID="s62"/>
    <Cell ss:StyleID="s62"/>
    <Cell ss:StyleID="s62"/>
    <Cell ss:StyleID="s62"/>
    <Cell ss:StyleID="s62"/>
    <Cell ss:StyleID="s62"/>
    <Cell ss:StyleID="s62"/>
    <Cell ss:StyleID="s62"/>
    <Cell ss:StyleID="s62"/>
    <Cell ss:StyleID="s62"/>
    <Cell ss:StyleID="s62"/>
    <Cell ss:StyleID="s62"/>
    <Cell ss:StyleID="s62"/>
    <Cell ss:StyleID="s62"/>
    <Cell ss:StyleID="s62"/>
    <Cell ss:StyleID="s62"/>
    <Cell ss:StyleID="s62"/>
    <Cell ss:StyleID="s62"/>
    <Cell ss:StyleID="s62"/>
    <Cell ss:StyleID="s62"/>
    <Cell ss:StyleID="s62"/>
    <Cell ss:StyleID="s62"/>
    <Cell ss:StyleID="s62"/>
    <Cell ss:StyleID="s62"/>
    <Cell ss:StyleID="s62"/>
    <Cell ss:StyleID="s62"/>
    <Cell ss:StyleID="s62"/>
    <Cell ss:StyleID="s62"/>
    <Cell ss:StyleID="s62"/>
    <Cell ss:StyleID="s62"/>
    <Cell ss:StyleID="s62"/>
    <Cell ss:StyleID="s62"/>
    <Cell ss:StyleID="s62"/>
    <Cell ss:StyleID="s62"/>
    <Cell ss:StyleID="s62"/>
    <Cell ss:StyleID="s62"/>
    <Cell ss:StyleID="s62"/>
    <Cell ss:StyleID="s62"/>
    <Cell ss:StyleID="s62"/>
    <Cell ss:StyleID="s62"/>
    <Cell ss:StyleID="s62"/>
    <Cell ss:StyleID="s62"/>
    <Cell ss:StyleID="s62"/>
    <Cell ss:StyleID="s62"/>
    <Cell ss:StyleID="s62"/>
    <Cell ss:StyleID="s62"/>
    <Cell ss:StyleID="s62"/>
    <Cell ss:StyleID="s62"/>
    <Cell ss:StyleID="s62"/>
    <Cell ss:StyleID="s62"/>
    <Cell ss:StyleID="s62"/>
    <Cell ss:StyleID="s62"/>
    <Cell ss:StyleID="s62"/>
    <Cell ss:StyleID="s62"/>
    <Cell ss:StyleID="s62"/>
    <Cell ss:StyleID="s62"/>
    <Cell ss:StyleID="s62"/>
    <Cell ss:StyleID="s62"/>
    <Cell ss:StyleID="s62"/>
    <Cell ss:StyleID="s62"/>
    <Cell ss:StyleID="s62"/>
    <Cell ss:StyleID="s62"/>
    <Cell ss:StyleID="s62"/>
    <Cell ss:StyleID="s62"/>
    <Cell ss:StyleID="s62"/>
    <Cell ss:StyleID="s62"/>
    <Cell ss:StyleID="s62"/>
    <Cell ss:StyleID="s62"/>
    <Cell ss:StyleID="s62"/>
    <Cell ss:StyleID="s62"/>
    <Cell ss:StyleID="s62"/>
    <Cell ss:StyleID="s62"/>
    <Cell ss:StyleID="s62"/>
    <Cell ss:StyleID="s62"/>
    <Cell ss:StyleID="s62"/>
    <Cell ss:StyleID="s62"/>
    <Cell ss:StyleID="s62"/>
    <Cell ss:StyleID="s62"/>
    <Cell ss:StyleID="s62"/>
    <Cell ss:StyleID="s62"/>
    <Cell ss:StyleID="s62"/>
    <Cell ss:StyleID="s62"/>
    <Cell ss:StyleID="s62"/>
    <Cell ss:StyleID="s62"/>
    <Cell ss:StyleID="s62"/>
    <Cell ss:StyleID="s62"/>
    <Cell ss:StyleID="s62"/>
    <Cell ss:StyleID="s62"/>
    <Cell ss:StyleID="s62"/>
    <Cell ss:StyleID="s62"/>
    <Cell ss:StyleID="s62"/>
    <Cell ss:StyleID="s62"/>
    <Cell ss:StyleID="s62"/>
    <Cell ss:StyleID="s62"/>
    <Cell ss:StyleID="s62"/>
    <Cell ss:StyleID="s62"/>
    <Cell ss:StyleID="s62"/>
    <Cell ss:StyleID="s62"/>
    <Cell ss:StyleID="s62"/>
    <Cell ss:StyleID="s62"/>
    <Cell ss:StyleID="s62"/>
    <Cell ss:StyleID="s62"/>
    <Cell ss:StyleID="s62"/>
    <Cell ss:StyleID="s62"/>
    <Cell ss:StyleID="s62"/>
    <Cell ss:StyleID="s62"/>
    <Cell ss:StyleID="s62"/>
    <Cell ss:StyleID="s62"/>
    <Cell ss:StyleID="s62"/>
    <Cell ss:StyleID="s62"/>
    <Cell ss:StyleID="s62"/>
    <Cell ss:StyleID="s62"/>
    <Cell ss:StyleID="s62"/>
    <Cell ss:StyleID="s62"/>
    <Cell ss:StyleID="s62"/>
    <Cell ss:StyleID="s62"/>
    <Cell ss:StyleID="s62"/>
    <Cell ss:StyleID="s62"/>
    <Cell ss:StyleID="s62"/>
    <Cell ss:StyleID="s62"/>
    <Cell ss:StyleID="s62"/>
    <Cell ss:StyleID="s62"/>
    <Cell ss:StyleID="s62"/>
    <Cell ss:StyleID="s62"/>
    <Cell ss:StyleID="s62"/>
    <Cell ss:StyleID="s62"/>
    <Cell ss:StyleID="s62"/>
    <Cell ss:StyleID="s62"/>
    <Cell ss:StyleID="s62"/>
    <Cell ss:StyleID="s62"/>
    <Cell ss:StyleID="s62"/>
    <Cell ss:StyleID="s62"/>
    <Cell ss:StyleID="s62"/>
    <Cell ss:StyleID="s62"/>
    <Cell ss:StyleID="s62"/>
    <Cell ss:StyleID="s62"/>
    <Cell ss:StyleID="s62"/>
    <Cell ss:StyleID="s62"/>
    <Cell ss:StyleID="s62"/>
    <Cell ss:StyleID="s62"/>
    <Cell ss:StyleID="s62"/>
    <Cell ss:StyleID="s62"/>
    <Cell ss:StyleID="s62"/>
    <Cell ss:StyleID="s62"/>
    <Cell ss:StyleID="s62"/>
    <Cell ss:StyleID="s62"/>
    <Cell ss:StyleID="s62"/>
    <Cell ss:StyleID="s62"/>
    <Cell ss:StyleID="s62"/>
    <Cell ss:StyleID="s62"/>
    <Cell ss:StyleID="s62"/>
    <Cell ss:StyleID="s62"/>
    <Cell ss:StyleID="s62"/>
    <Cell ss:StyleID="s62"/>
    <Cell ss:StyleID="s62"/>
    <Cell ss:StyleID="s62"/>
    <Cell ss:StyleID="s62"/>
    <Cell ss:StyleID="s62"/>
    <Cell ss:StyleID="s62"/>
    <Cell ss:StyleID="s62"/>
    <Cell ss:StyleID="s62"/>
    <Cell ss:StyleID="s62"/>
    <Cell ss:StyleID="s62"/>
    <Cell ss:StyleID="s62"/>
    <Cell ss:StyleID="s62"/>
    <Cell ss:StyleID="s62"/>
    <Cell ss:StyleID="s62"/>
    <Cell ss:StyleID="s62"/>
    <Cell ss:StyleID="s62"/>
    <Cell ss:StyleID="s62"/>
    <Cell ss:StyleID="s62"/>
    <Cell ss:StyleID="s62"/>
    <Cell ss:StyleID="s62"/>
    <Cell ss:StyleID="s62"/>
    <Cell ss:StyleID="s62"/>
    <Cell ss:StyleID="s62"/>
    <Cell ss:StyleID="s62"/>
    <Cell ss:StyleID="s62"/>
    <Cell ss:StyleID="s62"/>
    <Cell ss:StyleID="s62"/>
    <Cell ss:StyleID="s62"/>
    <Cell ss:StyleID="s62"/>
    <Cell ss:StyleID="s62"/>
    <Cell ss:StyleID="s62"/>
    <Cell ss:StyleID="s62"/>
    <Cell ss:StyleID="s62"/>
    <Cell ss:StyleID="s62"/>
    <Cell ss:StyleID="s62"/>
    <Cell ss:StyleID="s62"/>
    <Cell ss:StyleID="s62"/>
    <Cell ss:StyleID="s62"/>
    <Cell ss:StyleID="s62"/>
    <Cell ss:StyleID="s62"/>
    <Cell ss:StyleID="s62"/>
    <Cell ss:StyleID="s62"/>
    <Cell ss:StyleID="s62"/>
    <Cell ss:StyleID="s62"/>
    <Cell ss:StyleID="s62"/>
    <Cell ss:StyleID="s62"/>
    <Cell ss:StyleID="s62"/>
    <Cell ss:StyleID="s62"/>
    <Cell ss:StyleID="s62"/>
    <Cell ss:StyleID="s62"/>
    <Cell ss:StyleID="s62"/>
    <Cell ss:StyleID="s62"/>
    <Cell ss:StyleID="s62"/>
    <Cell ss:StyleID="s62"/>
    <Cell ss:StyleID="s62"/>
    <Cell ss:StyleID="s62"/>
    <Cell ss:StyleID="s62"/>
    <Cell ss:StyleID="s62"/>
    <Cell ss:StyleID="s62"/>
    <Cell ss:StyleID="s62"/>
    <Cell ss:StyleID="s62"/>
    <Cell ss:StyleID="s62"/>
    <Cell ss:StyleID="s62"/>
    <Cell ss:StyleID="s62"/>
    <Cell ss:StyleID="s62"/>
    <Cell ss:StyleID="s62"/>
    <Cell ss:StyleID="s62"/>
    <Cell ss:StyleID="s62"/>
    <Cell ss:StyleID="s62"/>
    <Cell ss:StyleID="s62"/>
    <Cell ss:StyleID="s62"/>
    <Cell ss:StyleID="s62"/>
    <Cell ss:StyleID="s62"/>
    <Cell ss:StyleID="s62"/>
    <Cell ss:StyleID="s62"/>
    <Cell ss:StyleID="s62"/>
    <Cell ss:StyleID="s62"/>
    <Cell ss:StyleID="s62"/>
    <Cell ss:StyleID="s62"/>
    <Cell ss:StyleID="s62"/>
    <Cell ss:StyleID="s62"/>
    <Cell ss:StyleID="s62"/>
    <Cell ss:StyleID="s62"/>
    <Cell ss:StyleID="s62"/>
    <Cell ss:StyleID="s62"/>
    <Cell ss:StyleID="s62"/>
    <Cell ss:StyleID="s62"/>
    <Cell ss:StyleID="s62"/>
    <Cell ss:StyleID="s62"/>
    <Cell ss:StyleID="s62"/>
    <Cell ss:StyleID="s62"/>
    <Cell ss:StyleID="s62"/>
    <Cell ss:StyleID="s62"/>
    <Cell ss:StyleID="s62"/>
    <Cell ss:StyleID="s62"/>
    <Cell ss:StyleID="s62"/>
    <Cell ss:StyleID="s62"/>
    <Cell ss:StyleID="s62"/>
    <Cell ss:StyleID="s62"/>
    <Cell ss:StyleID="s62"/>
    <Cell ss:StyleID="s62"/>
    <Cell ss:StyleID="s62"/>
    <Cell ss:StyleID="s62"/>
    <Cell ss:StyleID="s62"/>
    <Cell ss:StyleID="s62"/>
    <Cell ss:StyleID="s62"/>
    <Cell ss:StyleID="s62"/>
    <Cell ss:StyleID="s62"/>
    <Cell ss:StyleID="s62"/>
    <Cell ss:StyleID="s62"/>
    <Cell ss:StyleID="s62"/>
    <Cell ss:StyleID="s62"/>
    <Cell ss:StyleID="s62"/>
    <Cell ss:StyleID="s62"/>
    <Cell ss:StyleID="s62"/>
    <Cell ss:StyleID="s62"/>
    <Cell ss:StyleID="s62"/>
    <Cell ss:StyleID="s62"/>
    <Cell ss:StyleID="s62"/>
    <Cell ss:StyleID="s62"/>
    <Cell ss:StyleID="s62"/>
    <Cell ss:StyleID="s62"/>
    <Cell ss:StyleID="s62"/>
    <Cell ss:StyleID="s62"/>
    <Cell ss:StyleID="s62"/>
    <Cell ss:StyleID="s62"/>
    <Cell ss:StyleID="s62"/>
    <Cell ss:StyleID="s62"/>
    <Cell ss:StyleID="s62"/>
    <Cell ss:StyleID="s62"/>
    <Cell ss:StyleID="s62"/>
    <Cell ss:StyleID="s62"/>
    <Cell ss:StyleID="s62"/>
    <Cell ss:StyleID="s62"/>
    <Cell ss:StyleID="s62"/>
    <Cell ss:StyleID="s62"/>
    <Cell ss:StyleID="s62"/>
    <Cell ss:StyleID="s62"/>
    <Cell ss:StyleID="s62"/>
    <Cell ss:StyleID="s62"/>
    <Cell ss:StyleID="s62"/>
    <Cell ss:StyleID="s62"/>
    <Cell ss:StyleID="s62"/>
    <Cell ss:StyleID="s62"/>
    <Cell ss:StyleID="s62"/>
    <Cell ss:StyleID="s62"/>
    <Cell ss:StyleID="s62"/>
    <Cell ss:StyleID="s62"/>
    <Cell ss:StyleID="s62"/>
    <Cell ss:StyleID="s62"/>
    <Cell ss:StyleID="s62"/>
    <Cell ss:StyleID="s62"/>
    <Cell ss:StyleID="s62"/>
    <Cell ss:StyleID="s62"/>
    <Cell ss:StyleID="s62"/>
    <Cell ss:StyleID="s62"/>
    <Cell ss:StyleID="s62"/>
    <Cell ss:StyleID="s62"/>
    <Cell ss:StyleID="s62"/>
    <Cell ss:StyleID="s62"/>
    <Cell ss:StyleID="s62"/>
    <Cell ss:StyleID="s62"/>
    <Cell ss:StyleID="s62"/>
    <Cell ss:StyleID="s62"/>
    <Cell ss:StyleID="s62"/>
    <Cell ss:StyleID="s62"/>
    <Cell ss:StyleID="s62"/>
    <Cell ss:StyleID="s62"/>
    <Cell ss:StyleID="s62"/>
    <Cell ss:StyleID="s62"/>
    <Cell ss:StyleID="s62"/>
    <Cell ss:StyleID="s62"/>
    <Cell ss:StyleID="s62"/>
    <Cell ss:StyleID="s62"/>
    <Cell ss:StyleID="s62"/>
    <Cell ss:StyleID="s62"/>
    <Cell ss:StyleID="s62"/>
    <Cell ss:StyleID="s62"/>
    <Cell ss:StyleID="s62"/>
    <Cell ss:StyleID="s62"/>
    <Cell ss:StyleID="s62"/>
    <Cell ss:StyleID="s62"/>
    <Cell ss:StyleID="s62"/>
    <Cell ss:StyleID="s62"/>
    <Cell ss:StyleID="s62"/>
    <Cell ss:StyleID="s62"/>
    <Cell ss:StyleID="s62"/>
    <Cell ss:StyleID="s62"/>
    <Cell ss:StyleID="s62"/>
    <Cell ss:StyleID="s62"/>
    <Cell ss:StyleID="s62"/>
    <Cell ss:StyleID="s62"/>
    <Cell ss:StyleID="s62"/>
    <Cell ss:StyleID="s62"/>
    <Cell ss:StyleID="s62"/>
    <Cell ss:StyleID="s62"/>
    <Cell ss:StyleID="s62"/>
    <Cell ss:StyleID="s62"/>
    <Cell ss:StyleID="s62"/>
    <Cell ss:StyleID="s62"/>
    <Cell ss:StyleID="s62"/>
    <Cell ss:StyleID="s62"/>
    <Cell ss:StyleID="s62"/>
    <Cell ss:StyleID="s62"/>
    <Cell ss:StyleID="s62"/>
    <Cell ss:StyleID="s62"/>
    <Cell ss:StyleID="s62"/>
    <Cell ss:StyleID="s62"/>
    <Cell ss:StyleID="s62"/>
    <Cell ss:StyleID="s62"/>
    <Cell ss:StyleID="s62"/>
    <Cell ss:StyleID="s62"/>
    <Cell ss:StyleID="s62"/>
    <Cell ss:StyleID="s62"/>
    <Cell ss:StyleID="s62"/>
    <Cell ss:StyleID="s62"/>
    <Cell ss:StyleID="s62"/>
    <Cell ss:StyleID="s62"/>
    <Cell ss:StyleID="s62"/>
    <Cell ss:StyleID="s62"/>
    <Cell ss:StyleID="s62"/>
    <Cell ss:StyleID="s62"/>
    <Cell ss:StyleID="s62"/>
    <Cell ss:StyleID="s62"/>
    <Cell ss:StyleID="s62"/>
    <Cell ss:StyleID="s62"/>
    <Cell ss:StyleID="s62"/>
    <Cell ss:StyleID="s62"/>
    <Cell ss:StyleID="s62"/>
    <Cell ss:StyleID="s62"/>
    <Cell ss:StyleID="s62"/>
    <Cell ss:StyleID="s62"/>
    <Cell ss:StyleID="s62"/>
    <Cell ss:StyleID="s62"/>
    <Cell ss:StyleID="s62"/>
    <Cell ss:StyleID="s62"/>
    <Cell ss:StyleID="s62"/>
    <Cell ss:StyleID="s62"/>
    <Cell ss:StyleID="s62"/>
    <Cell ss:StyleID="s62"/>
    <Cell ss:StyleID="s62"/>
    <Cell ss:StyleID="s62"/>
    <Cell ss:StyleID="s62"/>
    <Cell ss:StyleID="s62"/>
    <Cell ss:StyleID="s62"/>
    <Cell ss:StyleID="s62"/>
    <Cell ss:StyleID="s62"/>
    <Cell ss:StyleID="s62"/>
    <Cell ss:StyleID="s62"/>
    <Cell ss:StyleID="s62"/>
    <Cell ss:StyleID="s62"/>
    <Cell ss:StyleID="s62"/>
    <Cell ss:StyleID="s62"/>
    <Cell ss:StyleID="s62"/>
    <Cell ss:StyleID="s62"/>
    <Cell ss:StyleID="s62"/>
    <Cell ss:StyleID="s62"/>
    <Cell ss:StyleID="s62"/>
    <Cell ss:StyleID="s62"/>
    <Cell ss:StyleID="s62"/>
    <Cell ss:StyleID="s62"/>
    <Cell ss:StyleID="s62"/>
    <Cell ss:StyleID="s62"/>
    <Cell ss:StyleID="s62"/>
    <Cell ss:StyleID="s62"/>
    <Cell ss:StyleID="s62"/>
    <Cell ss:StyleID="s62"/>
    <Cell ss:StyleID="s62"/>
    <Cell ss:StyleID="s62"/>
    <Cell ss:StyleID="s62"/>
    <Cell ss:StyleID="s62"/>
    <Cell ss:StyleID="s62"/>
    <Cell ss:StyleID="s62"/>
    <Cell ss:StyleID="s62"/>
    <Cell ss:StyleID="s62"/>
    <Cell ss:StyleID="s62"/>
    <Cell ss:StyleID="s62"/>
    <Cell ss:StyleID="s62"/>
    <Cell ss:StyleID="s62"/>
    <Cell ss:StyleID="s62"/>
    <Cell ss:StyleID="s62"/>
    <Cell ss:StyleID="s62"/>
    <Cell ss:StyleID="s62"/>
    <Cell ss:StyleID="s62"/>
    <Cell ss:StyleID="s62"/>
    <Cell ss:StyleID="s62"/>
    <Cell ss:StyleID="s62"/>
    <Cell ss:StyleID="s62"/>
    <Cell ss:StyleID="s62"/>
    <Cell ss:StyleID="s62"/>
    <Cell ss:StyleID="s62"/>
    <Cell ss:StyleID="s62"/>
    <Cell ss:StyleID="s62"/>
    <Cell ss:StyleID="s62"/>
    <Cell ss:StyleID="s62"/>
    <Cell ss:StyleID="s62"/>
    <Cell ss:StyleID="s62"/>
    <Cell ss:StyleID="s62"/>
    <Cell ss:StyleID="s62"/>
    <Cell ss:StyleID="s62"/>
    <Cell ss:StyleID="s62"/>
    <Cell ss:StyleID="s62"/>
    <Cell ss:StyleID="s62"/>
    <Cell ss:StyleID="s62"/>
    <Cell ss:StyleID="s62"/>
    <Cell ss:StyleID="s62"/>
    <Cell ss:StyleID="s62"/>
    <Cell ss:StyleID="s62"/>
    <Cell ss:StyleID="s62"/>
    <Cell ss:StyleID="s62"/>
    <Cell ss:StyleID="s62"/>
    <Cell ss:StyleID="s62"/>
    <Cell ss:StyleID="s62"/>
    <Cell ss:StyleID="s62"/>
    <Cell ss:StyleID="s62"/>
    <Cell ss:StyleID="s62"/>
    <Cell ss:StyleID="s62"/>
    <Cell ss:StyleID="s62"/>
    <Cell ss:StyleID="s62"/>
    <Cell ss:StyleID="s62"/>
    <Cell ss:StyleID="s62"/>
    <Cell ss:StyleID="s62"/>
    <Cell ss:StyleID="s62"/>
    <Cell ss:StyleID="s62"/>
    <Cell ss:StyleID="s62"/>
    <Cell ss:StyleID="s62"/>
    <Cell ss:StyleID="s62"/>
    <Cell ss:StyleID="s62"/>
    <Cell ss:StyleID="s62"/>
    <Cell ss:StyleID="s62"/>
    <Cell ss:StyleID="s62"/>
    <Cell ss:StyleID="s62"/>
    <Cell ss:StyleID="s62"/>
    <Cell ss:StyleID="s62"/>
    <Cell ss:StyleID="s62"/>
    <Cell ss:StyleID="s62"/>
    <Cell ss:StyleID="s62"/>
    <Cell ss:StyleID="s62"/>
    <Cell ss:StyleID="s62"/>
    <Cell ss:StyleID="s62"/>
    <Cell ss:StyleID="s62"/>
    <Cell ss:StyleID="s62"/>
    <Cell ss:StyleID="s62"/>
    <Cell ss:StyleID="s62"/>
    <Cell ss:StyleID="s62"/>
    <Cell ss:StyleID="s62"/>
    <Cell ss:StyleID="s62"/>
    <Cell ss:StyleID="s62"/>
    <Cell ss:StyleID="s62"/>
    <Cell ss:StyleID="s62"/>
    <Cell ss:StyleID="s62"/>
    <Cell ss:StyleID="s62"/>
    <Cell ss:StyleID="s62"/>
    <Cell ss:StyleID="s62"/>
    <Cell ss:StyleID="s62"/>
    <Cell ss:StyleID="s62"/>
    <Cell ss:StyleID="s62"/>
    <Cell ss:StyleID="s62"/>
    <Cell ss:StyleID="s62"/>
    <Cell ss:StyleID="s62"/>
    <Cell ss:StyleID="s62"/>
    <Cell ss:StyleID="s62"/>
    <Cell ss:StyleID="s62"/>
    <Cell ss:StyleID="s62"/>
    <Cell ss:StyleID="s62"/>
    <Cell ss:StyleID="s62"/>
    <Cell ss:StyleID="s62"/>
    <Cell ss:StyleID="s62"/>
    <Cell ss:StyleID="s62"/>
    <Cell ss:StyleID="s62"/>
    <Cell ss:StyleID="s62"/>
    <Cell ss:StyleID="s62"/>
    <Cell ss:StyleID="s62"/>
    <Cell ss:StyleID="s62"/>
    <Cell ss:StyleID="s62"/>
    <Cell ss:StyleID="s62"/>
    <Cell ss:StyleID="s62"/>
    <Cell ss:StyleID="s62"/>
    <Cell ss:StyleID="s62"/>
    <Cell ss:StyleID="s62"/>
    <Cell ss:StyleID="s62"/>
    <Cell ss:StyleID="s62"/>
    <Cell ss:StyleID="s62"/>
    <Cell ss:StyleID="s62"/>
    <Cell ss:StyleID="s62"/>
    <Cell ss:StyleID="s62"/>
    <Cell ss:StyleID="s62"/>
    <Cell ss:StyleID="s62"/>
    <Cell ss:StyleID="s62"/>
    <Cell ss:StyleID="s62"/>
    <Cell ss:StyleID="s62"/>
    <Cell ss:StyleID="s62"/>
    <Cell ss:StyleID="s62"/>
    <Cell ss:StyleID="s62"/>
    <Cell ss:StyleID="s62"/>
    <Cell ss:StyleID="s62"/>
    <Cell ss:StyleID="s62"/>
    <Cell ss:StyleID="s62"/>
    <Cell ss:StyleID="s62"/>
    <Cell ss:StyleID="s62"/>
    <Cell ss:StyleID="s62"/>
    <Cell ss:StyleID="s62"/>
    <Cell ss:StyleID="s62"/>
    <Cell ss:StyleID="s62"/>
    <Cell ss:StyleID="s62"/>
    <Cell ss:StyleID="s62"/>
    <Cell ss:StyleID="s62"/>
    <Cell ss:StyleID="s62"/>
    <Cell ss:StyleID="s62"/>
    <Cell ss:StyleID="s62"/>
    <Cell ss:StyleID="s62"/>
    <Cell ss:StyleID="s62"/>
    <Cell ss:StyleID="s62"/>
    <Cell ss:StyleID="s62"/>
    <Cell ss:StyleID="s62"/>
    <Cell ss:StyleID="s62"/>
    <Cell ss:StyleID="s62"/>
    <Cell ss:StyleID="s62"/>
    <Cell ss:StyleID="s62"/>
    <Cell ss:StyleID="s62"/>
    <Cell ss:StyleID="s62"/>
    <Cell ss:StyleID="s62"/>
    <Cell ss:StyleID="s62"/>
    <Cell ss:StyleID="s62"/>
    <Cell ss:StyleID="s62"/>
    <Cell ss:StyleID="s62"/>
    <Cell ss:StyleID="s62"/>
    <Cell ss:StyleID="s62"/>
    <Cell ss:StyleID="s62"/>
    <Cell ss:StyleID="s62"/>
    <Cell ss:StyleID="s62"/>
    <Cell ss:StyleID="s62"/>
    <Cell ss:StyleID="s62"/>
    <Cell ss:StyleID="s62"/>
    <Cell ss:StyleID="s62"/>
    <Cell ss:StyleID="s62"/>
    <Cell ss:StyleID="s62"/>
    <Cell ss:StyleID="s62"/>
    <Cell ss:StyleID="s62"/>
    <Cell ss:StyleID="s62"/>
    <Cell ss:StyleID="s62"/>
    <Cell ss:StyleID="s62"/>
    <Cell ss:StyleID="s62"/>
    <Cell ss:StyleID="s62"/>
    <Cell ss:StyleID="s62"/>
    <Cell ss:StyleID="s62"/>
    <Cell ss:StyleID="s62"/>
    <Cell ss:StyleID="s62"/>
    <Cell ss:StyleID="s62"/>
    <Cell ss:StyleID="s62"/>
    <Cell ss:StyleID="s62"/>
    <Cell ss:StyleID="s62"/>
    <Cell ss:StyleID="s62"/>
    <Cell ss:StyleID="s62"/>
    <Cell ss:StyleID="s62"/>
    <Cell ss:StyleID="s62"/>
    <Cell ss:StyleID="s62"/>
    <Cell ss:StyleID="s62"/>
    <Cell ss:StyleID="s62"/>
    <Cell ss:StyleID="s62"/>
    <Cell ss:StyleID="s62"/>
    <Cell ss:StyleID="s62"/>
    <Cell ss:StyleID="s62"/>
    <Cell ss:StyleID="s62"/>
    <Cell ss:StyleID="s62"/>
    <Cell ss:StyleID="s62"/>
    <Cell ss:StyleID="s62"/>
    <Cell ss:StyleID="s62"/>
    <Cell ss:StyleID="s62"/>
    <Cell ss:StyleID="s62"/>
    <Cell ss:StyleID="s62"/>
    <Cell ss:StyleID="s62"/>
    <Cell ss:StyleID="s62"/>
    <Cell ss:StyleID="s62"/>
    <Cell ss:StyleID="s62"/>
    <Cell ss:StyleID="s62"/>
    <Cell ss:StyleID="s62"/>
    <Cell ss:StyleID="s62"/>
    <Cell ss:StyleID="s62"/>
    <Cell ss:StyleID="s62"/>
    <Cell ss:StyleID="s62"/>
    <Cell ss:StyleID="s62"/>
    <Cell ss:StyleID="s62"/>
    <Cell ss:StyleID="s62"/>
    <Cell ss:StyleID="s62"/>
    <Cell ss:StyleID="s62"/>
    <Cell ss:StyleID="s62"/>
    <Cell ss:StyleID="s62"/>
    <Cell ss:StyleID="s62"/>
    <Cell ss:StyleID="s62"/>
    <Cell ss:StyleID="s62"/>
    <Cell ss:StyleID="s62"/>
    <Cell ss:StyleID="s62"/>
    <Cell ss:StyleID="s62"/>
    <Cell ss:StyleID="s62"/>
    <Cell ss:StyleID="s62"/>
    <Cell ss:StyleID="s62"/>
    <Cell ss:StyleID="s62"/>
    <Cell ss:StyleID="s62"/>
    <Cell ss:StyleID="s62"/>
    <Cell ss:StyleID="s62"/>
    <Cell ss:StyleID="s62"/>
    <Cell ss:StyleID="s62"/>
    <Cell ss:StyleID="s62"/>
    <Cell ss:StyleID="s62"/>
    <Cell ss:StyleID="s62"/>
    <Cell ss:StyleID="s62"/>
    <Cell ss:StyleID="s62"/>
    <Cell ss:StyleID="s62"/>
    <Cell ss:StyleID="s62"/>
    <Cell ss:StyleID="s62"/>
    <Cell ss:StyleID="s62"/>
    <Cell ss:StyleID="s62"/>
    <Cell ss:StyleID="s62"/>
    <Cell ss:StyleID="s62"/>
    <Cell ss:StyleID="s62"/>
    <Cell ss:StyleID="s62"/>
    <Cell ss:StyleID="s62"/>
    <Cell ss:StyleID="s62"/>
    <Cell ss:StyleID="s62"/>
    <Cell ss:StyleID="s62"/>
    <Cell ss:StyleID="s62"/>
    <Cell ss:StyleID="s62"/>
    <Cell ss:StyleID="s62"/>
    <Cell ss:StyleID="s62"/>
    <Cell ss:StyleID="s62"/>
    <Cell ss:StyleID="s62"/>
    <Cell ss:StyleID="s62"/>
    <Cell ss:StyleID="s62"/>
    <Cell ss:StyleID="s62"/>
    <Cell ss:StyleID="s62"/>
    <Cell ss:StyleID="s62"/>
    <Cell ss:StyleID="s62"/>
    <Cell ss:StyleID="s62"/>
    <Cell ss:StyleID="s62"/>
    <Cell ss:StyleID="s62"/>
    <Cell ss:StyleID="s62"/>
    <Cell ss:StyleID="s62"/>
    <Cell ss:StyleID="s62"/>
    <Cell ss:StyleID="s62"/>
    <Cell ss:StyleID="s62"/>
    <Cell ss:StyleID="s62"/>
    <Cell ss:StyleID="s62"/>
    <Cell ss:StyleID="s62"/>
    <Cell ss:StyleID="s62"/>
    <Cell ss:StyleID="s62"/>
    <Cell ss:StyleID="s62"/>
    <Cell ss:StyleID="s62"/>
    <Cell ss:StyleID="s62"/>
    <Cell ss:StyleID="s62"/>
    <Cell ss:StyleID="s62"/>
    <Cell ss:StyleID="s62"/>
    <Cell ss:StyleID="s62"/>
    <Cell ss:StyleID="s62"/>
    <Cell ss:StyleID="s62"/>
    <Cell ss:StyleID="s62"/>
    <Cell ss:StyleID="s62"/>
    <Cell ss:StyleID="s62"/>
    <Cell ss:StyleID="s62"/>
    <Cell ss:StyleID="s62"/>
    <Cell ss:StyleID="s62"/>
    <Cell ss:StyleID="s62"/>
    <Cell ss:StyleID="s62"/>
    <Cell ss:StyleID="s62"/>
    <Cell ss:StyleID="s62"/>
    <Cell ss:StyleID="s62"/>
    <Cell ss:StyleID="s62"/>
    <Cell ss:StyleID="s62"/>
    <Cell ss:StyleID="s62"/>
    <Cell ss:StyleID="s62"/>
    <Cell ss:StyleID="s62"/>
    <Cell ss:StyleID="s62"/>
    <Cell ss:StyleID="s62"/>
    <Cell ss:StyleID="s62"/>
    <Cell ss:StyleID="s62"/>
    <Cell ss:StyleID="s62"/>
    <Cell ss:StyleID="s62"/>
    <Cell ss:StyleID="s62"/>
    <Cell ss:StyleID="s62"/>
    <Cell ss:StyleID="s62"/>
    <Cell ss:StyleID="s62"/>
    <Cell ss:StyleID="s62"/>
    <Cell ss:StyleID="s62"/>
    <Cell ss:StyleID="s62"/>
    <Cell ss:StyleID="s62"/>
    <Cell ss:StyleID="s62"/>
    <Cell ss:StyleID="s62"/>
    <Cell ss:StyleID="s62"/>
    <Cell ss:StyleID="s62"/>
    <Cell ss:StyleID="s62"/>
    <Cell ss:StyleID="s62"/>
    <Cell ss:StyleID="s62"/>
    <Cell ss:StyleID="s62"/>
    <Cell ss:StyleID="s62"/>
    <Cell ss:StyleID="s62"/>
    <Cell ss:StyleID="s62"/>
    <Cell ss:StyleID="s62"/>
    <Cell ss:StyleID="s62"/>
    <Cell ss:StyleID="s62"/>
    <Cell ss:StyleID="s62"/>
    <Cell ss:StyleID="s62"/>
    <Cell ss:StyleID="s62"/>
    <Cell ss:StyleID="s62"/>
    <Cell ss:StyleID="s62"/>
    <Cell ss:StyleID="s62"/>
    <Cell ss:StyleID="s62"/>
    <Cell ss:StyleID="s62"/>
    <Cell ss:StyleID="s62"/>
    <Cell ss:StyleID="s62"/>
    <Cell ss:StyleID="s62"/>
    <Cell ss:StyleID="s62"/>
    <Cell ss:StyleID="s62"/>
    <Cell ss:StyleID="s62"/>
    <Cell ss:StyleID="s62"/>
    <Cell ss:StyleID="s62"/>
    <Cell ss:StyleID="s62"/>
    <Cell ss:StyleID="s62"/>
    <Cell ss:StyleID="s62"/>
    <Cell ss:StyleID="s62"/>
    <Cell ss:StyleID="s62"/>
    <Cell ss:StyleID="s62"/>
    <Cell ss:StyleID="s62"/>
    <Cell ss:StyleID="s62"/>
    <Cell ss:StyleID="s62"/>
    <Cell ss:StyleID="s62"/>
    <Cell ss:StyleID="s62"/>
    <Cell ss:StyleID="s62"/>
    <Cell ss:StyleID="s62"/>
    <Cell ss:StyleID="s62"/>
    <Cell ss:StyleID="s62"/>
    <Cell ss:StyleID="s62"/>
    <Cell ss:StyleID="s62"/>
    <Cell ss:StyleID="s62"/>
    <Cell ss:StyleID="s62"/>
    <Cell ss:StyleID="s62"/>
    <Cell ss:StyleID="s62"/>
    <Cell ss:StyleID="s62"/>
    <Cell ss:StyleID="s62"/>
    <Cell ss:StyleID="s62"/>
    <Cell ss:StyleID="s62"/>
    <Cell ss:StyleID="s62"/>
    <Cell ss:StyleID="s62"/>
    <Cell ss:StyleID="s62"/>
    <Cell ss:StyleID="s62"/>
    <Cell ss:StyleID="s62"/>
    <Cell ss:StyleID="s62"/>
    <Cell ss:StyleID="s62"/>
    <Cell ss:StyleID="s62"/>
    <Cell ss:StyleID="s62"/>
    <Cell ss:StyleID="s62"/>
    <Cell ss:StyleID="s62"/>
    <Cell ss:StyleID="s62"/>
    <Cell ss:StyleID="s62"/>
    <Cell ss:StyleID="s62"/>
    <Cell ss:StyleID="s62"/>
    <Cell ss:StyleID="s62"/>
    <Cell ss:StyleID="s62"/>
    <Cell ss:StyleID="s62"/>
    <Cell ss:StyleID="s62"/>
    <Cell ss:StyleID="s62"/>
    <Cell ss:StyleID="s62"/>
    <Cell ss:StyleID="s62"/>
    <Cell ss:StyleID="s62"/>
    <Cell ss:StyleID="s62"/>
    <Cell ss:StyleID="s62"/>
    <Cell ss:StyleID="s62"/>
    <Cell ss:StyleID="s62"/>
    <Cell ss:StyleID="s62"/>
    <Cell ss:StyleID="s62"/>
    <Cell ss:StyleID="s62"/>
    <Cell ss:StyleID="s62"/>
    <Cell ss:StyleID="s62"/>
    <Cell ss:StyleID="s62"/>
    <Cell ss:StyleID="s62"/>
    <Cell ss:StyleID="s62"/>
    <Cell ss:StyleID="s62"/>
    <Cell ss:StyleID="s62"/>
    <Cell ss:StyleID="s62"/>
    <Cell ss:StyleID="s62"/>
    <Cell ss:StyleID="s62"/>
    <Cell ss:StyleID="s62"/>
    <Cell ss:StyleID="s62"/>
    <Cell ss:StyleID="s62"/>
    <Cell ss:StyleID="s62"/>
    <Cell ss:StyleID="s62"/>
    <Cell ss:StyleID="s62"/>
    <Cell ss:StyleID="s62"/>
    <Cell ss:StyleID="s62"/>
    <Cell ss:StyleID="s62"/>
    <Cell ss:StyleID="s62"/>
    <Cell ss:StyleID="s62"/>
    <Cell ss:StyleID="s62"/>
    <Cell ss:StyleID="s62"/>
    <Cell ss:StyleID="s62"/>
    <Cell ss:StyleID="s62"/>
    <Cell ss:StyleID="s62"/>
    <Cell ss:StyleID="s62"/>
    <Cell ss:StyleID="s62"/>
    <Cell ss:StyleID="s62"/>
    <Cell ss:StyleID="s62"/>
    <Cell ss:StyleID="s62"/>
    <Cell ss:StyleID="s62"/>
    <Cell ss:StyleID="s62"/>
    <Cell ss:StyleID="s62"/>
    <Cell ss:StyleID="s62"/>
    <Cell ss:StyleID="s62"/>
    <Cell ss:StyleID="s62"/>
    <Cell ss:StyleID="s62"/>
    <Cell ss:StyleID="s62"/>
    <Cell ss:StyleID="s62"/>
    <Cell ss:StyleID="s62"/>
    <Cell ss:StyleID="s62"/>
    <Cell ss:StyleID="s62"/>
    <Cell ss:StyleID="s62"/>
    <Cell ss:StyleID="s62"/>
    <Cell ss:StyleID="s62"/>
    <Cell ss:StyleID="s62"/>
    <Cell ss:StyleID="s62"/>
    <Cell ss:StyleID="s62"/>
    <Cell ss:StyleID="s62"/>
    <Cell ss:StyleID="s62"/>
    <Cell ss:StyleID="s62"/>
    <Cell ss:StyleID="s62"/>
    <Cell ss:StyleID="s62"/>
    <Cell ss:StyleID="s62"/>
    <Cell ss:StyleID="s62"/>
    <Cell ss:StyleID="s62"/>
    <Cell ss:StyleID="s62"/>
    <Cell ss:StyleID="s62"/>
    <Cell ss:StyleID="s62"/>
    <Cell ss:StyleID="s62"/>
    <Cell ss:StyleID="s62"/>
    <Cell ss:StyleID="s62"/>
    <Cell ss:StyleID="s62"/>
    <Cell ss:StyleID="s62"/>
    <Cell ss:StyleID="s62"/>
    <Cell ss:StyleID="s62"/>
    <Cell ss:StyleID="s62"/>
    <Cell ss:StyleID="s62"/>
    <Cell ss:StyleID="s62"/>
    <Cell ss:StyleID="s62"/>
    <Cell ss:StyleID="s62"/>
    <Cell ss:StyleID="s62"/>
    <Cell ss:StyleID="s62"/>
    <Cell ss:StyleID="s62"/>
    <Cell ss:StyleID="s62"/>
    <Cell ss:StyleID="s62"/>
    <Cell ss:StyleID="s62"/>
    <Cell ss:StyleID="s62"/>
    <Cell ss:StyleID="s62"/>
    <Cell ss:StyleID="s62"/>
    <Cell ss:StyleID="s62"/>
    <Cell ss:StyleID="s62"/>
    <Cell ss:StyleID="s62"/>
    <Cell ss:StyleID="s62"/>
    <Cell ss:StyleID="s62"/>
    <Cell ss:StyleID="s62"/>
    <Cell ss:StyleID="s62"/>
    <Cell ss:StyleID="s62"/>
    <Cell ss:StyleID="s62"/>
    <Cell ss:StyleID="s62"/>
    <Cell ss:StyleID="s62"/>
    <Cell ss:StyleID="s62"/>
    <Cell ss:StyleID="s62"/>
    <Cell ss:StyleID="s62"/>
    <Cell ss:StyleID="s62"/>
    <Cell ss:StyleID="s62"/>
    <Cell ss:StyleID="s62"/>
    <Cell ss:StyleID="s62"/>
    <Cell ss:StyleID="s62"/>
    <Cell ss:StyleID="s62"/>
    <Cell ss:StyleID="s62"/>
    <Cell ss:StyleID="s62"/>
    <Cell ss:StyleID="s62"/>
    <Cell ss:StyleID="s62"/>
    <Cell ss:StyleID="s62"/>
    <Cell ss:StyleID="s62"/>
    <Cell ss:StyleID="s62"/>
    <Cell ss:StyleID="s62"/>
    <Cell ss:StyleID="s62"/>
    <Cell ss:StyleID="s62"/>
    <Cell ss:StyleID="s62"/>
    <Cell ss:StyleID="s62"/>
    <Cell ss:StyleID="s62"/>
    <Cell ss:StyleID="s62"/>
    <Cell ss:StyleID="s62"/>
    <Cell ss:StyleID="s62"/>
    <Cell ss:StyleID="s62"/>
    <Cell ss:StyleID="s62"/>
    <Cell ss:StyleID="s62"/>
    <Cell ss:StyleID="s62"/>
    <Cell ss:StyleID="s62"/>
    <Cell ss:StyleID="s62"/>
    <Cell ss:StyleID="s62"/>
    <Cell ss:StyleID="s62"/>
    <Cell ss:StyleID="s62"/>
    <Cell ss:StyleID="s62"/>
    <Cell ss:StyleID="s62"/>
    <Cell ss:StyleID="s62"/>
    <Cell ss:StyleID="s62"/>
    <Cell ss:StyleID="s62"/>
    <Cell ss:StyleID="s62"/>
    <Cell ss:StyleID="s62"/>
    <Cell ss:StyleID="s62"/>
    <Cell ss:StyleID="s62"/>
    <Cell ss:StyleID="s62"/>
    <Cell ss:StyleID="s62"/>
    <Cell ss:StyleID="s62"/>
    <Cell ss:StyleID="s62"/>
    <Cell ss:StyleID="s62"/>
    <Cell ss:StyleID="s62"/>
    <Cell ss:StyleID="s62"/>
    <Cell ss:StyleID="s62"/>
    <Cell ss:StyleID="s62"/>
    <Cell ss:StyleID="s62"/>
    <Cell ss:StyleID="s62"/>
    <Cell ss:StyleID="s62"/>
    <Cell ss:StyleID="s62"/>
    <Cell ss:StyleID="s62"/>
    <Cell ss:StyleID="s62"/>
    <Cell ss:StyleID="s62"/>
    <Cell ss:StyleID="s62"/>
    <Cell ss:StyleID="s62"/>
    <Cell ss:StyleID="s62"/>
    <Cell ss:StyleID="s62"/>
    <Cell ss:StyleID="s62"/>
    <Cell ss:StyleID="s62"/>
    <Cell ss:StyleID="s62"/>
    <Cell ss:StyleID="s62"/>
    <Cell ss:StyleID="s62"/>
    <Cell ss:StyleID="s62"/>
    <Cell ss:StyleID="s62"/>
    <Cell ss:StyleID="s62"/>
    <Cell ss:StyleID="s62"/>
    <Cell ss:StyleID="s62"/>
    <Cell ss:StyleID="s62"/>
    <Cell ss:StyleID="s62"/>
    <Cell ss:StyleID="s62"/>
    <Cell ss:StyleID="s62"/>
    <Cell ss:StyleID="s62"/>
    <Cell ss:StyleID="s62"/>
    <Cell ss:StyleID="s62"/>
    <Cell ss:StyleID="s62"/>
    <Cell ss:StyleID="s62"/>
    <Cell ss:StyleID="s62"/>
    <Cell ss:StyleID="s62"/>
    <Cell ss:StyleID="s62"/>
    <Cell ss:StyleID="s62"/>
    <Cell ss:StyleID="s62"/>
    <Cell ss:StyleID="s62"/>
    <Cell ss:StyleID="s62"/>
    <Cell ss:StyleID="s62"/>
    <Cell ss:StyleID="s62"/>
    <Cell ss:StyleID="s62"/>
    <Cell ss:StyleID="s62"/>
    <Cell ss:StyleID="s62"/>
    <Cell ss:StyleID="s62"/>
    <Cell ss:StyleID="s62"/>
    <Cell ss:StyleID="s62"/>
    <Cell ss:StyleID="s62"/>
    <Cell ss:StyleID="s62"/>
    <Cell ss:StyleID="s62"/>
    <Cell ss:StyleID="s62"/>
    <Cell ss:StyleID="s62"/>
    <Cell ss:StyleID="s62"/>
    <Cell ss:StyleID="s62"/>
    <Cell ss:StyleID="s62"/>
    <Cell ss:StyleID="s62"/>
    <Cell ss:StyleID="s62"/>
    <Cell ss:StyleID="s62"/>
    <Cell ss:StyleID="s62"/>
    <Cell ss:StyleID="s62"/>
    <Cell ss:StyleID="s62"/>
    <Cell ss:StyleID="s62"/>
    <Cell ss:StyleID="s62"/>
    <Cell ss:StyleID="s62"/>
    <Cell ss:StyleID="s62"/>
    <Cell ss:StyleID="s62"/>
    <Cell ss:StyleID="s62"/>
    <Cell ss:StyleID="s62"/>
    <Cell ss:StyleID="s62"/>
    <Cell ss:StyleID="s62"/>
    <Cell ss:StyleID="s62"/>
    <Cell ss:StyleID="s62"/>
    <Cell ss:StyleID="s62"/>
    <Cell ss:StyleID="s62"/>
    <Cell ss:StyleID="s62"/>
    <Cell ss:StyleID="s62"/>
    <Cell ss:StyleID="s62"/>
    <Cell ss:StyleID="s62"/>
    <Cell ss:StyleID="s62"/>
    <Cell ss:StyleID="s62"/>
    <Cell ss:StyleID="s62"/>
    <Cell ss:StyleID="s62"/>
    <Cell ss:StyleID="s62"/>
    <Cell ss:StyleID="s62"/>
    <Cell ss:StyleID="s62"/>
    <Cell ss:StyleID="s62"/>
    <Cell ss:StyleID="s62"/>
    <Cell ss:StyleID="s62"/>
    <Cell ss:StyleID="s62"/>
    <Cell ss:StyleID="s62"/>
    <Cell ss:StyleID="s62"/>
    <Cell ss:StyleID="s62"/>
    <Cell ss:StyleID="s62"/>
    <Cell ss:StyleID="s62"/>
    <Cell ss:StyleID="s62"/>
    <Cell ss:StyleID="s62"/>
    <Cell ss:StyleID="s62"/>
    <Cell ss:StyleID="s62"/>
    <Cell ss:StyleID="s62"/>
    <Cell ss:StyleID="s62"/>
    <Cell ss:StyleID="s62"/>
    <Cell ss:StyleID="s62"/>
    <Cell ss:StyleID="s62"/>
    <Cell ss:StyleID="s62"/>
    <Cell ss:StyleID="s62"/>
    <Cell ss:StyleID="s62"/>
    <Cell ss:StyleID="s62"/>
    <Cell ss:StyleID="s62"/>
    <Cell ss:StyleID="s62"/>
    <Cell ss:StyleID="s62"/>
    <Cell ss:StyleID="s62"/>
    <Cell ss:StyleID="s62"/>
    <Cell ss:StyleID="s62"/>
    <Cell ss:StyleID="s62"/>
    <Cell ss:StyleID="s62"/>
    <Cell ss:StyleID="s62"/>
    <Cell ss:StyleID="s62"/>
    <Cell ss:StyleID="s62"/>
    <Cell ss:StyleID="s62"/>
    <Cell ss:StyleID="s62"/>
    <Cell ss:StyleID="s62"/>
    <Cell ss:StyleID="s62"/>
    <Cell ss:StyleID="s62"/>
    <Cell ss:StyleID="s62"/>
    <Cell ss:StyleID="s62"/>
    <Cell ss:StyleID="s62"/>
    <Cell ss:StyleID="s62"/>
    <Cell ss:StyleID="s62"/>
    <Cell ss:StyleID="s62"/>
    <Cell ss:StyleID="s62"/>
    <Cell ss:StyleID="s62"/>
    <Cell ss:StyleID="s62"/>
    <Cell ss:StyleID="s62"/>
    <Cell ss:StyleID="s62"/>
    <Cell ss:StyleID="s62"/>
    <Cell ss:StyleID="s62"/>
    <Cell ss:StyleID="s62"/>
    <Cell ss:StyleID="s62"/>
    <Cell ss:StyleID="s62"/>
    <Cell ss:StyleID="s62"/>
    <Cell ss:StyleID="s62"/>
    <Cell ss:StyleID="s62"/>
    <Cell ss:StyleID="s62"/>
    <Cell ss:StyleID="s62"/>
    <Cell ss:StyleID="s62"/>
    <Cell ss:StyleID="s62"/>
    <Cell ss:StyleID="s62"/>
    <Cell ss:StyleID="s62"/>
    <Cell ss:StyleID="s62"/>
    <Cell ss:StyleID="s62"/>
    <Cell ss:StyleID="s62"/>
    <Cell ss:StyleID="s62"/>
    <Cell ss:StyleID="s62"/>
    <Cell ss:StyleID="s62"/>
    <Cell ss:StyleID="s62"/>
    <Cell ss:StyleID="s62"/>
    <Cell ss:StyleID="s62"/>
    <Cell ss:StyleID="s62"/>
    <Cell ss:StyleID="s62"/>
    <Cell ss:StyleID="s62"/>
    <Cell ss:StyleID="s62"/>
    <Cell ss:StyleID="s62"/>
    <Cell ss:StyleID="s62"/>
    <Cell ss:StyleID="s62"/>
    <Cell ss:StyleID="s62"/>
    <Cell ss:StyleID="s62"/>
    <Cell ss:StyleID="s62"/>
    <Cell ss:StyleID="s62"/>
    <Cell ss:StyleID="s62"/>
    <Cell ss:StyleID="s62"/>
    <Cell ss:StyleID="s62"/>
    <Cell ss:StyleID="s62"/>
    <Cell ss:StyleID="s62"/>
    <Cell ss:StyleID="s62"/>
    <Cell ss:StyleID="s62"/>
    <Cell ss:StyleID="s62"/>
    <Cell ss:StyleID="s62"/>
    <Cell ss:StyleID="s62"/>
    <Cell ss:StyleID="s62"/>
    <Cell ss:StyleID="s62"/>
    <Cell ss:StyleID="s62"/>
    <Cell ss:StyleID="s62"/>
    <Cell ss:StyleID="s62"/>
    <Cell ss:StyleID="s62"/>
    <Cell ss:StyleID="s62"/>
    <Cell ss:StyleID="s62"/>
    <Cell ss:StyleID="s62"/>
    <Cell ss:StyleID="s62"/>
    <Cell ss:StyleID="s62"/>
    <Cell ss:StyleID="s62"/>
    <Cell ss:StyleID="s62"/>
    <Cell ss:StyleID="s62"/>
    <Cell ss:StyleID="s62"/>
    <Cell ss:StyleID="s62"/>
    <Cell ss:StyleID="s62"/>
    <Cell ss:StyleID="s62"/>
    <Cell ss:StyleID="s62"/>
    <Cell ss:StyleID="s62"/>
    <Cell ss:StyleID="s62"/>
    <Cell ss:StyleID="s62"/>
    <Cell ss:StyleID="s62"/>
    <Cell ss:StyleID="s62"/>
    <Cell ss:StyleID="s62"/>
    <Cell ss:StyleID="s62"/>
    <Cell ss:StyleID="s62"/>
    <Cell ss:StyleID="s62"/>
    <Cell ss:StyleID="s62"/>
    <Cell ss:StyleID="s62"/>
    <Cell ss:StyleID="s62"/>
    <Cell ss:StyleID="s62"/>
    <Cell ss:StyleID="s62"/>
    <Cell ss:StyleID="s62"/>
    <Cell ss:StyleID="s62"/>
    <Cell ss:StyleID="s62"/>
    <Cell ss:StyleID="s62"/>
    <Cell ss:StyleID="s62"/>
    <Cell ss:StyleID="s62"/>
    <Cell ss:StyleID="s62"/>
    <Cell ss:StyleID="s62"/>
    <Cell ss:StyleID="s62"/>
    <Cell ss:StyleID="s62"/>
    <Cell ss:StyleID="s62"/>
    <Cell ss:StyleID="s62"/>
    <Cell ss:StyleID="s62"/>
    <Cell ss:StyleID="s62"/>
    <Cell ss:StyleID="s62"/>
    <Cell ss:StyleID="s62"/>
    <Cell ss:StyleID="s62"/>
    <Cell ss:StyleID="s62"/>
    <Cell ss:StyleID="s62"/>
    <Cell ss:StyleID="s62"/>
    <Cell ss:StyleID="s62"/>
    <Cell ss:StyleID="s62"/>
    <Cell ss:StyleID="s62"/>
    <Cell ss:StyleID="s62"/>
    <Cell ss:StyleID="s62"/>
    <Cell ss:StyleID="s62"/>
    <Cell ss:StyleID="s62"/>
    <Cell ss:StyleID="s62"/>
    <Cell ss:StyleID="s62"/>
    <Cell ss:StyleID="s62"/>
    <Cell ss:StyleID="s62"/>
    <Cell ss:StyleID="s62"/>
    <Cell ss:StyleID="s62"/>
    <Cell ss:StyleID="s62"/>
    <Cell ss:StyleID="s62"/>
    <Cell ss:StyleID="s62"/>
    <Cell ss:StyleID="s62"/>
    <Cell ss:StyleID="s62"/>
    <Cell ss:StyleID="s62"/>
    <Cell ss:StyleID="s62"/>
    <Cell ss:StyleID="s62"/>
    <Cell ss:StyleID="s62"/>
    <Cell ss:StyleID="s62"/>
    <Cell ss:StyleID="s62"/>
    <Cell ss:StyleID="s62"/>
    <Cell ss:StyleID="s62"/>
    <Cell ss:StyleID="s62"/>
    <Cell ss:StyleID="s62"/>
    <Cell ss:StyleID="s62"/>
    <Cell ss:StyleID="s62"/>
    <Cell ss:StyleID="s62"/>
    <Cell ss:StyleID="s62"/>
    <Cell ss:StyleID="s62"/>
    <Cell ss:StyleID="s62"/>
    <Cell ss:StyleID="s62"/>
    <Cell ss:StyleID="s62"/>
    <Cell ss:StyleID="s62"/>
    <Cell ss:StyleID="s62"/>
    <Cell ss:StyleID="s62"/>
    <Cell ss:StyleID="s62"/>
    <Cell ss:StyleID="s62"/>
    <Cell ss:StyleID="s62"/>
    <Cell ss:StyleID="s62"/>
    <Cell ss:StyleID="s62"/>
    <Cell ss:StyleID="s62"/>
    <Cell ss:StyleID="s62"/>
    <Cell ss:StyleID="s62"/>
    <Cell ss:StyleID="s62"/>
    <Cell ss:StyleID="s62"/>
    <Cell ss:StyleID="s62"/>
    <Cell ss:StyleID="s62"/>
    <Cell ss:StyleID="s62"/>
    <Cell ss:StyleID="s62"/>
    <Cell ss:StyleID="s62"/>
    <Cell ss:StyleID="s62"/>
    <Cell ss:StyleID="s62"/>
    <Cell ss:StyleID="s62"/>
    <Cell ss:StyleID="s62"/>
    <Cell ss:StyleID="s62"/>
    <Cell ss:StyleID="s62"/>
    <Cell ss:StyleID="s62"/>
    <Cell ss:StyleID="s62"/>
    <Cell ss:StyleID="s62"/>
    <Cell ss:StyleID="s62"/>
    <Cell ss:StyleID="s62"/>
    <Cell ss:StyleID="s62"/>
    <Cell ss:StyleID="s62"/>
    <Cell ss:StyleID="s62"/>
    <Cell ss:StyleID="s62"/>
    <Cell ss:StyleID="s62"/>
    <Cell ss:StyleID="s62"/>
    <Cell ss:StyleID="s62"/>
    <Cell ss:StyleID="s62"/>
    <Cell ss:StyleID="s62"/>
    <Cell ss:StyleID="s62"/>
    <Cell ss:StyleID="s62"/>
    <Cell ss:StyleID="s62"/>
    <Cell ss:StyleID="s62"/>
    <Cell ss:StyleID="s62"/>
    <Cell ss:StyleID="s62"/>
    <Cell ss:StyleID="s62"/>
    <Cell ss:StyleID="s62"/>
    <Cell ss:StyleID="s62"/>
    <Cell ss:StyleID="s62"/>
    <Cell ss:StyleID="s62"/>
    <Cell ss:StyleID="s62"/>
    <Cell ss:StyleID="s62"/>
    <Cell ss:StyleID="s62"/>
    <Cell ss:StyleID="s62"/>
    <Cell ss:StyleID="s62"/>
    <Cell ss:StyleID="s62"/>
    <Cell ss:StyleID="s62"/>
    <Cell ss:StyleID="s62"/>
    <Cell ss:StyleID="s62"/>
    <Cell ss:StyleID="s62"/>
    <Cell ss:StyleID="s62"/>
    <Cell ss:StyleID="s62"/>
    <Cell ss:StyleID="s62"/>
    <Cell ss:StyleID="s62"/>
    <Cell ss:StyleID="s62"/>
    <Cell ss:StyleID="s62"/>
    <Cell ss:StyleID="s62"/>
    <Cell ss:StyleID="s62"/>
    <Cell ss:StyleID="s62"/>
    <Cell ss:StyleID="s62"/>
    <Cell ss:StyleID="s62"/>
    <Cell ss:StyleID="s62"/>
    <Cell ss:StyleID="s62"/>
    <Cell ss:StyleID="s62"/>
    <Cell ss:StyleID="s62"/>
    <Cell ss:StyleID="s62"/>
    <Cell ss:StyleID="s62"/>
    <Cell ss:StyleID="s62"/>
    <Cell ss:StyleID="s62"/>
    <Cell ss:StyleID="s62"/>
    <Cell ss:StyleID="s62"/>
    <Cell ss:StyleID="s62"/>
    <Cell ss:StyleID="s62"/>
    <Cell ss:StyleID="s62"/>
    <Cell ss:StyleID="s62"/>
    <Cell ss:StyleID="s62"/>
    <Cell ss:StyleID="s62"/>
    <Cell ss:StyleID="s62"/>
    <Cell ss:StyleID="s62"/>
    <Cell ss:StyleID="s62"/>
    <Cell ss:StyleID="s62"/>
    <Cell ss:StyleID="s62"/>
    <Cell ss:StyleID="s62"/>
    <Cell ss:StyleID="s62"/>
    <Cell ss:StyleID="s62"/>
    <Cell ss:StyleID="s62"/>
    <Cell ss:StyleID="s62"/>
    <Cell ss:StyleID="s62"/>
    <Cell ss:StyleID="s62"/>
    <Cell ss:StyleID="s62"/>
    <Cell ss:StyleID="s62"/>
    <Cell ss:StyleID="s62"/>
    <Cell ss:StyleID="s62"/>
    <Cell ss:StyleID="s62"/>
    <Cell ss:StyleID="s62"/>
    <Cell ss:StyleID="s62"/>
    <Cell ss:StyleID="s62"/>
    <Cell ss:StyleID="s62"/>
    <Cell ss:StyleID="s62"/>
    <Cell ss:StyleID="s62"/>
    <Cell ss:StyleID="s62"/>
    <Cell ss:StyleID="s62"/>
    <Cell ss:StyleID="s62"/>
    <Cell ss:StyleID="s62"/>
    <Cell ss:StyleID="s62"/>
    <Cell ss:StyleID="s62"/>
    <Cell ss:StyleID="s62"/>
    <Cell ss:StyleID="s62"/>
    <Cell ss:StyleID="s62"/>
    <Cell ss:StyleID="s62"/>
    <Cell ss:StyleID="s62"/>
    <Cell ss:StyleID="s62"/>
    <Cell ss:StyleID="s62"/>
    <Cell ss:StyleID="s62"/>
    <Cell ss:StyleID="s62"/>
    <Cell ss:StyleID="s62"/>
    <Cell ss:StyleID="s62"/>
    <Cell ss:StyleID="s62"/>
    <Cell ss:StyleID="s62"/>
    <Cell ss:StyleID="s62"/>
    <Cell ss:StyleID="s62"/>
    <Cell ss:StyleID="s62"/>
    <Cell ss:StyleID="s62"/>
    <Cell ss:StyleID="s62"/>
    <Cell ss:StyleID="s62"/>
    <Cell ss:StyleID="s62"/>
    <Cell ss:StyleID="s62"/>
    <Cell ss:StyleID="s62"/>
    <Cell ss:StyleID="s62"/>
    <Cell ss:StyleID="s62"/>
    <Cell ss:StyleID="s62"/>
    <Cell ss:StyleID="s62"/>
    <Cell ss:StyleID="s62"/>
    <Cell ss:StyleID="s62"/>
    <Cell ss:StyleID="s62"/>
    <Cell ss:StyleID="s62"/>
    <Cell ss:StyleID="s62"/>
    <Cell ss:StyleID="s62"/>
    <Cell ss:StyleID="s62"/>
    <Cell ss:StyleID="s62"/>
    <Cell ss:StyleID="s62"/>
    <Cell ss:StyleID="s62"/>
    <Cell ss:StyleID="s62"/>
    <Cell ss:StyleID="s62"/>
    <Cell ss:StyleID="s62"/>
    <Cell ss:StyleID="s62"/>
    <Cell ss:StyleID="s62"/>
    <Cell ss:StyleID="s62"/>
    <Cell ss:StyleID="s62"/>
    <Cell ss:StyleID="s62"/>
    <Cell ss:StyleID="s62"/>
    <Cell ss:StyleID="s62"/>
    <Cell ss:StyleID="s62"/>
    <Cell ss:StyleID="s62"/>
    <Cell ss:StyleID="s62"/>
    <Cell ss:StyleID="s62"/>
    <Cell ss:StyleID="s62"/>
    <Cell ss:StyleID="s62"/>
    <Cell ss:StyleID="s62"/>
    <Cell ss:StyleID="s62"/>
    <Cell ss:StyleID="s62"/>
    <Cell ss:StyleID="s62"/>
    <Cell ss:StyleID="s62"/>
    <Cell ss:StyleID="s62"/>
    <Cell ss:StyleID="s62"/>
    <Cell ss:StyleID="s62"/>
    <Cell ss:StyleID="s62"/>
    <Cell ss:StyleID="s62"/>
    <Cell ss:StyleID="s62"/>
    <Cell ss:StyleID="s62"/>
    <Cell ss:StyleID="s62"/>
    <Cell ss:StyleID="s62"/>
    <Cell ss:StyleID="s62"/>
    <Cell ss:StyleID="s62"/>
    <Cell ss:StyleID="s62"/>
    <Cell ss:StyleID="s62"/>
    <Cell ss:StyleID="s62"/>
    <Cell ss:StyleID="s62"/>
    <Cell ss:StyleID="s62"/>
    <Cell ss:StyleID="s62"/>
    <Cell ss:StyleID="s62"/>
    <Cell ss:StyleID="s62"/>
    <Cell ss:StyleID="s62"/>
    <Cell ss:StyleID="s62"/>
    <Cell ss:StyleID="s62"/>
    <Cell ss:StyleID="s62"/>
    <Cell ss:StyleID="s62"/>
    <Cell ss:StyleID="s62"/>
    <Cell ss:StyleID="s62"/>
    <Cell ss:StyleID="s62"/>
    <Cell ss:StyleID="s62"/>
    <Cell ss:StyleID="s62"/>
    <Cell ss:StyleID="s62"/>
    <Cell ss:StyleID="s62"/>
    <Cell ss:StyleID="s62"/>
    <Cell ss:StyleID="s62"/>
    <Cell ss:StyleID="s62"/>
    <Cell ss:StyleID="s62"/>
    <Cell ss:StyleID="s62"/>
    <Cell ss:StyleID="s62"/>
    <Cell ss:StyleID="s62"/>
    <Cell ss:StyleID="s62"/>
    <Cell ss:StyleID="s62"/>
    <Cell ss:StyleID="s62"/>
    <Cell ss:StyleID="s62"/>
    <Cell ss:StyleID="s62"/>
    <Cell ss:StyleID="s62"/>
    <Cell ss:StyleID="s62"/>
    <Cell ss:StyleID="s62"/>
    <Cell ss:StyleID="s62"/>
    <Cell ss:StyleID="s62"/>
    <Cell ss:StyleID="s62"/>
    <Cell ss:StyleID="s62"/>
    <Cell ss:StyleID="s62"/>
    <Cell ss:StyleID="s62"/>
    <Cell ss:StyleID="s62"/>
    <Cell ss:StyleID="s62"/>
    <Cell ss:StyleID="s62"/>
    <Cell ss:StyleID="s62"/>
    <Cell ss:StyleID="s62"/>
    <Cell ss:StyleID="s62"/>
    <Cell ss:StyleID="s62"/>
    <Cell ss:StyleID="s62"/>
    <Cell ss:StyleID="s62"/>
    <Cell ss:StyleID="s62"/>
    <Cell ss:StyleID="s62"/>
    <Cell ss:StyleID="s62"/>
    <Cell ss:StyleID="s62"/>
    <Cell ss:StyleID="s62"/>
    <Cell ss:StyleID="s62"/>
    <Cell ss:StyleID="s62"/>
    <Cell ss:StyleID="s62"/>
    <Cell ss:StyleID="s62"/>
    <Cell ss:StyleID="s62"/>
    <Cell ss:StyleID="s62"/>
    <Cell ss:StyleID="s62"/>
    <Cell ss:StyleID="s62"/>
    <Cell ss:StyleID="s62"/>
    <Cell ss:StyleID="s62"/>
    <Cell ss:StyleID="s62"/>
    <Cell ss:StyleID="s62"/>
    <Cell ss:StyleID="s62"/>
    <Cell ss:StyleID="s62"/>
    <Cell ss:StyleID="s62"/>
    <Cell ss:StyleID="s62"/>
    <Cell ss:StyleID="s62"/>
    <Cell ss:StyleID="s62"/>
    <Cell ss:StyleID="s62"/>
    <Cell ss:StyleID="s62"/>
    <Cell ss:StyleID="s62"/>
    <Cell ss:StyleID="s62"/>
    <Cell ss:StyleID="s62"/>
    <Cell ss:StyleID="s62"/>
    <Cell ss:StyleID="s62"/>
    <Cell ss:StyleID="s62"/>
    <Cell ss:StyleID="s62"/>
    <Cell ss:StyleID="s62"/>
    <Cell ss:StyleID="s62"/>
    <Cell ss:StyleID="s62"/>
    <Cell ss:StyleID="s62"/>
    <Cell ss:StyleID="s62"/>
    <Cell ss:StyleID="s62"/>
    <Cell ss:StyleID="s62"/>
    <Cell ss:StyleID="s62"/>
    <Cell ss:StyleID="s62"/>
    <Cell ss:StyleID="s62"/>
    <Cell ss:StyleID="s62"/>
    <Cell ss:StyleID="s62"/>
    <Cell ss:StyleID="s62"/>
    <Cell ss:StyleID="s62"/>
    <Cell ss:StyleID="s62"/>
    <Cell ss:StyleID="s62"/>
    <Cell ss:StyleID="s62"/>
    <Cell ss:StyleID="s62"/>
    <Cell ss:StyleID="s62"/>
    <Cell ss:StyleID="s62"/>
    <Cell ss:StyleID="s62"/>
    <Cell ss:StyleID="s62"/>
    <Cell ss:StyleID="s62"/>
    <Cell ss:StyleID="s62"/>
    <Cell ss:StyleID="s62"/>
    <Cell ss:StyleID="s62"/>
    <Cell ss:StyleID="s62"/>
    <Cell ss:StyleID="s62"/>
    <Cell ss:StyleID="s62"/>
    <Cell ss:StyleID="s62"/>
    <Cell ss:StyleID="s62"/>
    <Cell ss:StyleID="s62"/>
    <Cell ss:StyleID="s62"/>
    <Cell ss:StyleID="s62"/>
    <Cell ss:StyleID="s62"/>
    <Cell ss:StyleID="s62"/>
    <Cell ss:StyleID="s62"/>
    <Cell ss:StyleID="s62"/>
    <Cell ss:StyleID="s62"/>
    <Cell ss:StyleID="s62"/>
    <Cell ss:StyleID="s62"/>
    <Cell ss:StyleID="s62"/>
    <Cell ss:StyleID="s62"/>
    <Cell ss:StyleID="s62"/>
    <Cell ss:StyleID="s62"/>
    <Cell ss:StyleID="s62"/>
    <Cell ss:StyleID="s62"/>
    <Cell ss:StyleID="s62"/>
    <Cell ss:StyleID="s62"/>
    <Cell ss:StyleID="s62"/>
    <Cell ss:StyleID="s62"/>
    <Cell ss:StyleID="s62"/>
    <Cell ss:StyleID="s62"/>
    <Cell ss:StyleID="s62"/>
    <Cell ss:StyleID="s62"/>
    <Cell ss:StyleID="s62"/>
    <Cell ss:StyleID="s62"/>
    <Cell ss:StyleID="s62"/>
    <Cell ss:StyleID="s62"/>
    <Cell ss:StyleID="s62"/>
    <Cell ss:StyleID="s62"/>
    <Cell ss:StyleID="s62"/>
    <Cell ss:StyleID="s62"/>
    <Cell ss:StyleID="s62"/>
    <Cell ss:StyleID="s62"/>
    <Cell ss:StyleID="s62"/>
    <Cell ss:StyleID="s62"/>
    <Cell ss:StyleID="s62"/>
    <Cell ss:StyleID="s62"/>
    <Cell ss:StyleID="s62"/>
    <Cell ss:StyleID="s62"/>
    <Cell ss:StyleID="s62"/>
    <Cell ss:StyleID="s62"/>
    <Cell ss:StyleID="s62"/>
    <Cell ss:StyleID="s62"/>
    <Cell ss:StyleID="s62"/>
    <Cell ss:StyleID="s62"/>
    <Cell ss:StyleID="s62"/>
    <Cell ss:StyleID="s62"/>
    <Cell ss:StyleID="s62"/>
    <Cell ss:StyleID="s62"/>
    <Cell ss:StyleID="s62"/>
    <Cell ss:StyleID="s62"/>
    <Cell ss:StyleID="s62"/>
    <Cell ss:StyleID="s62"/>
    <Cell ss:StyleID="s62"/>
    <Cell ss:StyleID="s62"/>
    <Cell ss:StyleID="s62"/>
    <Cell ss:StyleID="s62"/>
    <Cell ss:StyleID="s62"/>
    <Cell ss:StyleID="s62"/>
    <Cell ss:StyleID="s62"/>
    <Cell ss:StyleID="s62"/>
    <Cell ss:StyleID="s62"/>
    <Cell ss:StyleID="s62"/>
    <Cell ss:StyleID="s62"/>
    <Cell ss:StyleID="s62"/>
    <Cell ss:StyleID="s62"/>
    <Cell ss:StyleID="s62"/>
    <Cell ss:StyleID="s62"/>
    <Cell ss:StyleID="s62"/>
    <Cell ss:StyleID="s62"/>
    <Cell ss:StyleID="s62"/>
    <Cell ss:StyleID="s62"/>
    <Cell ss:StyleID="s62"/>
    <Cell ss:StyleID="s62"/>
    <Cell ss:StyleID="s62"/>
    <Cell ss:StyleID="s62"/>
    <Cell ss:StyleID="s62"/>
    <Cell ss:StyleID="s62"/>
    <Cell ss:StyleID="s62"/>
    <Cell ss:StyleID="s62"/>
    <Cell ss:StyleID="s62"/>
    <Cell ss:StyleID="s62"/>
    <Cell ss:StyleID="s62"/>
    <Cell ss:StyleID="s62"/>
    <Cell ss:StyleID="s62"/>
    <Cell ss:StyleID="s62"/>
    <Cell ss:StyleID="s62"/>
    <Cell ss:StyleID="s62"/>
    <Cell ss:StyleID="s62"/>
    <Cell ss:StyleID="s62"/>
    <Cell ss:StyleID="s62"/>
    <Cell ss:StyleID="s62"/>
    <Cell ss:StyleID="s62"/>
    <Cell ss:StyleID="s62"/>
    <Cell ss:StyleID="s62"/>
    <Cell ss:StyleID="s62"/>
    <Cell ss:StyleID="s62"/>
    <Cell ss:StyleID="s62"/>
    <Cell ss:StyleID="s62"/>
    <Cell ss:StyleID="s62"/>
    <Cell ss:StyleID="s62"/>
    <Cell ss:StyleID="s62"/>
    <Cell ss:StyleID="s62"/>
    <Cell ss:StyleID="s62"/>
    <Cell ss:StyleID="s62"/>
    <Cell ss:StyleID="s62"/>
    <Cell ss:StyleID="s62"/>
    <Cell ss:StyleID="s62"/>
    <Cell ss:StyleID="s62"/>
    <Cell ss:StyleID="s62"/>
    <Cell ss:StyleID="s62"/>
    <Cell ss:StyleID="s62"/>
    <Cell ss:StyleID="s62"/>
    <Cell ss:StyleID="s62"/>
    <Cell ss:StyleID="s62"/>
    <Cell ss:StyleID="s62"/>
    <Cell ss:StyleID="s62"/>
    <Cell ss:StyleID="s62"/>
    <Cell ss:StyleID="s62"/>
    <Cell ss:StyleID="s62"/>
    <Cell ss:StyleID="s62"/>
    <Cell ss:StyleID="s62"/>
    <Cell ss:StyleID="s62"/>
    <Cell ss:StyleID="s62"/>
    <Cell ss:StyleID="s62"/>
    <Cell ss:StyleID="s62"/>
    <Cell ss:StyleID="s62"/>
    <Cell ss:StyleID="s62"/>
    <Cell ss:StyleID="s62"/>
    <Cell ss:StyleID="s62"/>
    <Cell ss:StyleID="s62"/>
    <Cell ss:StyleID="s62"/>
    <Cell ss:StyleID="s62"/>
    <Cell ss:StyleID="s62"/>
    <Cell ss:StyleID="s62"/>
    <Cell ss:StyleID="s62"/>
    <Cell ss:StyleID="s62"/>
    <Cell ss:StyleID="s62"/>
    <Cell ss:StyleID="s62"/>
    <Cell ss:StyleID="s62"/>
    <Cell ss:StyleID="s62"/>
    <Cell ss:StyleID="s62"/>
    <Cell ss:StyleID="s62"/>
    <Cell ss:StyleID="s62"/>
    <Cell ss:StyleID="s62"/>
    <Cell ss:StyleID="s62"/>
    <Cell ss:StyleID="s62"/>
    <Cell ss:StyleID="s62"/>
    <Cell ss:StyleID="s62"/>
    <Cell ss:StyleID="s62"/>
    <Cell ss:StyleID="s62"/>
    <Cell ss:StyleID="s62"/>
    <Cell ss:StyleID="s62"/>
    <Cell ss:StyleID="s62"/>
    <Cell ss:StyleID="s62"/>
    <Cell ss:StyleID="s62"/>
    <Cell ss:StyleID="s62"/>
    <Cell ss:StyleID="s62"/>
    <Cell ss:StyleID="s62"/>
    <Cell ss:StyleID="s62"/>
    <Cell ss:StyleID="s62"/>
    <Cell ss:StyleID="s62"/>
    <Cell ss:StyleID="s62"/>
    <Cell ss:StyleID="s62"/>
    <Cell ss:StyleID="s62"/>
    <Cell ss:StyleID="s62"/>
    <Cell ss:StyleID="s62"/>
    <Cell ss:StyleID="s62"/>
    <Cell ss:StyleID="s62"/>
    <Cell ss:StyleID="s62"/>
    <Cell ss:StyleID="s62"/>
    <Cell ss:StyleID="s62"/>
    <Cell ss:StyleID="s62"/>
    <Cell ss:StyleID="s62"/>
    <Cell ss:StyleID="s62"/>
    <Cell ss:StyleID="s62"/>
    <Cell ss:StyleID="s62"/>
    <Cell ss:StyleID="s62"/>
    <Cell ss:StyleID="s62"/>
    <Cell ss:StyleID="s62"/>
    <Cell ss:StyleID="s62"/>
    <Cell ss:StyleID="s62"/>
    <Cell ss:StyleID="s62"/>
    <Cell ss:StyleID="s62"/>
    <Cell ss:StyleID="s62"/>
    <Cell ss:StyleID="s62"/>
    <Cell ss:StyleID="s62"/>
    <Cell ss:StyleID="s62"/>
    <Cell ss:StyleID="s62"/>
    <Cell ss:StyleID="s62"/>
    <Cell ss:StyleID="s62"/>
    <Cell ss:StyleID="s62"/>
    <Cell ss:StyleID="s62"/>
    <Cell ss:StyleID="s62"/>
    <Cell ss:StyleID="s62"/>
    <Cell ss:StyleID="s62"/>
    <Cell ss:StyleID="s62"/>
    <Cell ss:StyleID="s62"/>
    <Cell ss:StyleID="s62"/>
    <Cell ss:StyleID="s62"/>
    <Cell ss:StyleID="s62"/>
    <Cell ss:StyleID="s62"/>
    <Cell ss:StyleID="s62"/>
    <Cell ss:StyleID="s62"/>
    <Cell ss:StyleID="s62"/>
    <Cell ss:StyleID="s62"/>
    <Cell ss:StyleID="s62"/>
    <Cell ss:StyleID="s62"/>
    <Cell ss:StyleID="s62"/>
    <Cell ss:StyleID="s62"/>
    <Cell ss:StyleID="s62"/>
    <Cell ss:StyleID="s62"/>
    <Cell ss:StyleID="s62"/>
    <Cell ss:StyleID="s62"/>
    <Cell ss:StyleID="s62"/>
    <Cell ss:StyleID="s62"/>
    <Cell ss:StyleID="s62"/>
    <Cell ss:StyleID="s62"/>
    <Cell ss:StyleID="s62"/>
    <Cell ss:StyleID="s62"/>
    <Cell ss:StyleID="s62"/>
    <Cell ss:StyleID="s62"/>
    <Cell ss:StyleID="s62"/>
    <Cell ss:StyleID="s62"/>
    <Cell ss:StyleID="s62"/>
    <Cell ss:StyleID="s62"/>
    <Cell ss:StyleID="s62"/>
    <Cell ss:StyleID="s62"/>
    <Cell ss:StyleID="s62"/>
    <Cell ss:StyleID="s62"/>
    <Cell ss:StyleID="s62"/>
    <Cell ss:StyleID="s62"/>
    <Cell ss:StyleID="s62"/>
    <Cell ss:StyleID="s62"/>
    <Cell ss:StyleID="s62"/>
    <Cell ss:StyleID="s62"/>
    <Cell ss:StyleID="s62"/>
    <Cell ss:StyleID="s62"/>
    <Cell ss:StyleID="s62"/>
    <Cell ss:StyleID="s62"/>
    <Cell ss:StyleID="s62"/>
    <Cell ss:StyleID="s62"/>
    <Cell ss:StyleID="s62"/>
    <Cell ss:StyleID="s62"/>
    <Cell ss:StyleID="s62"/>
    <Cell ss:StyleID="s62"/>
    <Cell ss:StyleID="s62"/>
    <Cell ss:StyleID="s62"/>
    <Cell ss:StyleID="s62"/>
    <Cell ss:StyleID="s62"/>
    <Cell ss:StyleID="s62"/>
    <Cell ss:StyleID="s62"/>
    <Cell ss:StyleID="s62"/>
    <Cell ss:StyleID="s62"/>
    <Cell ss:StyleID="s62"/>
    <Cell ss:StyleID="s62"/>
    <Cell ss:StyleID="s62"/>
    <Cell ss:StyleID="s62"/>
    <Cell ss:StyleID="s62"/>
    <Cell ss:StyleID="s62"/>
    <Cell ss:StyleID="s62"/>
    <Cell ss:StyleID="s62"/>
    <Cell ss:StyleID="s62"/>
    <Cell ss:StyleID="s62"/>
    <Cell ss:StyleID="s62"/>
    <Cell ss:StyleID="s62"/>
    <Cell ss:StyleID="s62"/>
    <Cell ss:StyleID="s62"/>
    <Cell ss:StyleID="s62"/>
    <Cell ss:StyleID="s62"/>
    <Cell ss:StyleID="s62"/>
    <Cell ss:StyleID="s62"/>
    <Cell ss:StyleID="s62"/>
    <Cell ss:StyleID="s62"/>
    <Cell ss:StyleID="s62"/>
    <Cell ss:StyleID="s62"/>
    <Cell ss:StyleID="s62"/>
    <Cell ss:StyleID="s62"/>
    <Cell ss:StyleID="s62"/>
    <Cell ss:StyleID="s62"/>
    <Cell ss:StyleID="s62"/>
    <Cell ss:StyleID="s62"/>
    <Cell ss:StyleID="s62"/>
    <Cell ss:StyleID="s62"/>
    <Cell ss:StyleID="s62"/>
    <Cell ss:StyleID="s62"/>
    <Cell ss:StyleID="s62"/>
    <Cell ss:StyleID="s62"/>
    <Cell ss:StyleID="s62"/>
    <Cell ss:StyleID="s62"/>
    <Cell ss:StyleID="s62"/>
    <Cell ss:StyleID="s62"/>
    <Cell ss:StyleID="s62"/>
    <Cell ss:StyleID="s62"/>
    <Cell ss:StyleID="s62"/>
    <Cell ss:StyleID="s62"/>
    <Cell ss:StyleID="s62"/>
    <Cell ss:StyleID="s62"/>
    <Cell ss:StyleID="s62"/>
    <Cell ss:StyleID="s62"/>
    <Cell ss:StyleID="s62"/>
    <Cell ss:StyleID="s62"/>
    <Cell ss:StyleID="s62"/>
    <Cell ss:StyleID="s62"/>
    <Cell ss:StyleID="s62"/>
    <Cell ss:StyleID="s62"/>
    <Cell ss:StyleID="s62"/>
    <Cell ss:StyleID="s62"/>
    <Cell ss:StyleID="s62"/>
    <Cell ss:StyleID="s62"/>
    <Cell ss:StyleID="s62"/>
    <Cell ss:StyleID="s62"/>
    <Cell ss:StyleID="s62"/>
    <Cell ss:StyleID="s62"/>
    <Cell ss:StyleID="s62"/>
    <Cell ss:StyleID="s62"/>
    <Cell ss:StyleID="s62"/>
    <Cell ss:StyleID="s62"/>
    <Cell ss:StyleID="s62"/>
    <Cell ss:StyleID="s62"/>
    <Cell ss:StyleID="s62"/>
    <Cell ss:StyleID="s62"/>
    <Cell ss:StyleID="s62"/>
    <Cell ss:StyleID="s62"/>
    <Cell ss:StyleID="s62"/>
    <Cell ss:StyleID="s62"/>
    <Cell ss:StyleID="s62"/>
    <Cell ss:StyleID="s62"/>
    <Cell ss:StyleID="s62"/>
    <Cell ss:StyleID="s62"/>
    <Cell ss:StyleID="s62"/>
    <Cell ss:StyleID="s62"/>
    <Cell ss:StyleID="s62"/>
    <Cell ss:StyleID="s62"/>
    <Cell ss:StyleID="s62"/>
    <Cell ss:StyleID="s62"/>
    <Cell ss:StyleID="s62"/>
    <Cell ss:StyleID="s62"/>
    <Cell ss:StyleID="s62"/>
    <Cell ss:StyleID="s62"/>
    <Cell ss:StyleID="s62"/>
    <Cell ss:StyleID="s62"/>
    <Cell ss:StyleID="s62"/>
    <Cell ss:StyleID="s62"/>
    <Cell ss:StyleID="s62"/>
    <Cell ss:StyleID="s62"/>
    <Cell ss:StyleID="s62"/>
    <Cell ss:StyleID="s62"/>
    <Cell ss:StyleID="s62"/>
    <Cell ss:StyleID="s62"/>
    <Cell ss:StyleID="s62"/>
    <Cell ss:StyleID="s62"/>
    <Cell ss:StyleID="s62"/>
    <Cell ss:StyleID="s62"/>
    <Cell ss:StyleID="s62"/>
    <Cell ss:StyleID="s62"/>
    <Cell ss:StyleID="s62"/>
    <Cell ss:StyleID="s62"/>
    <Cell ss:StyleID="s62"/>
    <Cell ss:StyleID="s62"/>
    <Cell ss:StyleID="s62"/>
    <Cell ss:StyleID="s62"/>
    <Cell ss:StyleID="s62"/>
    <Cell ss:StyleID="s62"/>
    <Cell ss:StyleID="s62"/>
    <Cell ss:StyleID="s62"/>
    <Cell ss:StyleID="s62"/>
    <Cell ss:StyleID="s62"/>
    <Cell ss:StyleID="s62"/>
    <Cell ss:StyleID="s62"/>
    <Cell ss:StyleID="s62"/>
    <Cell ss:StyleID="s62"/>
    <Cell ss:StyleID="s62"/>
    <Cell ss:StyleID="s62"/>
    <Cell ss:StyleID="s62"/>
    <Cell ss:StyleID="s62"/>
    <Cell ss:StyleID="s62"/>
    <Cell ss:StyleID="s62"/>
    <Cell ss:StyleID="s62"/>
    <Cell ss:StyleID="s62"/>
    <Cell ss:StyleID="s62"/>
    <Cell ss:StyleID="s62"/>
    <Cell ss:StyleID="s62"/>
    <Cell ss:StyleID="s62"/>
    <Cell ss:StyleID="s62"/>
    <Cell ss:StyleID="s62"/>
    <Cell ss:StyleID="s62"/>
    <Cell ss:StyleID="s62"/>
    <Cell ss:StyleID="s62"/>
    <Cell ss:StyleID="s62"/>
    <Cell ss:StyleID="s62"/>
    <Cell ss:StyleID="s62"/>
    <Cell ss:StyleID="s62"/>
    <Cell ss:StyleID="s62"/>
    <Cell ss:StyleID="s62"/>
    <Cell ss:StyleID="s62"/>
    <Cell ss:StyleID="s62"/>
    <Cell ss:StyleID="s62"/>
    <Cell ss:StyleID="s62"/>
    <Cell ss:StyleID="s62"/>
    <Cell ss:StyleID="s62"/>
    <Cell ss:StyleID="s62"/>
    <Cell ss:StyleID="s62"/>
    <Cell ss:StyleID="s62"/>
    <Cell ss:StyleID="s62"/>
    <Cell ss:StyleID="s62"/>
    <Cell ss:StyleID="s62"/>
    <Cell ss:StyleID="s62"/>
    <Cell ss:StyleID="s62"/>
    <Cell ss:StyleID="s62"/>
    <Cell ss:StyleID="s62"/>
    <Cell ss:StyleID="s62"/>
    <Cell ss:StyleID="s62"/>
    <Cell ss:StyleID="s62"/>
    <Cell ss:StyleID="s62"/>
    <Cell ss:StyleID="s62"/>
    <Cell ss:StyleID="s62"/>
    <Cell ss:StyleID="s62"/>
    <Cell ss:StyleID="s62"/>
    <Cell ss:StyleID="s62"/>
    <Cell ss:StyleID="s62"/>
    <Cell ss:StyleID="s62"/>
    <Cell ss:StyleID="s62"/>
    <Cell ss:StyleID="s62"/>
    <Cell ss:StyleID="s62"/>
    <Cell ss:StyleID="s62"/>
    <Cell ss:StyleID="s62"/>
    <Cell ss:StyleID="s62"/>
    <Cell ss:StyleID="s62"/>
    <Cell ss:StyleID="s62"/>
    <Cell ss:StyleID="s62"/>
    <Cell ss:StyleID="s62"/>
    <Cell ss:StyleID="s62"/>
    <Cell ss:StyleID="s62"/>
    <Cell ss:StyleID="s62"/>
    <Cell ss:StyleID="s62"/>
    <Cell ss:StyleID="s62"/>
    <Cell ss:StyleID="s62"/>
    <Cell ss:StyleID="s62"/>
    <Cell ss:StyleID="s62"/>
    <Cell ss:StyleID="s62"/>
    <Cell ss:StyleID="s62"/>
    <Cell ss:StyleID="s62"/>
    <Cell ss:StyleID="s62"/>
    <Cell ss:StyleID="s62"/>
    <Cell ss:StyleID="s62"/>
    <Cell ss:StyleID="s62"/>
    <Cell ss:StyleID="s62"/>
    <Cell ss:StyleID="s62"/>
    <Cell ss:StyleID="s62"/>
    <Cell ss:StyleID="s62"/>
    <Cell ss:StyleID="s62"/>
    <Cell ss:StyleID="s62"/>
    <Cell ss:StyleID="s62"/>
    <Cell ss:StyleID="s62"/>
    <Cell ss:StyleID="s62"/>
    <Cell ss:StyleID="s62"/>
    <Cell ss:StyleID="s62"/>
    <Cell ss:StyleID="s62"/>
    <Cell ss:StyleID="s62"/>
    <Cell ss:StyleID="s62"/>
    <Cell ss:StyleID="s62"/>
    <Cell ss:StyleID="s62"/>
    <Cell ss:StyleID="s62"/>
    <Cell ss:StyleID="s62"/>
    <Cell ss:StyleID="s62"/>
    <Cell ss:StyleID="s62"/>
    <Cell ss:StyleID="s62"/>
    <Cell ss:StyleID="s62"/>
    <Cell ss:StyleID="s62"/>
    <Cell ss:StyleID="s62"/>
    <Cell ss:StyleID="s62"/>
    <Cell ss:StyleID="s62"/>
    <Cell ss:StyleID="s62"/>
    <Cell ss:StyleID="s62"/>
    <Cell ss:StyleID="s62"/>
    <Cell ss:StyleID="s62"/>
    <Cell ss:StyleID="s62"/>
    <Cell ss:StyleID="s62"/>
    <Cell ss:StyleID="s62"/>
    <Cell ss:StyleID="s62"/>
    <Cell ss:StyleID="s62"/>
    <Cell ss:StyleID="s62"/>
    <Cell ss:StyleID="s62"/>
    <Cell ss:StyleID="s62"/>
    <Cell ss:StyleID="s62"/>
    <Cell ss:StyleID="s62"/>
    <Cell ss:StyleID="s62"/>
    <Cell ss:StyleID="s62"/>
    <Cell ss:StyleID="s62"/>
    <Cell ss:StyleID="s62"/>
    <Cell ss:StyleID="s62"/>
    <Cell ss:StyleID="s62"/>
    <Cell ss:StyleID="s62"/>
    <Cell ss:StyleID="s62"/>
    <Cell ss:StyleID="s62"/>
    <Cell ss:StyleID="s62"/>
    <Cell ss:StyleID="s62"/>
    <Cell ss:StyleID="s62"/>
    <Cell ss:StyleID="s62"/>
    <Cell ss:StyleID="s62"/>
    <Cell ss:StyleID="s62"/>
    <Cell ss:StyleID="s62"/>
    <Cell ss:StyleID="s62"/>
    <Cell ss:StyleID="s62"/>
    <Cell ss:StyleID="s62"/>
    <Cell ss:StyleID="s62"/>
    <Cell ss:StyleID="s62"/>
    <Cell ss:StyleID="s62"/>
    <Cell ss:StyleID="s62"/>
    <Cell ss:StyleID="s62"/>
    <Cell ss:StyleID="s62"/>
    <Cell ss:StyleID="s62"/>
    <Cell ss:StyleID="s62"/>
    <Cell ss:StyleID="s62"/>
    <Cell ss:StyleID="s62"/>
    <Cell ss:StyleID="s62"/>
    <Cell ss:StyleID="s62"/>
    <Cell ss:StyleID="s62"/>
    <Cell ss:StyleID="s62"/>
    <Cell ss:StyleID="s62"/>
    <Cell ss:StyleID="s62"/>
    <Cell ss:StyleID="s62"/>
    <Cell ss:StyleID="s62"/>
    <Cell ss:StyleID="s62"/>
    <Cell ss:StyleID="s62"/>
    <Cell ss:StyleID="s62"/>
    <Cell ss:StyleID="s62"/>
    <Cell ss:StyleID="s62"/>
    <Cell ss:StyleID="s62"/>
    <Cell ss:StyleID="s62"/>
    <Cell ss:StyleID="s62"/>
    <Cell ss:StyleID="s62"/>
    <Cell ss:StyleID="s62"/>
    <Cell ss:StyleID="s62"/>
    <Cell ss:StyleID="s62"/>
    <Cell ss:StyleID="s62"/>
    <Cell ss:StyleID="s62"/>
    <Cell ss:StyleID="s62"/>
    <Cell ss:StyleID="s62"/>
    <Cell ss:StyleID="s62"/>
    <Cell ss:StyleID="s62"/>
    <Cell ss:StyleID="s62"/>
    <Cell ss:StyleID="s62"/>
    <Cell ss:StyleID="s62"/>
    <Cell ss:StyleID="s62"/>
    <Cell ss:StyleID="s62"/>
    <Cell ss:StyleID="s62"/>
    <Cell ss:StyleID="s62"/>
    <Cell ss:StyleID="s62"/>
    <Cell ss:StyleID="s62"/>
    <Cell ss:StyleID="s62"/>
    <Cell ss:StyleID="s62"/>
    <Cell ss:StyleID="s62"/>
    <Cell ss:StyleID="s62"/>
    <Cell ss:StyleID="s62"/>
    <Cell ss:StyleID="s62"/>
    <Cell ss:StyleID="s62"/>
    <Cell ss:StyleID="s62"/>
    <Cell ss:StyleID="s62"/>
    <Cell ss:StyleID="s62"/>
    <Cell ss:StyleID="s62"/>
    <Cell ss:StyleID="s62"/>
    <Cell ss:StyleID="s62"/>
    <Cell ss:StyleID="s62"/>
    <Cell ss:StyleID="s62"/>
    <Cell ss:StyleID="s62"/>
    <Cell ss:StyleID="s62"/>
    <Cell ss:StyleID="s62"/>
    <Cell ss:StyleID="s62"/>
    <Cell ss:StyleID="s62"/>
    <Cell ss:StyleID="s62"/>
    <Cell ss:StyleID="s62"/>
    <Cell ss:StyleID="s62"/>
    <Cell ss:StyleID="s62"/>
    <Cell ss:StyleID="s62"/>
    <Cell ss:StyleID="s62"/>
    <Cell ss:StyleID="s62"/>
    <Cell ss:StyleID="s62"/>
    <Cell ss:StyleID="s62"/>
    <Cell ss:StyleID="s62"/>
    <Cell ss:StyleID="s62"/>
    <Cell ss:StyleID="s62"/>
    <Cell ss:StyleID="s62"/>
    <Cell ss:StyleID="s62"/>
    <Cell ss:StyleID="s62"/>
    <Cell ss:StyleID="s62"/>
    <Cell ss:StyleID="s62"/>
    <Cell ss:StyleID="s62"/>
    <Cell ss:StyleID="s62"/>
    <Cell ss:StyleID="s62"/>
    <Cell ss:StyleID="s62"/>
    <Cell ss:StyleID="s62"/>
    <Cell ss:StyleID="s62"/>
    <Cell ss:StyleID="s62"/>
    <Cell ss:StyleID="s62"/>
    <Cell ss:StyleID="s62"/>
    <Cell ss:StyleID="s62"/>
    <Cell ss:StyleID="s62"/>
    <Cell ss:StyleID="s62"/>
    <Cell ss:StyleID="s62"/>
    <Cell ss:StyleID="s62"/>
    <Cell ss:StyleID="s62"/>
    <Cell ss:StyleID="s62"/>
    <Cell ss:StyleID="s62"/>
    <Cell ss:StyleID="s62"/>
    <Cell ss:StyleID="s62"/>
    <Cell ss:StyleID="s62"/>
    <Cell ss:StyleID="s62"/>
    <Cell ss:StyleID="s62"/>
    <Cell ss:StyleID="s62"/>
    <Cell ss:StyleID="s62"/>
    <Cell ss:StyleID="s62"/>
    <Cell ss:StyleID="s62"/>
    <Cell ss:StyleID="s62"/>
    <Cell ss:StyleID="s62"/>
    <Cell ss:StyleID="s62"/>
    <Cell ss:StyleID="s62"/>
    <Cell ss:StyleID="s62"/>
    <Cell ss:StyleID="s62"/>
    <Cell ss:StyleID="s62"/>
    <Cell ss:StyleID="s62"/>
    <Cell ss:StyleID="s62"/>
    <Cell ss:StyleID="s62"/>
    <Cell ss:StyleID="s62"/>
    <Cell ss:StyleID="s62"/>
    <Cell ss:StyleID="s62"/>
    <Cell ss:StyleID="s62"/>
    <Cell ss:StyleID="s62"/>
    <Cell ss:StyleID="s62"/>
    <Cell ss:StyleID="s62"/>
    <Cell ss:StyleID="s62"/>
    <Cell ss:StyleID="s62"/>
    <Cell ss:StyleID="s62"/>
    <Cell ss:StyleID="s62"/>
    <Cell ss:StyleID="s62"/>
    <Cell ss:StyleID="s62"/>
    <Cell ss:StyleID="s62"/>
    <Cell ss:StyleID="s62"/>
    <Cell ss:StyleID="s62"/>
    <Cell ss:StyleID="s62"/>
    <Cell ss:StyleID="s62"/>
    <Cell ss:StyleID="s62"/>
    <Cell ss:StyleID="s62"/>
    <Cell ss:StyleID="s62"/>
    <Cell ss:StyleID="s62"/>
    <Cell ss:StyleID="s62"/>
    <Cell ss:StyleID="s62"/>
    <Cell ss:StyleID="s62"/>
    <Cell ss:StyleID="s62"/>
    <Cell ss:StyleID="s62"/>
    <Cell ss:StyleID="s62"/>
    <Cell ss:StyleID="s62"/>
    <Cell ss:StyleID="s62"/>
    <Cell ss:StyleID="s62"/>
    <Cell ss:StyleID="s62"/>
    <Cell ss:StyleID="s62"/>
    <Cell ss:StyleID="s62"/>
    <Cell ss:StyleID="s62"/>
    <Cell ss:StyleID="s62"/>
    <Cell ss:StyleID="s62"/>
    <Cell ss:StyleID="s62"/>
    <Cell ss:StyleID="s62"/>
    <Cell ss:StyleID="s62"/>
    <Cell ss:StyleID="s62"/>
    <Cell ss:StyleID="s62"/>
    <Cell ss:StyleID="s62"/>
    <Cell ss:StyleID="s62"/>
    <Cell ss:StyleID="s62"/>
    <Cell ss:StyleID="s62"/>
    <Cell ss:StyleID="s62"/>
    <Cell ss:StyleID="s62"/>
    <Cell ss:StyleID="s62"/>
    <Cell ss:StyleID="s62"/>
    <Cell ss:StyleID="s62"/>
    <Cell ss:StyleID="s62"/>
    <Cell ss:StyleID="s62"/>
    <Cell ss:StyleID="s62"/>
    <Cell ss:StyleID="s62"/>
    <Cell ss:StyleID="s62"/>
    <Cell ss:StyleID="s62"/>
    <Cell ss:StyleID="s62"/>
    <Cell ss:StyleID="s62"/>
    <Cell ss:StyleID="s62"/>
    <Cell ss:StyleID="s62"/>
    <Cell ss:StyleID="s62"/>
    <Cell ss:StyleID="s62"/>
    <Cell ss:StyleID="s62"/>
    <Cell ss:StyleID="s62"/>
    <Cell ss:StyleID="s62"/>
    <Cell ss:StyleID="s62"/>
    <Cell ss:StyleID="s62"/>
    <Cell ss:StyleID="s62"/>
    <Cell ss:StyleID="s62"/>
    <Cell ss:StyleID="s62"/>
    <Cell ss:StyleID="s62"/>
    <Cell ss:StyleID="s62"/>
    <Cell ss:StyleID="s62"/>
    <Cell ss:StyleID="s62"/>
    <Cell ss:StyleID="s62"/>
    <Cell ss:StyleID="s62"/>
    <Cell ss:StyleID="s62"/>
    <Cell ss:StyleID="s62"/>
    <Cell ss:StyleID="s62"/>
    <Cell ss:StyleID="s62"/>
    <Cell ss:StyleID="s62"/>
    <Cell ss:StyleID="s62"/>
    <Cell ss:StyleID="s62"/>
    <Cell ss:StyleID="s62"/>
    <Cell ss:StyleID="s62"/>
    <Cell ss:StyleID="s62"/>
    <Cell ss:StyleID="s62"/>
    <Cell ss:StyleID="s62"/>
    <Cell ss:StyleID="s62"/>
    <Cell ss:StyleID="s62"/>
    <Cell ss:StyleID="s62"/>
    <Cell ss:StyleID="s62"/>
    <Cell ss:StyleID="s62"/>
    <Cell ss:StyleID="s62"/>
    <Cell ss:StyleID="s62"/>
    <Cell ss:StyleID="s62"/>
    <Cell ss:StyleID="s62"/>
    <Cell ss:StyleID="s62"/>
    <Cell ss:StyleID="s62"/>
    <Cell ss:StyleID="s62"/>
    <Cell ss:StyleID="s62"/>
    <Cell ss:StyleID="s62"/>
    <Cell ss:StyleID="s62"/>
    <Cell ss:StyleID="s62"/>
    <Cell ss:StyleID="s62"/>
    <Cell ss:StyleID="s62"/>
    <Cell ss:StyleID="s62"/>
    <Cell ss:StyleID="s62"/>
    <Cell ss:StyleID="s62"/>
    <Cell ss:StyleID="s62"/>
    <Cell ss:StyleID="s62"/>
    <Cell ss:StyleID="s62"/>
    <Cell ss:StyleID="s62"/>
    <Cell ss:StyleID="s62"/>
    <Cell ss:StyleID="s62"/>
    <Cell ss:StyleID="s62"/>
    <Cell ss:StyleID="s62"/>
    <Cell ss:StyleID="s62"/>
    <Cell ss:StyleID="s62"/>
    <Cell ss:StyleID="s62"/>
    <Cell ss:StyleID="s62"/>
    <Cell ss:StyleID="s62"/>
    <Cell ss:StyleID="s62"/>
    <Cell ss:StyleID="s62"/>
    <Cell ss:StyleID="s62"/>
    <Cell ss:StyleID="s62"/>
    <Cell ss:StyleID="s62"/>
    <Cell ss:StyleID="s62"/>
    <Cell ss:StyleID="s62"/>
    <Cell ss:StyleID="s62"/>
    <Cell ss:StyleID="s62"/>
    <Cell ss:StyleID="s62"/>
    <Cell ss:StyleID="s62"/>
    <Cell ss:StyleID="s62"/>
    <Cell ss:StyleID="s62"/>
    <Cell ss:StyleID="s62"/>
    <Cell ss:StyleID="s62"/>
    <Cell ss:StyleID="s62"/>
    <Cell ss:StyleID="s62"/>
    <Cell ss:StyleID="s62"/>
    <Cell ss:StyleID="s62"/>
    <Cell ss:StyleID="s62"/>
    <Cell ss:StyleID="s62"/>
    <Cell ss:StyleID="s62"/>
    <Cell ss:StyleID="s62"/>
    <Cell ss:StyleID="s62"/>
    <Cell ss:StyleID="s62"/>
    <Cell ss:StyleID="s62"/>
    <Cell ss:StyleID="s62"/>
    <Cell ss:StyleID="s62"/>
    <Cell ss:StyleID="s62"/>
    <Cell ss:StyleID="s62"/>
    <Cell ss:StyleID="s62"/>
    <Cell ss:StyleID="s62"/>
    <Cell ss:StyleID="s62"/>
    <Cell ss:StyleID="s62"/>
    <Cell ss:StyleID="s62"/>
    <Cell ss:StyleID="s62"/>
    <Cell ss:StyleID="s62"/>
    <Cell ss:StyleID="s62"/>
    <Cell ss:StyleID="s62"/>
    <Cell ss:StyleID="s62"/>
    <Cell ss:StyleID="s62"/>
    <Cell ss:StyleID="s62"/>
    <Cell ss:StyleID="s62"/>
    <Cell ss:StyleID="s62"/>
    <Cell ss:StyleID="s62"/>
    <Cell ss:StyleID="s62"/>
    <Cell ss:StyleID="s62"/>
    <Cell ss:StyleID="s62"/>
    <Cell ss:StyleID="s62"/>
    <Cell ss:StyleID="s62"/>
    <Cell ss:StyleID="s62"/>
    <Cell ss:StyleID="s62"/>
    <Cell ss:StyleID="s62"/>
    <Cell ss:StyleID="s62"/>
    <Cell ss:StyleID="s62"/>
    <Cell ss:StyleID="s62"/>
    <Cell ss:StyleID="s62"/>
    <Cell ss:StyleID="s62"/>
    <Cell ss:StyleID="s62"/>
    <Cell ss:StyleID="s62"/>
    <Cell ss:StyleID="s62"/>
    <Cell ss:StyleID="s62"/>
    <Cell ss:StyleID="s62"/>
    <Cell ss:StyleID="s62"/>
    <Cell ss:StyleID="s62"/>
    <Cell ss:StyleID="s62"/>
    <Cell ss:StyleID="s62"/>
    <Cell ss:StyleID="s62"/>
    <Cell ss:StyleID="s62"/>
    <Cell ss:StyleID="s62"/>
    <Cell ss:StyleID="s62"/>
    <Cell ss:StyleID="s62"/>
    <Cell ss:StyleID="s62"/>
    <Cell ss:StyleID="s62"/>
    <Cell ss:StyleID="s62"/>
    <Cell ss:StyleID="s62"/>
    <Cell ss:StyleID="s62"/>
    <Cell ss:StyleID="s62"/>
    <Cell ss:StyleID="s62"/>
    <Cell ss:StyleID="s62"/>
    <Cell ss:StyleID="s62"/>
    <Cell ss:StyleID="s62"/>
    <Cell ss:StyleID="s62"/>
    <Cell ss:StyleID="s62"/>
    <Cell ss:StyleID="s62"/>
    <Cell ss:StyleID="s62"/>
    <Cell ss:StyleID="s62"/>
    <Cell ss:StyleID="s62"/>
    <Cell ss:StyleID="s62"/>
    <Cell ss:StyleID="s62"/>
    <Cell ss:StyleID="s62"/>
    <Cell ss:StyleID="s62"/>
    <Cell ss:StyleID="s62"/>
    <Cell ss:StyleID="s62"/>
    <Cell ss:StyleID="s62"/>
    <Cell ss:StyleID="s62"/>
    <Cell ss:StyleID="s62"/>
    <Cell ss:StyleID="s62"/>
    <Cell ss:StyleID="s62"/>
    <Cell ss:StyleID="s62"/>
    <Cell ss:StyleID="s62"/>
    <Cell ss:StyleID="s62"/>
    <Cell ss:StyleID="s62"/>
    <Cell ss:StyleID="s62"/>
    <Cell ss:StyleID="s62"/>
    <Cell ss:StyleID="s62"/>
    <Cell ss:StyleID="s62"/>
    <Cell ss:StyleID="s62"/>
    <Cell ss:StyleID="s62"/>
    <Cell ss:StyleID="s62"/>
    <Cell ss:StyleID="s62"/>
    <Cell ss:StyleID="s62"/>
    <Cell ss:StyleID="s62"/>
    <Cell ss:StyleID="s62"/>
    <Cell ss:StyleID="s62"/>
    <Cell ss:StyleID="s62"/>
    <Cell ss:StyleID="s62"/>
    <Cell ss:StyleID="s62"/>
    <Cell ss:StyleID="s62"/>
    <Cell ss:StyleID="s62"/>
    <Cell ss:StyleID="s62"/>
    <Cell ss:StyleID="s62"/>
    <Cell ss:StyleID="s62"/>
    <Cell ss:StyleID="s62"/>
    <Cell ss:StyleID="s62"/>
    <Cell ss:StyleID="s62"/>
    <Cell ss:StyleID="s62"/>
    <Cell ss:StyleID="s62"/>
    <Cell ss:StyleID="s62"/>
    <Cell ss:StyleID="s62"/>
    <Cell ss:StyleID="s62"/>
    <Cell ss:StyleID="s62"/>
    <Cell ss:StyleID="s62"/>
    <Cell ss:StyleID="s62"/>
    <Cell ss:StyleID="s62"/>
    <Cell ss:StyleID="s62"/>
    <Cell ss:StyleID="s62"/>
    <Cell ss:StyleID="s62"/>
    <Cell ss:StyleID="s62"/>
    <Cell ss:StyleID="s62"/>
    <Cell ss:StyleID="s62"/>
    <Cell ss:StyleID="s62"/>
    <Cell ss:StyleID="s62"/>
    <Cell ss:StyleID="s62"/>
    <Cell ss:StyleID="s62"/>
    <Cell ss:StyleID="s62"/>
    <Cell ss:StyleID="s62"/>
    <Cell ss:StyleID="s62"/>
    <Cell ss:StyleID="s62"/>
    <Cell ss:StyleID="s62"/>
    <Cell ss:StyleID="s62"/>
    <Cell ss:StyleID="s62"/>
    <Cell ss:StyleID="s62"/>
    <Cell ss:StyleID="s62"/>
    <Cell ss:StyleID="s62"/>
    <Cell ss:StyleID="s62"/>
    <Cell ss:StyleID="s62"/>
    <Cell ss:StyleID="s62"/>
    <Cell ss:StyleID="s62"/>
    <Cell ss:StyleID="s62"/>
    <Cell ss:StyleID="s62"/>
    <Cell ss:StyleID="s62"/>
    <Cell ss:StyleID="s62"/>
    <Cell ss:StyleID="s62"/>
    <Cell ss:StyleID="s62"/>
    <Cell ss:StyleID="s62"/>
    <Cell ss:StyleID="s62"/>
    <Cell ss:StyleID="s62"/>
    <Cell ss:StyleID="s62"/>
    <Cell ss:StyleID="s62"/>
    <Cell ss:StyleID="s62"/>
    <Cell ss:StyleID="s62"/>
    <Cell ss:StyleID="s62"/>
    <Cell ss:StyleID="s62"/>
    <Cell ss:StyleID="s62"/>
    <Cell ss:StyleID="s62"/>
    <Cell ss:StyleID="s62"/>
    <Cell ss:StyleID="s62"/>
    <Cell ss:StyleID="s62"/>
    <Cell ss:StyleID="s62"/>
    <Cell ss:StyleID="s62"/>
    <Cell ss:StyleID="s62"/>
    <Cell ss:StyleID="s62"/>
    <Cell ss:StyleID="s62"/>
    <Cell ss:StyleID="s62"/>
    <Cell ss:StyleID="s62"/>
    <Cell ss:StyleID="s62"/>
    <Cell ss:StyleID="s62"/>
    <Cell ss:StyleID="s62"/>
    <Cell ss:StyleID="s62"/>
    <Cell ss:StyleID="s62"/>
    <Cell ss:StyleID="s62"/>
    <Cell ss:StyleID="s62"/>
    <Cell ss:StyleID="s62"/>
    <Cell ss:StyleID="s62"/>
    <Cell ss:StyleID="s62"/>
    <Cell ss:StyleID="s62"/>
    <Cell ss:StyleID="s62"/>
    <Cell ss:StyleID="s62"/>
    <Cell ss:StyleID="s62"/>
    <Cell ss:StyleID="s62"/>
    <Cell ss:StyleID="s62"/>
    <Cell ss:StyleID="s62"/>
    <Cell ss:StyleID="s62"/>
    <Cell ss:StyleID="s62"/>
    <Cell ss:StyleID="s62"/>
    <Cell ss:StyleID="s62"/>
    <Cell ss:StyleID="s62"/>
    <Cell ss:StyleID="s62"/>
    <Cell ss:StyleID="s62"/>
    <Cell ss:StyleID="s62"/>
    <Cell ss:StyleID="s62"/>
    <Cell ss:StyleID="s62"/>
    <Cell ss:StyleID="s62"/>
    <Cell ss:StyleID="s62"/>
    <Cell ss:StyleID="s62"/>
    <Cell ss:StyleID="s62"/>
    <Cell ss:StyleID="s62"/>
    <Cell ss:StyleID="s62"/>
    <Cell ss:StyleID="s62"/>
    <Cell ss:StyleID="s62"/>
    <Cell ss:StyleID="s62"/>
    <Cell ss:StyleID="s62"/>
    <Cell ss:StyleID="s62"/>
    <Cell ss:StyleID="s62"/>
    <Cell ss:StyleID="s62"/>
    <Cell ss:StyleID="s62"/>
    <Cell ss:StyleID="s62"/>
    <Cell ss:StyleID="s62"/>
    <Cell ss:StyleID="s62"/>
    <Cell ss:StyleID="s62"/>
    <Cell ss:StyleID="s62"/>
    <Cell ss:StyleID="s62"/>
    <Cell ss:StyleID="s62"/>
    <Cell ss:StyleID="s62"/>
    <Cell ss:StyleID="s62"/>
    <Cell ss:StyleID="s62"/>
    <Cell ss:StyleID="s62"/>
    <Cell ss:StyleID="s62"/>
    <Cell ss:StyleID="s62"/>
    <Cell ss:StyleID="s62"/>
    <Cell ss:StyleID="s62"/>
    <Cell ss:StyleID="s62"/>
    <Cell ss:StyleID="s62"/>
    <Cell ss:StyleID="s62"/>
    <Cell ss:StyleID="s62"/>
    <Cell ss:StyleID="s62"/>
    <Cell ss:StyleID="s62"/>
    <Cell ss:StyleID="s62"/>
    <Cell ss:StyleID="s62"/>
    <Cell ss:StyleID="s62"/>
    <Cell ss:StyleID="s62"/>
    <Cell ss:StyleID="s62"/>
    <Cell ss:StyleID="s62"/>
    <Cell ss:StyleID="s62"/>
    <Cell ss:StyleID="s62"/>
    <Cell ss:StyleID="s62"/>
    <Cell ss:StyleID="s62"/>
    <Cell ss:StyleID="s62"/>
    <Cell ss:StyleID="s62"/>
    <Cell ss:StyleID="s62"/>
    <Cell ss:StyleID="s62"/>
    <Cell ss:StyleID="s62"/>
    <Cell ss:StyleID="s62"/>
    <Cell ss:StyleID="s62"/>
    <Cell ss:StyleID="s62"/>
    <Cell ss:StyleID="s62"/>
    <Cell ss:StyleID="s62"/>
    <Cell ss:StyleID="s62"/>
    <Cell ss:StyleID="s62"/>
    <Cell ss:StyleID="s62"/>
    <Cell ss:StyleID="s62"/>
    <Cell ss:StyleID="s62"/>
    <Cell ss:StyleID="s62"/>
    <Cell ss:StyleID="s62"/>
    <Cell ss:StyleID="s62"/>
    <Cell ss:StyleID="s62"/>
    <Cell ss:StyleID="s62"/>
    <Cell ss:StyleID="s62"/>
    <Cell ss:StyleID="s62"/>
    <Cell ss:StyleID="s62"/>
    <Cell ss:StyleID="s62"/>
    <Cell ss:StyleID="s62"/>
    <Cell ss:StyleID="s62"/>
    <Cell ss:StyleID="s62"/>
    <Cell ss:StyleID="s62"/>
    <Cell ss:StyleID="s62"/>
    <Cell ss:StyleID="s62"/>
    <Cell ss:StyleID="s62"/>
    <Cell ss:StyleID="s62"/>
    <Cell ss:StyleID="s62"/>
    <Cell ss:StyleID="s62"/>
    <Cell ss:StyleID="s62"/>
    <Cell ss:StyleID="s62"/>
    <Cell ss:StyleID="s62"/>
    <Cell ss:StyleID="s62"/>
    <Cell ss:StyleID="s62"/>
    <Cell ss:StyleID="s62"/>
    <Cell ss:StyleID="s62"/>
    <Cell ss:StyleID="s62"/>
    <Cell ss:StyleID="s62"/>
    <Cell ss:StyleID="s62"/>
    <Cell ss:StyleID="s62"/>
    <Cell ss:StyleID="s62"/>
    <Cell ss:StyleID="s62"/>
    <Cell ss:StyleID="s62"/>
    <Cell ss:StyleID="s62"/>
    <Cell ss:StyleID="s62"/>
    <Cell ss:StyleID="s62"/>
    <Cell ss:StyleID="s62"/>
    <Cell ss:StyleID="s62"/>
    <Cell ss:StyleID="s62"/>
    <Cell ss:StyleID="s62"/>
    <Cell ss:StyleID="s62"/>
    <Cell ss:StyleID="s62"/>
    <Cell ss:StyleID="s62"/>
    <Cell ss:StyleID="s62"/>
    <Cell ss:StyleID="s62"/>
    <Cell ss:StyleID="s62"/>
    <Cell ss:StyleID="s62"/>
    <Cell ss:StyleID="s62"/>
    <Cell ss:StyleID="s62"/>
    <Cell ss:StyleID="s62"/>
    <Cell ss:StyleID="s62"/>
    <Cell ss:StyleID="s62"/>
    <Cell ss:StyleID="s62"/>
    <Cell ss:StyleID="s62"/>
    <Cell ss:StyleID="s62"/>
    <Cell ss:StyleID="s62"/>
    <Cell ss:StyleID="s62"/>
    <Cell ss:StyleID="s62"/>
    <Cell ss:StyleID="s62"/>
    <Cell ss:StyleID="s62"/>
    <Cell ss:StyleID="s62"/>
    <Cell ss:StyleID="s62"/>
    <Cell ss:StyleID="s62"/>
    <Cell ss:StyleID="s62"/>
    <Cell ss:StyleID="s62"/>
    <Cell ss:StyleID="s62"/>
    <Cell ss:StyleID="s62"/>
    <Cell ss:StyleID="s62"/>
    <Cell ss:StyleID="s62"/>
    <Cell ss:StyleID="s62"/>
    <Cell ss:StyleID="s62"/>
    <Cell ss:StyleID="s62"/>
    <Cell ss:StyleID="s62"/>
    <Cell ss:StyleID="s62"/>
    <Cell ss:StyleID="s62"/>
    <Cell ss:StyleID="s62"/>
    <Cell ss:StyleID="s62"/>
    <Cell ss:StyleID="s62"/>
    <Cell ss:StyleID="s62"/>
    <Cell ss:StyleID="s62"/>
    <Cell ss:StyleID="s62"/>
    <Cell ss:StyleID="s62"/>
    <Cell ss:StyleID="s62"/>
    <Cell ss:StyleID="s62"/>
    <Cell ss:StyleID="s62"/>
    <Cell ss:StyleID="s62"/>
    <Cell ss:StyleID="s62"/>
    <Cell ss:StyleID="s62"/>
    <Cell ss:StyleID="s62"/>
    <Cell ss:StyleID="s62"/>
    <Cell ss:StyleID="s62"/>
    <Cell ss:StyleID="s62"/>
    <Cell ss:StyleID="s62"/>
    <Cell ss:StyleID="s62"/>
    <Cell ss:StyleID="s62"/>
    <Cell ss:StyleID="s62"/>
    <Cell ss:StyleID="s62"/>
    <Cell ss:StyleID="s62"/>
    <Cell ss:StyleID="s62"/>
    <Cell ss:StyleID="s62"/>
    <Cell ss:StyleID="s62"/>
    <Cell ss:StyleID="s62"/>
    <Cell ss:StyleID="s62"/>
    <Cell ss:StyleID="s62"/>
    <Cell ss:StyleID="s62"/>
    <Cell ss:StyleID="s62"/>
    <Cell ss:StyleID="s62"/>
    <Cell ss:StyleID="s62"/>
    <Cell ss:StyleID="s62"/>
    <Cell ss:StyleID="s62"/>
    <Cell ss:StyleID="s62"/>
    <Cell ss:StyleID="s62"/>
    <Cell ss:StyleID="s62"/>
    <Cell ss:StyleID="s62"/>
    <Cell ss:StyleID="s62"/>
    <Cell ss:StyleID="s62"/>
    <Cell ss:StyleID="s62"/>
    <Cell ss:StyleID="s62"/>
    <Cell ss:StyleID="s62"/>
    <Cell ss:StyleID="s62"/>
    <Cell ss:StyleID="s62"/>
    <Cell ss:StyleID="s62"/>
    <Cell ss:StyleID="s62"/>
    <Cell ss:StyleID="s62"/>
    <Cell ss:StyleID="s62"/>
    <Cell ss:StyleID="s62"/>
    <Cell ss:StyleID="s62"/>
    <Cell ss:StyleID="s62"/>
    <Cell ss:StyleID="s62"/>
    <Cell ss:StyleID="s62"/>
    <Cell ss:StyleID="s62"/>
    <Cell ss:StyleID="s62"/>
    <Cell ss:StyleID="s62"/>
    <Cell ss:StyleID="s62"/>
    <Cell ss:StyleID="s62"/>
    <Cell ss:StyleID="s62"/>
    <Cell ss:StyleID="s62"/>
    <Cell ss:StyleID="s62"/>
    <Cell ss:StyleID="s62"/>
    <Cell ss:StyleID="s62"/>
    <Cell ss:StyleID="s62"/>
    <Cell ss:StyleID="s62"/>
    <Cell ss:StyleID="s62"/>
    <Cell ss:StyleID="s62"/>
    <Cell ss:StyleID="s62"/>
    <Cell ss:StyleID="s62"/>
    <Cell ss:StyleID="s62"/>
    <Cell ss:StyleID="s62"/>
    <Cell ss:StyleID="s62"/>
    <Cell ss:StyleID="s62"/>
    <Cell ss:StyleID="s62"/>
    <Cell ss:StyleID="s62"/>
    <Cell ss:StyleID="s62"/>
    <Cell ss:StyleID="s62"/>
    <Cell ss:StyleID="s62"/>
    <Cell ss:StyleID="s62"/>
    <Cell ss:StyleID="s62"/>
    <Cell ss:StyleID="s62"/>
    <Cell ss:StyleID="s62"/>
    <Cell ss:StyleID="s62"/>
    <Cell ss:StyleID="s62"/>
    <Cell ss:StyleID="s62"/>
    <Cell ss:StyleID="s62"/>
    <Cell ss:StyleID="s62"/>
    <Cell ss:StyleID="s62"/>
    <Cell ss:StyleID="s62"/>
    <Cell ss:StyleID="s62"/>
    <Cell ss:StyleID="s62"/>
    <Cell ss:StyleID="s62"/>
    <Cell ss:StyleID="s62"/>
    <Cell ss:StyleID="s62"/>
    <Cell ss:StyleID="s62"/>
    <Cell ss:StyleID="s62"/>
    <Cell ss:StyleID="s62"/>
    <Cell ss:StyleID="s62"/>
    <Cell ss:StyleID="s62"/>
    <Cell ss:StyleID="s62"/>
    <Cell ss:StyleID="s62"/>
    <Cell ss:StyleID="s62"/>
    <Cell ss:StyleID="s62"/>
    <Cell ss:StyleID="s62"/>
    <Cell ss:StyleID="s62"/>
    <Cell ss:StyleID="s62"/>
    <Cell ss:StyleID="s62"/>
    <Cell ss:StyleID="s62"/>
    <Cell ss:StyleID="s62"/>
    <Cell ss:StyleID="s62"/>
    <Cell ss:StyleID="s62"/>
    <Cell ss:StyleID="s62"/>
    <Cell ss:StyleID="s62"/>
    <Cell ss:StyleID="s62"/>
    <Cell ss:StyleID="s62"/>
    <Cell ss:StyleID="s62"/>
    <Cell ss:StyleID="s62"/>
    <Cell ss:StyleID="s62"/>
    <Cell ss:StyleID="s62"/>
    <Cell ss:StyleID="s62"/>
    <Cell ss:StyleID="s62"/>
    <Cell ss:StyleID="s62"/>
    <Cell ss:StyleID="s62"/>
    <Cell ss:StyleID="s62"/>
    <Cell ss:StyleID="s62"/>
    <Cell ss:StyleID="s62"/>
    <Cell ss:StyleID="s62"/>
    <Cell ss:StyleID="s62"/>
    <Cell ss:StyleID="s62"/>
    <Cell ss:StyleID="s62"/>
    <Cell ss:StyleID="s62"/>
    <Cell ss:StyleID="s62"/>
    <Cell ss:StyleID="s62"/>
    <Cell ss:StyleID="s62"/>
    <Cell ss:StyleID="s62"/>
    <Cell ss:StyleID="s62"/>
    <Cell ss:StyleID="s62"/>
    <Cell ss:StyleID="s62"/>
    <Cell ss:StyleID="s62"/>
    <Cell ss:StyleID="s62"/>
    <Cell ss:StyleID="s62"/>
    <Cell ss:StyleID="s62"/>
    <Cell ss:StyleID="s62"/>
    <Cell ss:StyleID="s62"/>
    <Cell ss:StyleID="s62"/>
    <Cell ss:StyleID="s62"/>
    <Cell ss:StyleID="s62"/>
    <Cell ss:StyleID="s62"/>
    <Cell ss:StyleID="s62"/>
    <Cell ss:StyleID="s62"/>
    <Cell ss:StyleID="s62"/>
    <Cell ss:StyleID="s62"/>
    <Cell ss:StyleID="s62"/>
    <Cell ss:StyleID="s62"/>
    <Cell ss:StyleID="s62"/>
    <Cell ss:StyleID="s62"/>
    <Cell ss:StyleID="s62"/>
    <Cell ss:StyleID="s62"/>
    <Cell ss:StyleID="s62"/>
    <Cell ss:StyleID="s62"/>
    <Cell ss:StyleID="s62"/>
    <Cell ss:StyleID="s62"/>
    <Cell ss:StyleID="s62"/>
    <Cell ss:StyleID="s62"/>
    <Cell ss:StyleID="s62"/>
    <Cell ss:StyleID="s62"/>
    <Cell ss:StyleID="s62"/>
    <Cell ss:StyleID="s62"/>
    <Cell ss:StyleID="s62"/>
    <Cell ss:StyleID="s62"/>
    <Cell ss:StyleID="s62"/>
    <Cell ss:StyleID="s62"/>
    <Cell ss:StyleID="s62"/>
    <Cell ss:StyleID="s62"/>
    <Cell ss:StyleID="s62"/>
    <Cell ss:StyleID="s62"/>
    <Cell ss:StyleID="s62"/>
    <Cell ss:StyleID="s62"/>
    <Cell ss:StyleID="s62"/>
    <Cell ss:StyleID="s62"/>
    <Cell ss:StyleID="s62"/>
    <Cell ss:StyleID="s62"/>
    <Cell ss:StyleID="s62"/>
    <Cell ss:StyleID="s62"/>
    <Cell ss:StyleID="s62"/>
    <Cell ss:StyleID="s62"/>
    <Cell ss:StyleID="s62"/>
    <Cell ss:StyleID="s62"/>
    <Cell ss:StyleID="s62"/>
    <Cell ss:StyleID="s62"/>
    <Cell ss:StyleID="s62"/>
    <Cell ss:StyleID="s62"/>
    <Cell ss:StyleID="s62"/>
    <Cell ss:StyleID="s62"/>
    <Cell ss:StyleID="s62"/>
    <Cell ss:StyleID="s62"/>
    <Cell ss:StyleID="s62"/>
    <Cell ss:StyleID="s62"/>
    <Cell ss:StyleID="s62"/>
    <Cell ss:StyleID="s62"/>
    <Cell ss:StyleID="s62"/>
    <Cell ss:StyleID="s62"/>
    <Cell ss:StyleID="s62"/>
    <Cell ss:StyleID="s62"/>
    <Cell ss:StyleID="s62"/>
    <Cell ss:StyleID="s62"/>
    <Cell ss:StyleID="s62"/>
    <Cell ss:StyleID="s62"/>
    <Cell ss:StyleID="s62"/>
    <Cell ss:StyleID="s62"/>
    <Cell ss:StyleID="s62"/>
    <Cell ss:StyleID="s62"/>
    <Cell ss:StyleID="s62"/>
    <Cell ss:StyleID="s62"/>
    <Cell ss:StyleID="s62"/>
    <Cell ss:StyleID="s62"/>
    <Cell ss:StyleID="s62"/>
    <Cell ss:StyleID="s62"/>
    <Cell ss:StyleID="s62"/>
    <Cell ss:StyleID="s62"/>
    <Cell ss:StyleID="s62"/>
    <Cell ss:StyleID="s62"/>
    <Cell ss:StyleID="s62"/>
    <Cell ss:StyleID="s62"/>
    <Cell ss:StyleID="s62"/>
    <Cell ss:StyleID="s62"/>
    <Cell ss:StyleID="s62"/>
    <Cell ss:StyleID="s62"/>
    <Cell ss:StyleID="s62"/>
    <Cell ss:StyleID="s62"/>
    <Cell ss:StyleID="s62"/>
    <Cell ss:StyleID="s62"/>
    <Cell ss:StyleID="s62"/>
    <Cell ss:StyleID="s62"/>
    <Cell ss:StyleID="s62"/>
    <Cell ss:StyleID="s62"/>
    <Cell ss:StyleID="s62"/>
    <Cell ss:StyleID="s62"/>
    <Cell ss:StyleID="s62"/>
    <Cell ss:StyleID="s62"/>
    <Cell ss:StyleID="s62"/>
    <Cell ss:StyleID="s62"/>
    <Cell ss:StyleID="s62"/>
    <Cell ss:StyleID="s62"/>
    <Cell ss:StyleID="s62"/>
    <Cell ss:StyleID="s62"/>
    <Cell ss:StyleID="s62"/>
    <Cell ss:StyleID="s62"/>
    <Cell ss:StyleID="s62"/>
    <Cell ss:StyleID="s62"/>
    <Cell ss:StyleID="s62"/>
    <Cell ss:StyleID="s62"/>
    <Cell ss:StyleID="s62"/>
    <Cell ss:StyleID="s62"/>
    <Cell ss:StyleID="s62"/>
    <Cell ss:StyleID="s62"/>
    <Cell ss:StyleID="s62"/>
    <Cell ss:StyleID="s62"/>
    <Cell ss:StyleID="s62"/>
    <Cell ss:StyleID="s62"/>
    <Cell ss:StyleID="s62"/>
    <Cell ss:StyleID="s62"/>
    <Cell ss:StyleID="s62"/>
    <Cell ss:StyleID="s62"/>
    <Cell ss:StyleID="s62"/>
    <Cell ss:StyleID="s62"/>
    <Cell ss:StyleID="s62"/>
    <Cell ss:StyleID="s62"/>
    <Cell ss:StyleID="s62"/>
    <Cell ss:StyleID="s62"/>
    <Cell ss:StyleID="s62"/>
    <Cell ss:StyleID="s62"/>
    <Cell ss:StyleID="s62"/>
    <Cell ss:StyleID="s62"/>
    <Cell ss:StyleID="s62"/>
    <Cell ss:StyleID="s62"/>
    <Cell ss:StyleID="s62"/>
    <Cell ss:StyleID="s62"/>
    <Cell ss:StyleID="s62"/>
    <Cell ss:StyleID="s62"/>
    <Cell ss:StyleID="s62"/>
    <Cell ss:StyleID="s62"/>
    <Cell ss:StyleID="s62"/>
    <Cell ss:StyleID="s62"/>
    <Cell ss:StyleID="s62"/>
    <Cell ss:StyleID="s62"/>
    <Cell ss:StyleID="s62"/>
    <Cell ss:StyleID="s62"/>
    <Cell ss:StyleID="s62"/>
    <Cell ss:StyleID="s62"/>
    <Cell ss:StyleID="s62"/>
    <Cell ss:StyleID="s62"/>
    <Cell ss:StyleID="s62"/>
    <Cell ss:StyleID="s62"/>
    <Cell ss:StyleID="s62"/>
    <Cell ss:StyleID="s62"/>
    <Cell ss:StyleID="s62"/>
    <Cell ss:StyleID="s62"/>
    <Cell ss:StyleID="s62"/>
    <Cell ss:StyleID="s62"/>
    <Cell ss:StyleID="s62"/>
    <Cell ss:StyleID="s62"/>
    <Cell ss:StyleID="s62"/>
    <Cell ss:StyleID="s62"/>
    <Cell ss:StyleID="s62"/>
    <Cell ss:StyleID="s62"/>
    <Cell ss:StyleID="s62"/>
    <Cell ss:StyleID="s62"/>
    <Cell ss:StyleID="s62"/>
    <Cell ss:StyleID="s62"/>
    <Cell ss:StyleID="s62"/>
    <Cell ss:StyleID="s62"/>
    <Cell ss:StyleID="s62"/>
    <Cell ss:StyleID="s62"/>
    <Cell ss:StyleID="s62"/>
    <Cell ss:StyleID="s62"/>
    <Cell ss:StyleID="s62"/>
    <Cell ss:StyleID="s62"/>
    <Cell ss:StyleID="s62"/>
    <Cell ss:StyleID="s62"/>
    <Cell ss:StyleID="s62"/>
    <Cell ss:StyleID="s62"/>
    <Cell ss:StyleID="s62"/>
    <Cell ss:StyleID="s62"/>
    <Cell ss:StyleID="s62"/>
    <Cell ss:StyleID="s62"/>
    <Cell ss:StyleID="s62"/>
    <Cell ss:StyleID="s62"/>
    <Cell ss:StyleID="s62"/>
    <Cell ss:StyleID="s62"/>
    <Cell ss:StyleID="s62"/>
    <Cell ss:StyleID="s62"/>
    <Cell ss:StyleID="s62"/>
    <Cell ss:StyleID="s62"/>
    <Cell ss:StyleID="s62"/>
    <Cell ss:StyleID="s62"/>
    <Cell ss:StyleID="s62"/>
    <Cell ss:StyleID="s62"/>
    <Cell ss:StyleID="s62"/>
    <Cell ss:StyleID="s62"/>
    <Cell ss:StyleID="s62"/>
    <Cell ss:StyleID="s62"/>
    <Cell ss:StyleID="s62"/>
    <Cell ss:StyleID="s62"/>
    <Cell ss:StyleID="s62"/>
    <Cell ss:StyleID="s62"/>
    <Cell ss:StyleID="s62"/>
    <Cell ss:StyleID="s62"/>
    <Cell ss:StyleID="s62"/>
    <Cell ss:StyleID="s62"/>
    <Cell ss:StyleID="s62"/>
    <Cell ss:StyleID="s62"/>
    <Cell ss:StyleID="s62"/>
    <Cell ss:StyleID="s62"/>
    <Cell ss:StyleID="s62"/>
    <Cell ss:StyleID="s62"/>
    <Cell ss:StyleID="s62"/>
    <Cell ss:StyleID="s62"/>
    <Cell ss:StyleID="s62"/>
    <Cell ss:StyleID="s62"/>
    <Cell ss:StyleID="s62"/>
    <Cell ss:StyleID="s62"/>
    <Cell ss:StyleID="s62"/>
    <Cell ss:StyleID="s62"/>
    <Cell ss:StyleID="s62"/>
    <Cell ss:StyleID="s62"/>
    <Cell ss:StyleID="s62"/>
    <Cell ss:StyleID="s62"/>
    <Cell ss:StyleID="s62"/>
    <Cell ss:StyleID="s62"/>
    <Cell ss:StyleID="s62"/>
    <Cell ss:StyleID="s62"/>
    <Cell ss:StyleID="s62"/>
    <Cell ss:StyleID="s62"/>
    <Cell ss:StyleID="s62"/>
    <Cell ss:StyleID="s62"/>
    <Cell ss:StyleID="s62"/>
    <Cell ss:StyleID="s62"/>
    <Cell ss:StyleID="s62"/>
    <Cell ss:StyleID="s62"/>
    <Cell ss:StyleID="s62"/>
    <Cell ss:StyleID="s62"/>
    <Cell ss:StyleID="s62"/>
    <Cell ss:StyleID="s62"/>
    <Cell ss:StyleID="s62"/>
    <Cell ss:StyleID="s62"/>
    <Cell ss:StyleID="s62"/>
    <Cell ss:StyleID="s62"/>
    <Cell ss:StyleID="s62"/>
    <Cell ss:StyleID="s62"/>
    <Cell ss:StyleID="s62"/>
    <Cell ss:StyleID="s62"/>
    <Cell ss:StyleID="s62"/>
    <Cell ss:StyleID="s62"/>
    <Cell ss:StyleID="s62"/>
    <Cell ss:StyleID="s62"/>
    <Cell ss:StyleID="s62"/>
    <Cell ss:StyleID="s62"/>
    <Cell ss:StyleID="s62"/>
    <Cell ss:StyleID="s62"/>
    <Cell ss:StyleID="s62"/>
    <Cell ss:StyleID="s62"/>
    <Cell ss:StyleID="s62"/>
    <Cell ss:StyleID="s62"/>
    <Cell ss:StyleID="s62"/>
    <Cell ss:StyleID="s62"/>
    <Cell ss:StyleID="s62"/>
    <Cell ss:StyleID="s62"/>
    <Cell ss:StyleID="s62"/>
    <Cell ss:StyleID="s62"/>
    <Cell ss:StyleID="s62"/>
    <Cell ss:StyleID="s62"/>
    <Cell ss:StyleID="s62"/>
    <Cell ss:StyleID="s62"/>
    <Cell ss:StyleID="s62"/>
    <Cell ss:StyleID="s62"/>
    <Cell ss:StyleID="s62"/>
    <Cell ss:StyleID="s62"/>
    <Cell ss:StyleID="s62"/>
    <Cell ss:StyleID="s62"/>
    <Cell ss:StyleID="s62"/>
    <Cell ss:StyleID="s62"/>
    <Cell ss:StyleID="s62"/>
    <Cell ss:StyleID="s62"/>
    <Cell ss:StyleID="s62"/>
    <Cell ss:StyleID="s62"/>
    <Cell ss:StyleID="s62"/>
    <Cell ss:StyleID="s62"/>
    <Cell ss:StyleID="s62"/>
    <Cell ss:StyleID="s62"/>
    <Cell ss:StyleID="s62"/>
    <Cell ss:StyleID="s62"/>
    <Cell ss:StyleID="s62"/>
    <Cell ss:StyleID="s62"/>
    <Cell ss:StyleID="s62"/>
    <Cell ss:StyleID="s62"/>
    <Cell ss:StyleID="s62"/>
    <Cell ss:StyleID="s62"/>
    <Cell ss:StyleID="s62"/>
    <Cell ss:StyleID="s62"/>
    <Cell ss:StyleID="s62"/>
    <Cell ss:StyleID="s62"/>
    <Cell ss:StyleID="s62"/>
    <Cell ss:StyleID="s62"/>
    <Cell ss:StyleID="s62"/>
    <Cell ss:StyleID="s62"/>
    <Cell ss:StyleID="s62"/>
    <Cell ss:StyleID="s62"/>
    <Cell ss:StyleID="s62"/>
    <Cell ss:StyleID="s62"/>
    <Cell ss:StyleID="s62"/>
    <Cell ss:StyleID="s62"/>
    <Cell ss:StyleID="s62"/>
    <Cell ss:StyleID="s62"/>
    <Cell ss:StyleID="s62"/>
    <Cell ss:StyleID="s62"/>
    <Cell ss:StyleID="s62"/>
    <Cell ss:StyleID="s62"/>
    <Cell ss:StyleID="s62"/>
    <Cell ss:StyleID="s62"/>
    <Cell ss:StyleID="s62"/>
    <Cell ss:StyleID="s62"/>
    <Cell ss:StyleID="s62"/>
    <Cell ss:StyleID="s62"/>
    <Cell ss:StyleID="s62"/>
    <Cell ss:StyleID="s62"/>
    <Cell ss:StyleID="s62"/>
    <Cell ss:StyleID="s62"/>
    <Cell ss:StyleID="s62"/>
    <Cell ss:StyleID="s62"/>
    <Cell ss:StyleID="s62"/>
    <Cell ss:StyleID="s62"/>
    <Cell ss:StyleID="s62"/>
    <Cell ss:StyleID="s62"/>
    <Cell ss:StyleID="s62"/>
    <Cell ss:StyleID="s62"/>
    <Cell ss:StyleID="s62"/>
    <Cell ss:StyleID="s62"/>
    <Cell ss:StyleID="s62"/>
    <Cell ss:StyleID="s62"/>
    <Cell ss:StyleID="s62"/>
    <Cell ss:StyleID="s62"/>
    <Cell ss:StyleID="s62"/>
    <Cell ss:StyleID="s62"/>
    <Cell ss:StyleID="s62"/>
    <Cell ss:StyleID="s62"/>
    <Cell ss:StyleID="s62"/>
    <Cell ss:StyleID="s62"/>
    <Cell ss:StyleID="s62"/>
    <Cell ss:StyleID="s62"/>
    <Cell ss:StyleID="s62"/>
    <Cell ss:StyleID="s62"/>
    <Cell ss:StyleID="s62"/>
    <Cell ss:StyleID="s62"/>
    <Cell ss:StyleID="s62"/>
    <Cell ss:StyleID="s62"/>
    <Cell ss:StyleID="s62"/>
    <Cell ss:StyleID="s62"/>
    <Cell ss:StyleID="s62"/>
    <Cell ss:StyleID="s62"/>
    <Cell ss:StyleID="s62"/>
    <Cell ss:StyleID="s62"/>
    <Cell ss:StyleID="s62"/>
    <Cell ss:StyleID="s62"/>
    <Cell ss:StyleID="s62"/>
    <Cell ss:StyleID="s62"/>
    <Cell ss:StyleID="s62"/>
    <Cell ss:StyleID="s62"/>
    <Cell ss:StyleID="s62"/>
    <Cell ss:StyleID="s62"/>
    <Cell ss:StyleID="s62"/>
    <Cell ss:StyleID="s62"/>
    <Cell ss:StyleID="s62"/>
    <Cell ss:StyleID="s62"/>
    <Cell ss:StyleID="s62"/>
    <Cell ss:StyleID="s62"/>
    <Cell ss:StyleID="s62"/>
    <Cell ss:StyleID="s62"/>
    <Cell ss:StyleID="s62"/>
    <Cell ss:StyleID="s62"/>
    <Cell ss:StyleID="s62"/>
    <Cell ss:StyleID="s62"/>
    <Cell ss:StyleID="s62"/>
    <Cell ss:StyleID="s62"/>
    <Cell ss:StyleID="s62"/>
    <Cell ss:StyleID="s62"/>
    <Cell ss:StyleID="s62"/>
    <Cell ss:StyleID="s62"/>
    <Cell ss:StyleID="s62"/>
    <Cell ss:StyleID="s62"/>
    <Cell ss:StyleID="s62"/>
    <Cell ss:StyleID="s62"/>
    <Cell ss:StyleID="s62"/>
    <Cell ss:StyleID="s62"/>
    <Cell ss:StyleID="s62"/>
    <Cell ss:StyleID="s62"/>
    <Cell ss:StyleID="s62"/>
    <Cell ss:StyleID="s62"/>
    <Cell ss:StyleID="s62"/>
    <Cell ss:StyleID="s62"/>
    <Cell ss:StyleID="s62"/>
    <Cell ss:StyleID="s62"/>
    <Cell ss:StyleID="s62"/>
    <Cell ss:StyleID="s62"/>
    <Cell ss:StyleID="s62"/>
    <Cell ss:StyleID="s62"/>
    <Cell ss:StyleID="s62"/>
    <Cell ss:StyleID="s62"/>
    <Cell ss:StyleID="s62"/>
    <Cell ss:StyleID="s62"/>
    <Cell ss:StyleID="s62"/>
    <Cell ss:StyleID="s62"/>
    <Cell ss:StyleID="s62"/>
    <Cell ss:StyleID="s62"/>
    <Cell ss:StyleID="s62"/>
    <Cell ss:StyleID="s62"/>
    <Cell ss:StyleID="s62"/>
    <Cell ss:StyleID="s62"/>
    <Cell ss:StyleID="s62"/>
    <Cell ss:StyleID="s62"/>
    <Cell ss:StyleID="s62"/>
    <Cell ss:StyleID="s62"/>
    <Cell ss:StyleID="s62"/>
    <Cell ss:StyleID="s62"/>
    <Cell ss:StyleID="s62"/>
    <Cell ss:StyleID="s62"/>
    <Cell ss:StyleID="s62"/>
    <Cell ss:StyleID="s62"/>
    <Cell ss:StyleID="s62"/>
    <Cell ss:StyleID="s62"/>
    <Cell ss:StyleID="s62"/>
    <Cell ss:StyleID="s62"/>
    <Cell ss:StyleID="s62"/>
    <Cell ss:StyleID="s62"/>
    <Cell ss:StyleID="s62"/>
    <Cell ss:StyleID="s62"/>
    <Cell ss:StyleID="s62"/>
    <Cell ss:StyleID="s62"/>
    <Cell ss:StyleID="s62"/>
    <Cell ss:StyleID="s62"/>
    <Cell ss:StyleID="s62"/>
    <Cell ss:StyleID="s62"/>
    <Cell ss:StyleID="s62"/>
    <Cell ss:StyleID="s62"/>
    <Cell ss:StyleID="s62"/>
    <Cell ss:StyleID="s62"/>
    <Cell ss:StyleID="s62"/>
    <Cell ss:StyleID="s62"/>
    <Cell ss:StyleID="s62"/>
    <Cell ss:StyleID="s62"/>
    <Cell ss:StyleID="s62"/>
    <Cell ss:StyleID="s62"/>
    <Cell ss:StyleID="s62"/>
    <Cell ss:StyleID="s62"/>
    <Cell ss:StyleID="s62"/>
    <Cell ss:StyleID="s62"/>
    <Cell ss:StyleID="s62"/>
    <Cell ss:StyleID="s62"/>
    <Cell ss:StyleID="s62"/>
    <Cell ss:StyleID="s62"/>
    <Cell ss:StyleID="s62"/>
    <Cell ss:StyleID="s62"/>
    <Cell ss:StyleID="s62"/>
    <Cell ss:StyleID="s62"/>
    <Cell ss:StyleID="s62"/>
    <Cell ss:StyleID="s62"/>
    <Cell ss:StyleID="s62"/>
    <Cell ss:StyleID="s62"/>
    <Cell ss:StyleID="s62"/>
    <Cell ss:StyleID="s62"/>
    <Cell ss:StyleID="s62"/>
    <Cell ss:StyleID="s62"/>
    <Cell ss:StyleID="s62"/>
    <Cell ss:StyleID="s62"/>
    <Cell ss:StyleID="s62"/>
    <Cell ss:StyleID="s62"/>
    <Cell ss:StyleID="s62"/>
    <Cell ss:StyleID="s62"/>
    <Cell ss:StyleID="s62"/>
    <Cell ss:StyleID="s62"/>
    <Cell ss:StyleID="s62"/>
    <Cell ss:StyleID="s62"/>
    <Cell ss:StyleID="s62"/>
    <Cell ss:StyleID="s62"/>
    <Cell ss:StyleID="s62"/>
    <Cell ss:StyleID="s62"/>
    <Cell ss:StyleID="s62"/>
    <Cell ss:StyleID="s62"/>
    <Cell ss:StyleID="s62"/>
    <Cell ss:StyleID="s62"/>
    <Cell ss:StyleID="s62"/>
    <Cell ss:StyleID="s62"/>
    <Cell ss:StyleID="s62"/>
    <Cell ss:StyleID="s62"/>
    <Cell ss:StyleID="s62"/>
    <Cell ss:StyleID="s62"/>
    <Cell ss:StyleID="s62"/>
    <Cell ss:StyleID="s62"/>
    <Cell ss:StyleID="s62"/>
    <Cell ss:StyleID="s62"/>
    <Cell ss:StyleID="s62"/>
    <Cell ss:StyleID="s62"/>
    <Cell ss:StyleID="s62"/>
    <Cell ss:StyleID="s62"/>
    <Cell ss:StyleID="s62"/>
    <Cell ss:StyleID="s62"/>
    <Cell ss:StyleID="s62"/>
    <Cell ss:StyleID="s62"/>
    <Cell ss:StyleID="s62"/>
    <Cell ss:StyleID="s62"/>
    <Cell ss:StyleID="s62"/>
    <Cell ss:StyleID="s62"/>
    <Cell ss:StyleID="s62"/>
    <Cell ss:StyleID="s62"/>
    <Cell ss:StyleID="s62"/>
    <Cell ss:StyleID="s62"/>
    <Cell ss:StyleID="s62"/>
    <Cell ss:StyleID="s62"/>
    <Cell ss:StyleID="s62"/>
    <Cell ss:StyleID="s62"/>
    <Cell ss:StyleID="s62"/>
    <Cell ss:StyleID="s62"/>
    <Cell ss:StyleID="s62"/>
    <Cell ss:StyleID="s62"/>
    <Cell ss:StyleID="s62"/>
    <Cell ss:StyleID="s62"/>
    <Cell ss:StyleID="s62"/>
    <Cell ss:StyleID="s62"/>
    <Cell ss:StyleID="s62"/>
    <Cell ss:StyleID="s62"/>
    <Cell ss:StyleID="s62"/>
    <Cell ss:StyleID="s62"/>
    <Cell ss:StyleID="s62"/>
    <Cell ss:StyleID="s62"/>
    <Cell ss:StyleID="s62"/>
    <Cell ss:StyleID="s62"/>
    <Cell ss:StyleID="s62"/>
    <Cell ss:StyleID="s62"/>
    <Cell ss:StyleID="s62"/>
    <Cell ss:StyleID="s62"/>
    <Cell ss:StyleID="s62"/>
    <Cell ss:StyleID="s62"/>
    <Cell ss:StyleID="s62"/>
    <Cell ss:StyleID="s62"/>
    <Cell ss:StyleID="s62"/>
    <Cell ss:StyleID="s62"/>
    <Cell ss:StyleID="s62"/>
    <Cell ss:StyleID="s62"/>
    <Cell ss:StyleID="s62"/>
    <Cell ss:StyleID="s62"/>
    <Cell ss:StyleID="s62"/>
    <Cell ss:StyleID="s62"/>
    <Cell ss:StyleID="s62"/>
    <Cell ss:StyleID="s62"/>
    <Cell ss:StyleID="s62"/>
    <Cell ss:StyleID="s62"/>
    <Cell ss:StyleID="s62"/>
    <Cell ss:StyleID="s62"/>
    <Cell ss:StyleID="s62"/>
    <Cell ss:StyleID="s62"/>
    <Cell ss:StyleID="s62"/>
    <Cell ss:StyleID="s62"/>
    <Cell ss:StyleID="s62"/>
    <Cell ss:StyleID="s62"/>
    <Cell ss:StyleID="s62"/>
    <Cell ss:StyleID="s62"/>
    <Cell ss:StyleID="s62"/>
    <Cell ss:StyleID="s62"/>
    <Cell ss:StyleID="s62"/>
    <Cell ss:StyleID="s62"/>
    <Cell ss:StyleID="s62"/>
    <Cell ss:StyleID="s62"/>
    <Cell ss:StyleID="s62"/>
    <Cell ss:StyleID="s62"/>
    <Cell ss:StyleID="s62"/>
    <Cell ss:StyleID="s62"/>
    <Cell ss:StyleID="s62"/>
    <Cell ss:StyleID="s62"/>
    <Cell ss:StyleID="s62"/>
    <Cell ss:StyleID="s62"/>
    <Cell ss:StyleID="s62"/>
    <Cell ss:StyleID="s62"/>
    <Cell ss:StyleID="s62"/>
    <Cell ss:StyleID="s62"/>
    <Cell ss:StyleID="s62"/>
    <Cell ss:StyleID="s62"/>
    <Cell ss:StyleID="s62"/>
    <Cell ss:StyleID="s62"/>
    <Cell ss:StyleID="s62"/>
    <Cell ss:StyleID="s62"/>
    <Cell ss:StyleID="s62"/>
    <Cell ss:StyleID="s62"/>
    <Cell ss:StyleID="s62"/>
    <Cell ss:StyleID="s62"/>
    <Cell ss:StyleID="s62"/>
    <Cell ss:StyleID="s62"/>
    <Cell ss:StyleID="s62"/>
    <Cell ss:StyleID="s62"/>
    <Cell ss:StyleID="s62"/>
    <Cell ss:StyleID="s62"/>
    <Cell ss:StyleID="s62"/>
    <Cell ss:StyleID="s62"/>
    <Cell ss:StyleID="s62"/>
    <Cell ss:StyleID="s62"/>
    <Cell ss:StyleID="s62"/>
    <Cell ss:StyleID="s62"/>
    <Cell ss:StyleID="s62"/>
    <Cell ss:StyleID="s62"/>
    <Cell ss:StyleID="s62"/>
    <Cell ss:StyleID="s62"/>
    <Cell ss:StyleID="s62"/>
    <Cell ss:StyleID="s62"/>
    <Cell ss:StyleID="s62"/>
    <Cell ss:StyleID="s62"/>
    <Cell ss:StyleID="s62"/>
    <Cell ss:StyleID="s62"/>
    <Cell ss:StyleID="s62"/>
    <Cell ss:StyleID="s62"/>
    <Cell ss:StyleID="s62"/>
    <Cell ss:StyleID="s62"/>
    <Cell ss:StyleID="s62"/>
    <Cell ss:StyleID="s62"/>
    <Cell ss:StyleID="s62"/>
    <Cell ss:StyleID="s62"/>
    <Cell ss:StyleID="s62"/>
    <Cell ss:StyleID="s62"/>
    <Cell ss:StyleID="s62"/>
    <Cell ss:StyleID="s62"/>
    <Cell ss:StyleID="s62"/>
    <Cell ss:StyleID="s62"/>
    <Cell ss:StyleID="s62"/>
    <Cell ss:StyleID="s62"/>
    <Cell ss:StyleID="s62"/>
    <Cell ss:StyleID="s62"/>
    <Cell ss:StyleID="s62"/>
    <Cell ss:StyleID="s62"/>
    <Cell ss:StyleID="s62"/>
    <Cell ss:StyleID="s62"/>
    <Cell ss:StyleID="s62"/>
    <Cell ss:StyleID="s62"/>
    <Cell ss:StyleID="s62"/>
    <Cell ss:StyleID="s62"/>
    <Cell ss:StyleID="s62"/>
    <Cell ss:StyleID="s62"/>
    <Cell ss:StyleID="s62"/>
    <Cell ss:StyleID="s62"/>
    <Cell ss:StyleID="s62"/>
    <Cell ss:StyleID="s62"/>
    <Cell ss:StyleID="s62"/>
    <Cell ss:StyleID="s62"/>
    <Cell ss:StyleID="s62"/>
    <Cell ss:StyleID="s62"/>
    <Cell ss:StyleID="s62"/>
    <Cell ss:StyleID="s62"/>
    <Cell ss:StyleID="s62"/>
    <Cell ss:StyleID="s62"/>
    <Cell ss:StyleID="s62"/>
    <Cell ss:StyleID="s62"/>
    <Cell ss:StyleID="s62"/>
    <Cell ss:StyleID="s62"/>
    <Cell ss:StyleID="s62"/>
    <Cell ss:StyleID="s62"/>
    <Cell ss:StyleID="s62"/>
    <Cell ss:StyleID="s62"/>
    <Cell ss:StyleID="s62"/>
    <Cell ss:StyleID="s62"/>
    <Cell ss:StyleID="s62"/>
    <Cell ss:StyleID="s62"/>
    <Cell ss:StyleID="s62"/>
    <Cell ss:StyleID="s62"/>
    <Cell ss:StyleID="s62"/>
    <Cell ss:StyleID="s62"/>
    <Cell ss:StyleID="s62"/>
    <Cell ss:StyleID="s62"/>
    <Cell ss:StyleID="s62"/>
    <Cell ss:StyleID="s62"/>
    <Cell ss:StyleID="s62"/>
    <Cell ss:StyleID="s62"/>
    <Cell ss:StyleID="s62"/>
    <Cell ss:StyleID="s62"/>
    <Cell ss:StyleID="s62"/>
    <Cell ss:StyleID="s62"/>
    <Cell ss:StyleID="s62"/>
    <Cell ss:StyleID="s62"/>
    <Cell ss:StyleID="s62"/>
    <Cell ss:StyleID="s62"/>
    <Cell ss:StyleID="s62"/>
    <Cell ss:StyleID="s62"/>
    <Cell ss:StyleID="s62"/>
    <Cell ss:StyleID="s62"/>
    <Cell ss:StyleID="s62"/>
    <Cell ss:StyleID="s62"/>
    <Cell ss:StyleID="s62"/>
    <Cell ss:StyleID="s62"/>
    <Cell ss:StyleID="s62"/>
    <Cell ss:StyleID="s62"/>
    <Cell ss:StyleID="s62"/>
    <Cell ss:StyleID="s62"/>
    <Cell ss:StyleID="s62"/>
    <Cell ss:StyleID="s62"/>
    <Cell ss:StyleID="s62"/>
    <Cell ss:StyleID="s62"/>
    <Cell ss:StyleID="s62"/>
    <Cell ss:StyleID="s62"/>
    <Cell ss:StyleID="s62"/>
    <Cell ss:StyleID="s62"/>
    <Cell ss:StyleID="s62"/>
    <Cell ss:StyleID="s62"/>
    <Cell ss:StyleID="s62"/>
    <Cell ss:StyleID="s62"/>
    <Cell ss:StyleID="s62"/>
    <Cell ss:StyleID="s62"/>
    <Cell ss:StyleID="s62"/>
    <Cell ss:StyleID="s62"/>
    <Cell ss:StyleID="s62"/>
    <Cell ss:StyleID="s62"/>
    <Cell ss:StyleID="s62"/>
    <Cell ss:StyleID="s62"/>
    <Cell ss:StyleID="s62"/>
    <Cell ss:StyleID="s62"/>
    <Cell ss:StyleID="s62"/>
    <Cell ss:StyleID="s62"/>
    <Cell ss:StyleID="s62"/>
    <Cell ss:StyleID="s62"/>
    <Cell ss:StyleID="s62"/>
    <Cell ss:StyleID="s62"/>
    <Cell ss:StyleID="s62"/>
    <Cell ss:StyleID="s62"/>
    <Cell ss:StyleID="s62"/>
    <Cell ss:StyleID="s62"/>
    <Cell ss:StyleID="s62"/>
    <Cell ss:StyleID="s62"/>
    <Cell ss:StyleID="s62"/>
    <Cell ss:StyleID="s62"/>
    <Cell ss:StyleID="s62"/>
    <Cell ss:StyleID="s62"/>
    <Cell ss:StyleID="s62"/>
    <Cell ss:StyleID="s62"/>
    <Cell ss:StyleID="s62"/>
    <Cell ss:StyleID="s62"/>
    <Cell ss:StyleID="s62"/>
    <Cell ss:StyleID="s62"/>
    <Cell ss:StyleID="s62"/>
    <Cell ss:StyleID="s62"/>
    <Cell ss:StyleID="s62"/>
    <Cell ss:StyleID="s62"/>
    <Cell ss:StyleID="s62"/>
    <Cell ss:StyleID="s62"/>
    <Cell ss:StyleID="s62"/>
    <Cell ss:StyleID="s62"/>
    <Cell ss:StyleID="s62"/>
    <Cell ss:StyleID="s62"/>
    <Cell ss:StyleID="s62"/>
    <Cell ss:StyleID="s62"/>
    <Cell ss:StyleID="s62"/>
    <Cell ss:StyleID="s62"/>
    <Cell ss:StyleID="s62"/>
    <Cell ss:StyleID="s62"/>
    <Cell ss:StyleID="s62"/>
    <Cell ss:StyleID="s62"/>
    <Cell ss:StyleID="s62"/>
    <Cell ss:StyleID="s62"/>
    <Cell ss:StyleID="s62"/>
    <Cell ss:StyleID="s62"/>
    <Cell ss:StyleID="s62"/>
    <Cell ss:StyleID="s62"/>
    <Cell ss:StyleID="s62"/>
    <Cell ss:StyleID="s62"/>
    <Cell ss:StyleID="s62"/>
    <Cell ss:StyleID="s62"/>
    <Cell ss:StyleID="s62"/>
    <Cell ss:StyleID="s62"/>
    <Cell ss:StyleID="s62"/>
    <Cell ss:StyleID="s62"/>
    <Cell ss:StyleID="s62"/>
    <Cell ss:StyleID="s62"/>
    <Cell ss:StyleID="s62"/>
    <Cell ss:StyleID="s62"/>
    <Cell ss:StyleID="s62"/>
    <Cell ss:StyleID="s62"/>
    <Cell ss:StyleID="s62"/>
    <Cell ss:StyleID="s62"/>
    <Cell ss:StyleID="s62"/>
    <Cell ss:StyleID="s62"/>
    <Cell ss:StyleID="s62"/>
    <Cell ss:StyleID="s62"/>
    <Cell ss:StyleID="s62"/>
    <Cell ss:StyleID="s62"/>
    <Cell ss:StyleID="s62"/>
    <Cell ss:StyleID="s62"/>
    <Cell ss:StyleID="s62"/>
    <Cell ss:StyleID="s62"/>
    <Cell ss:StyleID="s62"/>
    <Cell ss:StyleID="s62"/>
    <Cell ss:StyleID="s62"/>
    <Cell ss:StyleID="s62"/>
    <Cell ss:StyleID="s62"/>
    <Cell ss:StyleID="s62"/>
    <Cell ss:StyleID="s62"/>
    <Cell ss:StyleID="s62"/>
    <Cell ss:StyleID="s62"/>
    <Cell ss:StyleID="s62"/>
    <Cell ss:StyleID="s62"/>
    <Cell ss:StyleID="s62"/>
    <Cell ss:StyleID="s62"/>
    <Cell ss:StyleID="s62"/>
    <Cell ss:StyleID="s62"/>
    <Cell ss:StyleID="s62"/>
    <Cell ss:StyleID="s62"/>
    <Cell ss:StyleID="s62"/>
    <Cell ss:StyleID="s62"/>
    <Cell ss:StyleID="s62"/>
    <Cell ss:StyleID="s62"/>
    <Cell ss:StyleID="s62"/>
    <Cell ss:StyleID="s62"/>
    <Cell ss:StyleID="s62"/>
    <Cell ss:StyleID="s62"/>
    <Cell ss:StyleID="s62"/>
    <Cell ss:StyleID="s62"/>
    <Cell ss:StyleID="s62"/>
    <Cell ss:StyleID="s62"/>
    <Cell ss:StyleID="s62"/>
    <Cell ss:StyleID="s62"/>
    <Cell ss:StyleID="s62"/>
    <Cell ss:StyleID="s62"/>
    <Cell ss:StyleID="s62"/>
    <Cell ss:StyleID="s62"/>
    <Cell ss:StyleID="s62"/>
    <Cell ss:StyleID="s62"/>
    <Cell ss:StyleID="s62"/>
    <Cell ss:StyleID="s62"/>
    <Cell ss:StyleID="s62"/>
    <Cell ss:StyleID="s62"/>
    <Cell ss:StyleID="s62"/>
    <Cell ss:StyleID="s62"/>
    <Cell ss:StyleID="s62"/>
    <Cell ss:StyleID="s62"/>
    <Cell ss:StyleID="s62"/>
    <Cell ss:StyleID="s62"/>
    <Cell ss:StyleID="s62"/>
    <Cell ss:StyleID="s62"/>
    <Cell ss:StyleID="s62"/>
    <Cell ss:StyleID="s62"/>
    <Cell ss:StyleID="s62"/>
    <Cell ss:StyleID="s62"/>
    <Cell ss:StyleID="s62"/>
    <Cell ss:StyleID="s62"/>
    <Cell ss:StyleID="s62"/>
    <Cell ss:StyleID="s62"/>
    <Cell ss:StyleID="s62"/>
    <Cell ss:StyleID="s62"/>
    <Cell ss:StyleID="s62"/>
    <Cell ss:StyleID="s62"/>
    <Cell ss:StyleID="s62"/>
    <Cell ss:StyleID="s62"/>
    <Cell ss:StyleID="s62"/>
    <Cell ss:StyleID="s62"/>
    <Cell ss:StyleID="s62"/>
    <Cell ss:StyleID="s62"/>
    <Cell ss:StyleID="s62"/>
    <Cell ss:StyleID="s62"/>
    <Cell ss:StyleID="s62"/>
    <Cell ss:StyleID="s62"/>
    <Cell ss:StyleID="s62"/>
    <Cell ss:StyleID="s62"/>
    <Cell ss:StyleID="s62"/>
    <Cell ss:StyleID="s62"/>
    <Cell ss:StyleID="s62"/>
    <Cell ss:StyleID="s62"/>
    <Cell ss:StyleID="s62"/>
    <Cell ss:StyleID="s62"/>
    <Cell ss:StyleID="s62"/>
    <Cell ss:StyleID="s62"/>
    <Cell ss:StyleID="s62"/>
    <Cell ss:StyleID="s62"/>
    <Cell ss:StyleID="s62"/>
    <Cell ss:StyleID="s62"/>
    <Cell ss:StyleID="s62"/>
    <Cell ss:StyleID="s62"/>
    <Cell ss:StyleID="s62"/>
    <Cell ss:StyleID="s62"/>
    <Cell ss:StyleID="s62"/>
    <Cell ss:StyleID="s62"/>
    <Cell ss:StyleID="s62"/>
    <Cell ss:StyleID="s62"/>
    <Cell ss:StyleID="s62"/>
    <Cell ss:StyleID="s62"/>
    <Cell ss:StyleID="s62"/>
    <Cell ss:StyleID="s62"/>
    <Cell ss:StyleID="s62"/>
    <Cell ss:StyleID="s62"/>
    <Cell ss:StyleID="s62"/>
    <Cell ss:StyleID="s62"/>
    <Cell ss:StyleID="s62"/>
    <Cell ss:StyleID="s62"/>
    <Cell ss:StyleID="s62"/>
    <Cell ss:StyleID="s62"/>
    <Cell ss:StyleID="s62"/>
    <Cell ss:StyleID="s62"/>
    <Cell ss:StyleID="s62"/>
    <Cell ss:StyleID="s62"/>
    <Cell ss:StyleID="s62"/>
    <Cell ss:StyleID="s62"/>
    <Cell ss:StyleID="s62"/>
    <Cell ss:StyleID="s62"/>
    <Cell ss:StyleID="s62"/>
    <Cell ss:StyleID="s62"/>
    <Cell ss:StyleID="s62"/>
    <Cell ss:StyleID="s62"/>
    <Cell ss:StyleID="s62"/>
    <Cell ss:StyleID="s62"/>
    <Cell ss:StyleID="s62"/>
    <Cell ss:StyleID="s62"/>
    <Cell ss:StyleID="s62"/>
    <Cell ss:StyleID="s62"/>
    <Cell ss:StyleID="s62"/>
    <Cell ss:StyleID="s62"/>
    <Cell ss:StyleID="s62"/>
    <Cell ss:StyleID="s62"/>
    <Cell ss:StyleID="s62"/>
    <Cell ss:StyleID="s62"/>
    <Cell ss:StyleID="s62"/>
    <Cell ss:StyleID="s62"/>
    <Cell ss:StyleID="s62"/>
    <Cell ss:StyleID="s62"/>
    <Cell ss:StyleID="s62"/>
    <Cell ss:StyleID="s62"/>
    <Cell ss:StyleID="s62"/>
    <Cell ss:StyleID="s62"/>
    <Cell ss:StyleID="s62"/>
    <Cell ss:StyleID="s62"/>
    <Cell ss:StyleID="s62"/>
    <Cell ss:StyleID="s62"/>
    <Cell ss:StyleID="s62"/>
    <Cell ss:StyleID="s62"/>
    <Cell ss:StyleID="s62"/>
    <Cell ss:StyleID="s62"/>
    <Cell ss:StyleID="s62"/>
    <Cell ss:StyleID="s62"/>
    <Cell ss:StyleID="s62"/>
    <Cell ss:StyleID="s62"/>
    <Cell ss:StyleID="s62"/>
    <Cell ss:StyleID="s62"/>
    <Cell ss:StyleID="s62"/>
    <Cell ss:StyleID="s62"/>
    <Cell ss:StyleID="s62"/>
    <Cell ss:StyleID="s62"/>
    <Cell ss:StyleID="s62"/>
    <Cell ss:StyleID="s62"/>
    <Cell ss:StyleID="s62"/>
    <Cell ss:StyleID="s62"/>
    <Cell ss:StyleID="s62"/>
    <Cell ss:StyleID="s62"/>
    <Cell ss:StyleID="s62"/>
    <Cell ss:StyleID="s62"/>
    <Cell ss:StyleID="s62"/>
    <Cell ss:StyleID="s62"/>
    <Cell ss:StyleID="s62"/>
    <Cell ss:StyleID="s62"/>
    <Cell ss:StyleID="s62"/>
    <Cell ss:StyleID="s62"/>
    <Cell ss:StyleID="s62"/>
    <Cell ss:StyleID="s62"/>
    <Cell ss:StyleID="s62"/>
    <Cell ss:StyleID="s62"/>
    <Cell ss:StyleID="s62"/>
    <Cell ss:StyleID="s62"/>
    <Cell ss:StyleID="s62"/>
    <Cell ss:StyleID="s62"/>
    <Cell ss:StyleID="s62"/>
    <Cell ss:StyleID="s62"/>
    <Cell ss:StyleID="s62"/>
    <Cell ss:StyleID="s62"/>
    <Cell ss:StyleID="s62"/>
    <Cell ss:StyleID="s62"/>
    <Cell ss:StyleID="s62"/>
    <Cell ss:StyleID="s62"/>
    <Cell ss:StyleID="s62"/>
    <Cell ss:StyleID="s62"/>
    <Cell ss:StyleID="s62"/>
    <Cell ss:StyleID="s62"/>
    <Cell ss:StyleID="s62"/>
    <Cell ss:StyleID="s62"/>
    <Cell ss:StyleID="s62"/>
    <Cell ss:StyleID="s62"/>
    <Cell ss:StyleID="s62"/>
    <Cell ss:StyleID="s62"/>
    <Cell ss:StyleID="s62"/>
    <Cell ss:StyleID="s62"/>
    <Cell ss:StyleID="s62"/>
    <Cell ss:StyleID="s62"/>
    <Cell ss:StyleID="s62"/>
    <Cell ss:StyleID="s62"/>
    <Cell ss:StyleID="s62"/>
    <Cell ss:StyleID="s62"/>
    <Cell ss:StyleID="s62"/>
    <Cell ss:StyleID="s62"/>
    <Cell ss:StyleID="s62"/>
    <Cell ss:StyleID="s62"/>
    <Cell ss:StyleID="s62"/>
    <Cell ss:StyleID="s62"/>
    <Cell ss:StyleID="s62"/>
    <Cell ss:StyleID="s62"/>
    <Cell ss:StyleID="s62"/>
    <Cell ss:StyleID="s62"/>
    <Cell ss:StyleID="s62"/>
    <Cell ss:StyleID="s62"/>
    <Cell ss:StyleID="s62"/>
    <Cell ss:StyleID="s62"/>
    <Cell ss:StyleID="s62"/>
    <Cell ss:StyleID="s62"/>
    <Cell ss:StyleID="s62"/>
    <Cell ss:StyleID="s62"/>
    <Cell ss:StyleID="s62"/>
    <Cell ss:StyleID="s62"/>
    <Cell ss:StyleID="s62"/>
    <Cell ss:StyleID="s62"/>
    <Cell ss:StyleID="s62"/>
    <Cell ss:StyleID="s62"/>
    <Cell ss:StyleID="s62"/>
    <Cell ss:StyleID="s62"/>
    <Cell ss:StyleID="s62"/>
    <Cell ss:StyleID="s62"/>
    <Cell ss:StyleID="s62"/>
    <Cell ss:StyleID="s62"/>
    <Cell ss:StyleID="s62"/>
    <Cell ss:StyleID="s62"/>
    <Cell ss:StyleID="s62"/>
    <Cell ss:StyleID="s62"/>
    <Cell ss:StyleID="s62"/>
    <Cell ss:StyleID="s62"/>
    <Cell ss:StyleID="s62"/>
    <Cell ss:StyleID="s62"/>
    <Cell ss:StyleID="s62"/>
    <Cell ss:StyleID="s62"/>
    <Cell ss:StyleID="s62"/>
    <Cell ss:StyleID="s62"/>
    <Cell ss:StyleID="s62"/>
    <Cell ss:StyleID="s62"/>
    <Cell ss:StyleID="s62"/>
    <Cell ss:StyleID="s62"/>
    <Cell ss:StyleID="s62"/>
    <Cell ss:StyleID="s62"/>
    <Cell ss:StyleID="s62"/>
    <Cell ss:StyleID="s62"/>
    <Cell ss:StyleID="s62"/>
    <Cell ss:StyleID="s62"/>
    <Cell ss:StyleID="s62"/>
    <Cell ss:StyleID="s62"/>
    <Cell ss:StyleID="s62"/>
    <Cell ss:StyleID="s62"/>
    <Cell ss:StyleID="s62"/>
    <Cell ss:StyleID="s62"/>
    <Cell ss:StyleID="s62"/>
    <Cell ss:StyleID="s62"/>
    <Cell ss:StyleID="s62"/>
    <Cell ss:StyleID="s62"/>
    <Cell ss:StyleID="s62"/>
    <Cell ss:StyleID="s62"/>
    <Cell ss:StyleID="s62"/>
    <Cell ss:StyleID="s62"/>
    <Cell ss:StyleID="s62"/>
    <Cell ss:StyleID="s62"/>
    <Cell ss:StyleID="s62"/>
    <Cell ss:StyleID="s62"/>
    <Cell ss:StyleID="s62"/>
    <Cell ss:StyleID="s62"/>
    <Cell ss:StyleID="s62"/>
    <Cell ss:StyleID="s62"/>
    <Cell ss:StyleID="s62"/>
    <Cell ss:StyleID="s62"/>
    <Cell ss:StyleID="s62"/>
    <Cell ss:StyleID="s62"/>
    <Cell ss:StyleID="s62"/>
    <Cell ss:StyleID="s62"/>
    <Cell ss:StyleID="s62"/>
    <Cell ss:StyleID="s62"/>
    <Cell ss:StyleID="s62"/>
    <Cell ss:StyleID="s62"/>
    <Cell ss:StyleID="s62"/>
    <Cell ss:StyleID="s62"/>
    <Cell ss:StyleID="s62"/>
    <Cell ss:StyleID="s62"/>
    <Cell ss:StyleID="s62"/>
    <Cell ss:StyleID="s62"/>
    <Cell ss:StyleID="s62"/>
    <Cell ss:StyleID="s62"/>
    <Cell ss:StyleID="s62"/>
    <Cell ss:StyleID="s62"/>
    <Cell ss:StyleID="s62"/>
    <Cell ss:StyleID="s62"/>
    <Cell ss:StyleID="s62"/>
    <Cell ss:StyleID="s62"/>
    <Cell ss:StyleID="s62"/>
    <Cell ss:StyleID="s62"/>
    <Cell ss:StyleID="s62"/>
    <Cell ss:StyleID="s62"/>
    <Cell ss:StyleID="s62"/>
    <Cell ss:StyleID="s62"/>
    <Cell ss:StyleID="s62"/>
    <Cell ss:StyleID="s62"/>
    <Cell ss:StyleID="s62"/>
    <Cell ss:StyleID="s62"/>
    <Cell ss:StyleID="s62"/>
    <Cell ss:StyleID="s62"/>
    <Cell ss:StyleID="s62"/>
    <Cell ss:StyleID="s62"/>
    <Cell ss:StyleID="s62"/>
    <Cell ss:StyleID="s62"/>
    <Cell ss:StyleID="s62"/>
    <Cell ss:StyleID="s62"/>
    <Cell ss:StyleID="s62"/>
    <Cell ss:StyleID="s62"/>
    <Cell ss:StyleID="s62"/>
    <Cell ss:StyleID="s62"/>
    <Cell ss:StyleID="s62"/>
    <Cell ss:StyleID="s62"/>
    <Cell ss:StyleID="s62"/>
    <Cell ss:StyleID="s62"/>
    <Cell ss:StyleID="s62"/>
    <Cell ss:StyleID="s62"/>
    <Cell ss:StyleID="s62"/>
    <Cell ss:StyleID="s62"/>
    <Cell ss:StyleID="s62"/>
    <Cell ss:StyleID="s62"/>
    <Cell ss:StyleID="s62"/>
    <Cell ss:StyleID="s62"/>
    <Cell ss:StyleID="s62"/>
    <Cell ss:StyleID="s62"/>
    <Cell ss:StyleID="s62"/>
    <Cell ss:StyleID="s62"/>
    <Cell ss:StyleID="s62"/>
    <Cell ss:StyleID="s62"/>
    <Cell ss:StyleID="s62"/>
    <Cell ss:StyleID="s62"/>
    <Cell ss:StyleID="s62"/>
    <Cell ss:StyleID="s62"/>
    <Cell ss:StyleID="s62"/>
    <Cell ss:StyleID="s62"/>
    <Cell ss:StyleID="s62"/>
    <Cell ss:StyleID="s62"/>
    <Cell ss:StyleID="s62"/>
    <Cell ss:StyleID="s62"/>
    <Cell ss:StyleID="s62"/>
    <Cell ss:StyleID="s62"/>
    <Cell ss:StyleID="s62"/>
    <Cell ss:StyleID="s62"/>
    <Cell ss:StyleID="s62"/>
    <Cell ss:StyleID="s62"/>
    <Cell ss:StyleID="s62"/>
    <Cell ss:StyleID="s62"/>
    <Cell ss:StyleID="s62"/>
    <Cell ss:StyleID="s62"/>
    <Cell ss:StyleID="s62"/>
    <Cell ss:StyleID="s62"/>
    <Cell ss:StyleID="s62"/>
    <Cell ss:StyleID="s62"/>
    <Cell ss:StyleID="s62"/>
    <Cell ss:StyleID="s62"/>
    <Cell ss:StyleID="s62"/>
    <Cell ss:StyleID="s62"/>
    <Cell ss:StyleID="s62"/>
    <Cell ss:StyleID="s62"/>
    <Cell ss:StyleID="s62"/>
    <Cell ss:StyleID="s62"/>
    <Cell ss:StyleID="s62"/>
    <Cell ss:StyleID="s62"/>
    <Cell ss:StyleID="s62"/>
    <Cell ss:StyleID="s62"/>
    <Cell ss:StyleID="s62"/>
    <Cell ss:StyleID="s62"/>
    <Cell ss:StyleID="s62"/>
    <Cell ss:StyleID="s62"/>
    <Cell ss:StyleID="s62"/>
    <Cell ss:StyleID="s62"/>
    <Cell ss:StyleID="s62"/>
    <Cell ss:StyleID="s62"/>
    <Cell ss:StyleID="s62"/>
    <Cell ss:StyleID="s62"/>
    <Cell ss:StyleID="s62"/>
    <Cell ss:StyleID="s62"/>
    <Cell ss:StyleID="s62"/>
    <Cell ss:StyleID="s62"/>
    <Cell ss:StyleID="s62"/>
    <Cell ss:StyleID="s62"/>
    <Cell ss:StyleID="s62"/>
    <Cell ss:StyleID="s62"/>
    <Cell ss:StyleID="s62"/>
    <Cell ss:StyleID="s62"/>
    <Cell ss:StyleID="s62"/>
    <Cell ss:StyleID="s62"/>
    <Cell ss:StyleID="s62"/>
    <Cell ss:StyleID="s62"/>
    <Cell ss:StyleID="s62"/>
    <Cell ss:StyleID="s62"/>
    <Cell ss:StyleID="s62"/>
    <Cell ss:StyleID="s62"/>
    <Cell ss:StyleID="s62"/>
    <Cell ss:StyleID="s62"/>
    <Cell ss:StyleID="s62"/>
    <Cell ss:StyleID="s62"/>
    <Cell ss:StyleID="s62"/>
    <Cell ss:StyleID="s62"/>
    <Cell ss:StyleID="s62"/>
    <Cell ss:StyleID="s62"/>
    <Cell ss:StyleID="s62"/>
    <Cell ss:StyleID="s62"/>
    <Cell ss:StyleID="s62"/>
    <Cell ss:StyleID="s62"/>
    <Cell ss:StyleID="s62"/>
    <Cell ss:StyleID="s62"/>
    <Cell ss:StyleID="s62"/>
    <Cell ss:StyleID="s62"/>
    <Cell ss:StyleID="s62"/>
    <Cell ss:StyleID="s62"/>
    <Cell ss:StyleID="s62"/>
    <Cell ss:StyleID="s62"/>
    <Cell ss:StyleID="s62"/>
    <Cell ss:StyleID="s62"/>
    <Cell ss:StyleID="s62"/>
    <Cell ss:StyleID="s62"/>
    <Cell ss:StyleID="s62"/>
    <Cell ss:StyleID="s62"/>
    <Cell ss:StyleID="s62"/>
    <Cell ss:StyleID="s62"/>
    <Cell ss:StyleID="s62"/>
    <Cell ss:StyleID="s62"/>
    <Cell ss:StyleID="s62"/>
    <Cell ss:StyleID="s62"/>
    <Cell ss:StyleID="s62"/>
    <Cell ss:StyleID="s62"/>
    <Cell ss:StyleID="s62"/>
    <Cell ss:StyleID="s62"/>
    <Cell ss:StyleID="s62"/>
    <Cell ss:StyleID="s62"/>
    <Cell ss:StyleID="s62"/>
    <Cell ss:StyleID="s62"/>
    <Cell ss:StyleID="s62"/>
    <Cell ss:StyleID="s62"/>
    <Cell ss:StyleID="s62"/>
    <Cell ss:StyleID="s62"/>
    <Cell ss:StyleID="s62"/>
    <Cell ss:StyleID="s62"/>
    <Cell ss:StyleID="s62"/>
    <Cell ss:StyleID="s62"/>
    <Cell ss:StyleID="s62"/>
    <Cell ss:StyleID="s62"/>
    <Cell ss:StyleID="s62"/>
    <Cell ss:StyleID="s62"/>
    <Cell ss:StyleID="s62"/>
    <Cell ss:StyleID="s62"/>
    <Cell ss:StyleID="s62"/>
    <Cell ss:StyleID="s62"/>
    <Cell ss:StyleID="s62"/>
    <Cell ss:StyleID="s62"/>
    <Cell ss:StyleID="s62"/>
    <Cell ss:StyleID="s62"/>
    <Cell ss:StyleID="s62"/>
    <Cell ss:StyleID="s62"/>
    <Cell ss:StyleID="s62"/>
    <Cell ss:StyleID="s62"/>
    <Cell ss:StyleID="s62"/>
    <Cell ss:StyleID="s62"/>
    <Cell ss:StyleID="s62"/>
    <Cell ss:StyleID="s62"/>
    <Cell ss:StyleID="s62"/>
    <Cell ss:StyleID="s62"/>
    <Cell ss:StyleID="s62"/>
    <Cell ss:StyleID="s62"/>
    <Cell ss:StyleID="s62"/>
    <Cell ss:StyleID="s62"/>
    <Cell ss:StyleID="s62"/>
    <Cell ss:StyleID="s62"/>
    <Cell ss:StyleID="s62"/>
    <Cell ss:StyleID="s62"/>
    <Cell ss:StyleID="s62"/>
    <Cell ss:StyleID="s62"/>
    <Cell ss:StyleID="s62"/>
    <Cell ss:StyleID="s62"/>
    <Cell ss:StyleID="s62"/>
    <Cell ss:StyleID="s62"/>
    <Cell ss:StyleID="s62"/>
    <Cell ss:StyleID="s62"/>
    <Cell ss:StyleID="s62"/>
    <Cell ss:StyleID="s62"/>
    <Cell ss:StyleID="s62"/>
    <Cell ss:StyleID="s62"/>
    <Cell ss:StyleID="s62"/>
    <Cell ss:StyleID="s62"/>
    <Cell ss:StyleID="s62"/>
    <Cell ss:StyleID="s62"/>
    <Cell ss:StyleID="s62"/>
    <Cell ss:StyleID="s62"/>
    <Cell ss:StyleID="s62"/>
    <Cell ss:StyleID="s62"/>
    <Cell ss:StyleID="s62"/>
    <Cell ss:StyleID="s62"/>
    <Cell ss:StyleID="s62"/>
    <Cell ss:StyleID="s62"/>
    <Cell ss:StyleID="s62"/>
    <Cell ss:StyleID="s62"/>
    <Cell ss:StyleID="s62"/>
    <Cell ss:StyleID="s62"/>
    <Cell ss:StyleID="s62"/>
    <Cell ss:StyleID="s62"/>
    <Cell ss:StyleID="s62"/>
    <Cell ss:StyleID="s62"/>
    <Cell ss:StyleID="s62"/>
    <Cell ss:StyleID="s62"/>
    <Cell ss:StyleID="s62"/>
    <Cell ss:StyleID="s62"/>
    <Cell ss:StyleID="s62"/>
    <Cell ss:StyleID="s62"/>
    <Cell ss:StyleID="s62"/>
    <Cell ss:StyleID="s62"/>
    <Cell ss:StyleID="s62"/>
    <Cell ss:StyleID="s62"/>
    <Cell ss:StyleID="s62"/>
    <Cell ss:StyleID="s62"/>
    <Cell ss:StyleID="s62"/>
    <Cell ss:StyleID="s62"/>
    <Cell ss:StyleID="s62"/>
    <Cell ss:StyleID="s62"/>
    <Cell ss:StyleID="s62"/>
    <Cell ss:StyleID="s62"/>
    <Cell ss:StyleID="s62"/>
    <Cell ss:StyleID="s62"/>
    <Cell ss:StyleID="s62"/>
    <Cell ss:StyleID="s62"/>
    <Cell ss:StyleID="s62"/>
    <Cell ss:StyleID="s62"/>
    <Cell ss:StyleID="s62"/>
    <Cell ss:StyleID="s62"/>
    <Cell ss:StyleID="s62"/>
    <Cell ss:StyleID="s62"/>
    <Cell ss:StyleID="s62"/>
    <Cell ss:StyleID="s62"/>
    <Cell ss:StyleID="s62"/>
    <Cell ss:StyleID="s62"/>
    <Cell ss:StyleID="s62"/>
    <Cell ss:StyleID="s62"/>
    <Cell ss:StyleID="s62"/>
    <Cell ss:StyleID="s62"/>
    <Cell ss:StyleID="s62"/>
    <Cell ss:StyleID="s62"/>
    <Cell ss:StyleID="s62"/>
    <Cell ss:StyleID="s62"/>
    <Cell ss:StyleID="s62"/>
    <Cell ss:StyleID="s62"/>
    <Cell ss:StyleID="s62"/>
    <Cell ss:StyleID="s62"/>
    <Cell ss:StyleID="s62"/>
    <Cell ss:StyleID="s62"/>
    <Cell ss:StyleID="s62"/>
    <Cell ss:StyleID="s62"/>
    <Cell ss:StyleID="s62"/>
    <Cell ss:StyleID="s62"/>
    <Cell ss:StyleID="s62"/>
    <Cell ss:StyleID="s62"/>
    <Cell ss:StyleID="s62"/>
    <Cell ss:StyleID="s62"/>
    <Cell ss:StyleID="s62"/>
    <Cell ss:StyleID="s62"/>
    <Cell ss:StyleID="s62"/>
    <Cell ss:StyleID="s62"/>
    <Cell ss:StyleID="s62"/>
    <Cell ss:StyleID="s62"/>
    <Cell ss:StyleID="s62"/>
    <Cell ss:StyleID="s62"/>
    <Cell ss:StyleID="s62"/>
    <Cell ss:StyleID="s62"/>
    <Cell ss:StyleID="s62"/>
    <Cell ss:StyleID="s62"/>
    <Cell ss:StyleID="s62"/>
    <Cell ss:StyleID="s62"/>
    <Cell ss:StyleID="s62"/>
    <Cell ss:StyleID="s62"/>
    <Cell ss:StyleID="s62"/>
    <Cell ss:StyleID="s62"/>
    <Cell ss:StyleID="s62"/>
    <Cell ss:StyleID="s62"/>
    <Cell ss:StyleID="s62"/>
    <Cell ss:StyleID="s62"/>
    <Cell ss:StyleID="s62"/>
    <Cell ss:StyleID="s62"/>
    <Cell ss:StyleID="s62"/>
    <Cell ss:StyleID="s62"/>
    <Cell ss:StyleID="s62"/>
    <Cell ss:StyleID="s62"/>
    <Cell ss:StyleID="s62"/>
    <Cell ss:StyleID="s62"/>
    <Cell ss:StyleID="s62"/>
    <Cell ss:StyleID="s62"/>
    <Cell ss:StyleID="s62"/>
    <Cell ss:StyleID="s62"/>
    <Cell ss:StyleID="s62"/>
    <Cell ss:StyleID="s62"/>
    <Cell ss:StyleID="s62"/>
    <Cell ss:StyleID="s62"/>
    <Cell ss:StyleID="s62"/>
    <Cell ss:StyleID="s62"/>
    <Cell ss:StyleID="s62"/>
    <Cell ss:StyleID="s62"/>
    <Cell ss:StyleID="s62"/>
    <Cell ss:StyleID="s62"/>
    <Cell ss:StyleID="s62"/>
    <Cell ss:StyleID="s62"/>
    <Cell ss:StyleID="s62"/>
    <Cell ss:StyleID="s62"/>
    <Cell ss:StyleID="s62"/>
    <Cell ss:StyleID="s62"/>
    <Cell ss:StyleID="s62"/>
    <Cell ss:StyleID="s62"/>
    <Cell ss:StyleID="s62"/>
    <Cell ss:StyleID="s62"/>
    <Cell ss:StyleID="s62"/>
    <Cell ss:StyleID="s62"/>
    <Cell ss:StyleID="s62"/>
    <Cell ss:StyleID="s62"/>
    <Cell ss:StyleID="s62"/>
    <Cell ss:StyleID="s62"/>
    <Cell ss:StyleID="s62"/>
    <Cell ss:StyleID="s62"/>
    <Cell ss:StyleID="s62"/>
    <Cell ss:StyleID="s62"/>
    <Cell ss:StyleID="s62"/>
    <Cell ss:StyleID="s62"/>
    <Cell ss:StyleID="s62"/>
    <Cell ss:StyleID="s62"/>
    <Cell ss:StyleID="s62"/>
    <Cell ss:StyleID="s62"/>
    <Cell ss:StyleID="s62"/>
    <Cell ss:StyleID="s62"/>
    <Cell ss:StyleID="s62"/>
    <Cell ss:StyleID="s62"/>
    <Cell ss:StyleID="s62"/>
    <Cell ss:StyleID="s62"/>
    <Cell ss:StyleID="s62"/>
    <Cell ss:StyleID="s62"/>
    <Cell ss:StyleID="s62"/>
    <Cell ss:StyleID="s62"/>
    <Cell ss:StyleID="s62"/>
    <Cell ss:StyleID="s62"/>
    <Cell ss:StyleID="s62"/>
    <Cell ss:StyleID="s62"/>
    <Cell ss:StyleID="s62"/>
    <Cell ss:StyleID="s62"/>
    <Cell ss:StyleID="s62"/>
    <Cell ss:StyleID="s62"/>
    <Cell ss:StyleID="s62"/>
    <Cell ss:StyleID="s62"/>
    <Cell ss:StyleID="s62"/>
    <Cell ss:StyleID="s62"/>
    <Cell ss:StyleID="s62"/>
    <Cell ss:StyleID="s62"/>
    <Cell ss:StyleID="s62"/>
    <Cell ss:StyleID="s62"/>
    <Cell ss:StyleID="s62"/>
    <Cell ss:StyleID="s62"/>
    <Cell ss:StyleID="s62"/>
    <Cell ss:StyleID="s62"/>
    <Cell ss:StyleID="s62"/>
    <Cell ss:StyleID="s62"/>
    <Cell ss:StyleID="s62"/>
    <Cell ss:StyleID="s62"/>
    <Cell ss:StyleID="s62"/>
    <Cell ss:StyleID="s62"/>
    <Cell ss:StyleID="s62"/>
    <Cell ss:StyleID="s62"/>
    <Cell ss:StyleID="s62"/>
    <Cell ss:StyleID="s62"/>
    <Cell ss:StyleID="s62"/>
    <Cell ss:StyleID="s62"/>
    <Cell ss:StyleID="s62"/>
    <Cell ss:StyleID="s62"/>
    <Cell ss:StyleID="s62"/>
    <Cell ss:StyleID="s62"/>
    <Cell ss:StyleID="s62"/>
    <Cell ss:StyleID="s62"/>
    <Cell ss:StyleID="s62"/>
    <Cell ss:StyleID="s62"/>
    <Cell ss:StyleID="s62"/>
    <Cell ss:StyleID="s62"/>
    <Cell ss:StyleID="s62"/>
    <Cell ss:StyleID="s62"/>
    <Cell ss:StyleID="s62"/>
    <Cell ss:StyleID="s62"/>
    <Cell ss:StyleID="s62"/>
    <Cell ss:StyleID="s62"/>
    <Cell ss:StyleID="s62"/>
    <Cell ss:StyleID="s62"/>
    <Cell ss:StyleID="s62"/>
    <Cell ss:StyleID="s62"/>
    <Cell ss:StyleID="s62"/>
    <Cell ss:StyleID="s62"/>
    <Cell ss:StyleID="s62"/>
    <Cell ss:StyleID="s62"/>
    <Cell ss:StyleID="s62"/>
    <Cell ss:StyleID="s62"/>
    <Cell ss:StyleID="s62"/>
    <Cell ss:StyleID="s62"/>
    <Cell ss:StyleID="s62"/>
    <Cell ss:StyleID="s62"/>
    <Cell ss:StyleID="s62"/>
    <Cell ss:StyleID="s62"/>
    <Cell ss:StyleID="s62"/>
    <Cell ss:StyleID="s62"/>
    <Cell ss:StyleID="s62"/>
    <Cell ss:StyleID="s62"/>
    <Cell ss:StyleID="s62"/>
    <Cell ss:StyleID="s62"/>
    <Cell ss:StyleID="s62"/>
    <Cell ss:StyleID="s62"/>
    <Cell ss:StyleID="s62"/>
    <Cell ss:StyleID="s62"/>
    <Cell ss:StyleID="s62"/>
    <Cell ss:StyleID="s62"/>
    <Cell ss:StyleID="s62"/>
    <Cell ss:StyleID="s62"/>
    <Cell ss:StyleID="s62"/>
    <Cell ss:StyleID="s62"/>
    <Cell ss:StyleID="s62"/>
    <Cell ss:StyleID="s62"/>
    <Cell ss:StyleID="s62"/>
    <Cell ss:StyleID="s62"/>
    <Cell ss:StyleID="s62"/>
    <Cell ss:StyleID="s62"/>
    <Cell ss:StyleID="s62"/>
    <Cell ss:StyleID="s62"/>
    <Cell ss:StyleID="s62"/>
    <Cell ss:StyleID="s62"/>
    <Cell ss:StyleID="s62"/>
    <Cell ss:StyleID="s62"/>
    <Cell ss:StyleID="s62"/>
    <Cell ss:StyleID="s62"/>
    <Cell ss:StyleID="s62"/>
    <Cell ss:StyleID="s62"/>
    <Cell ss:StyleID="s62"/>
    <Cell ss:StyleID="s62"/>
    <Cell ss:StyleID="s62"/>
    <Cell ss:StyleID="s62"/>
    <Cell ss:StyleID="s62"/>
    <Cell ss:StyleID="s62"/>
    <Cell ss:StyleID="s62"/>
    <Cell ss:StyleID="s62"/>
    <Cell ss:StyleID="s62"/>
    <Cell ss:StyleID="s62"/>
    <Cell ss:StyleID="s62"/>
    <Cell ss:StyleID="s62"/>
    <Cell ss:StyleID="s62"/>
    <Cell ss:StyleID="s62"/>
    <Cell ss:StyleID="s62"/>
    <Cell ss:StyleID="s62"/>
    <Cell ss:StyleID="s62"/>
    <Cell ss:StyleID="s62"/>
    <Cell ss:StyleID="s62"/>
    <Cell ss:StyleID="s62"/>
    <Cell ss:StyleID="s62"/>
    <Cell ss:StyleID="s62"/>
    <Cell ss:StyleID="s62"/>
    <Cell ss:StyleID="s62"/>
    <Cell ss:StyleID="s62"/>
    <Cell ss:StyleID="s62"/>
    <Cell ss:StyleID="s62"/>
    <Cell ss:StyleID="s62"/>
    <Cell ss:StyleID="s62"/>
    <Cell ss:StyleID="s62"/>
    <Cell ss:StyleID="s62"/>
    <Cell ss:StyleID="s62"/>
    <Cell ss:StyleID="s62"/>
    <Cell ss:StyleID="s62"/>
    <Cell ss:StyleID="s62"/>
    <Cell ss:StyleID="s62"/>
    <Cell ss:StyleID="s62"/>
    <Cell ss:StyleID="s62"/>
    <Cell ss:StyleID="s62"/>
    <Cell ss:StyleID="s62"/>
    <Cell ss:StyleID="s62"/>
    <Cell ss:StyleID="s62"/>
    <Cell ss:StyleID="s62"/>
    <Cell ss:StyleID="s62"/>
    <Cell ss:StyleID="s62"/>
    <Cell ss:StyleID="s62"/>
    <Cell ss:StyleID="s62"/>
    <Cell ss:StyleID="s62"/>
    <Cell ss:StyleID="s62"/>
    <Cell ss:StyleID="s62"/>
    <Cell ss:StyleID="s62"/>
    <Cell ss:StyleID="s62"/>
    <Cell ss:StyleID="s62"/>
    <Cell ss:StyleID="s62"/>
    <Cell ss:StyleID="s62"/>
    <Cell ss:StyleID="s62"/>
    <Cell ss:StyleID="s62"/>
    <Cell ss:StyleID="s62"/>
    <Cell ss:StyleID="s62"/>
    <Cell ss:StyleID="s62"/>
    <Cell ss:StyleID="s62"/>
    <Cell ss:StyleID="s62"/>
    <Cell ss:StyleID="s62"/>
    <Cell ss:StyleID="s62"/>
    <Cell ss:StyleID="s62"/>
    <Cell ss:StyleID="s62"/>
    <Cell ss:StyleID="s62"/>
    <Cell ss:StyleID="s62"/>
    <Cell ss:StyleID="s62"/>
    <Cell ss:StyleID="s62"/>
    <Cell ss:StyleID="s62"/>
    <Cell ss:StyleID="s62"/>
    <Cell ss:StyleID="s62"/>
    <Cell ss:StyleID="s62"/>
    <Cell ss:StyleID="s62"/>
    <Cell ss:StyleID="s62"/>
    <Cell ss:StyleID="s62"/>
    <Cell ss:StyleID="s62"/>
    <Cell ss:StyleID="s62"/>
    <Cell ss:StyleID="s62"/>
    <Cell ss:StyleID="s62"/>
    <Cell ss:StyleID="s62"/>
    <Cell ss:StyleID="s62"/>
    <Cell ss:StyleID="s62"/>
    <Cell ss:StyleID="s62"/>
    <Cell ss:StyleID="s62"/>
    <Cell ss:StyleID="s62"/>
    <Cell ss:StyleID="s62"/>
    <Cell ss:StyleID="s62"/>
    <Cell ss:StyleID="s62"/>
    <Cell ss:StyleID="s62"/>
    <Cell ss:StyleID="s62"/>
    <Cell ss:StyleID="s62"/>
    <Cell ss:StyleID="s62"/>
    <Cell ss:StyleID="s62"/>
    <Cell ss:StyleID="s62"/>
    <Cell ss:StyleID="s62"/>
    <Cell ss:StyleID="s62"/>
    <Cell ss:StyleID="s62"/>
    <Cell ss:StyleID="s62"/>
    <Cell ss:StyleID="s62"/>
    <Cell ss:StyleID="s62"/>
    <Cell ss:StyleID="s62"/>
    <Cell ss:StyleID="s62"/>
    <Cell ss:StyleID="s62"/>
    <Cell ss:StyleID="s62"/>
    <Cell ss:StyleID="s62"/>
    <Cell ss:StyleID="s62"/>
    <Cell ss:StyleID="s62"/>
    <Cell ss:StyleID="s62"/>
    <Cell ss:StyleID="s62"/>
    <Cell ss:StyleID="s62"/>
    <Cell ss:StyleID="s62"/>
    <Cell ss:StyleID="s62"/>
    <Cell ss:StyleID="s62"/>
    <Cell ss:StyleID="s62"/>
    <Cell ss:StyleID="s62"/>
    <Cell ss:StyleID="s62"/>
    <Cell ss:StyleID="s62"/>
    <Cell ss:StyleID="s62"/>
    <Cell ss:StyleID="s62"/>
    <Cell ss:StyleID="s62"/>
    <Cell ss:StyleID="s62"/>
    <Cell ss:StyleID="s62"/>
    <Cell ss:StyleID="s62"/>
    <Cell ss:StyleID="s62"/>
    <Cell ss:StyleID="s62"/>
    <Cell ss:StyleID="s62"/>
    <Cell ss:StyleID="s62"/>
    <Cell ss:StyleID="s62"/>
    <Cell ss:StyleID="s62"/>
    <Cell ss:StyleID="s62"/>
    <Cell ss:StyleID="s62"/>
    <Cell ss:StyleID="s62"/>
    <Cell ss:StyleID="s62"/>
    <Cell ss:StyleID="s62"/>
    <Cell ss:StyleID="s62"/>
    <Cell ss:StyleID="s62"/>
    <Cell ss:StyleID="s62"/>
    <Cell ss:StyleID="s62"/>
    <Cell ss:StyleID="s62"/>
    <Cell ss:StyleID="s62"/>
    <Cell ss:StyleID="s62"/>
    <Cell ss:StyleID="s62"/>
    <Cell ss:StyleID="s62"/>
    <Cell ss:StyleID="s62"/>
    <Cell ss:StyleID="s62"/>
    <Cell ss:StyleID="s62"/>
    <Cell ss:StyleID="s62"/>
    <Cell ss:StyleID="s62"/>
    <Cell ss:StyleID="s62"/>
    <Cell ss:StyleID="s62"/>
    <Cell ss:StyleID="s62"/>
    <Cell ss:StyleID="s62"/>
    <Cell ss:StyleID="s62"/>
    <Cell ss:StyleID="s62"/>
    <Cell ss:StyleID="s62"/>
    <Cell ss:StyleID="s62"/>
    <Cell ss:StyleID="s62"/>
    <Cell ss:StyleID="s62"/>
    <Cell ss:StyleID="s62"/>
    <Cell ss:StyleID="s62"/>
    <Cell ss:StyleID="s62"/>
    <Cell ss:StyleID="s62"/>
    <Cell ss:StyleID="s62"/>
    <Cell ss:StyleID="s62"/>
    <Cell ss:StyleID="s62"/>
    <Cell ss:StyleID="s62"/>
    <Cell ss:StyleID="s62"/>
    <Cell ss:StyleID="s62"/>
    <Cell ss:StyleID="s62"/>
    <Cell ss:StyleID="s62"/>
    <Cell ss:StyleID="s62"/>
    <Cell ss:StyleID="s62"/>
    <Cell ss:StyleID="s62"/>
    <Cell ss:StyleID="s62"/>
    <Cell ss:StyleID="s62"/>
    <Cell ss:StyleID="s62"/>
    <Cell ss:StyleID="s62"/>
    <Cell ss:StyleID="s62"/>
    <Cell ss:StyleID="s62"/>
    <Cell ss:StyleID="s62"/>
    <Cell ss:StyleID="s62"/>
    <Cell ss:StyleID="s62"/>
    <Cell ss:StyleID="s62"/>
    <Cell ss:StyleID="s62"/>
    <Cell ss:StyleID="s62"/>
    <Cell ss:StyleID="s62"/>
    <Cell ss:StyleID="s62"/>
    <Cell ss:StyleID="s62"/>
    <Cell ss:StyleID="s62"/>
    <Cell ss:StyleID="s62"/>
    <Cell ss:StyleID="s62"/>
    <Cell ss:StyleID="s62"/>
    <Cell ss:StyleID="s62"/>
    <Cell ss:StyleID="s62"/>
    <Cell ss:StyleID="s62"/>
    <Cell ss:StyleID="s62"/>
    <Cell ss:StyleID="s62"/>
    <Cell ss:StyleID="s62"/>
    <Cell ss:StyleID="s62"/>
    <Cell ss:StyleID="s62"/>
    <Cell ss:StyleID="s62"/>
    <Cell ss:StyleID="s62"/>
    <Cell ss:StyleID="s62"/>
    <Cell ss:StyleID="s62"/>
    <Cell ss:StyleID="s62"/>
    <Cell ss:StyleID="s62"/>
    <Cell ss:StyleID="s62"/>
    <Cell ss:StyleID="s62"/>
    <Cell ss:StyleID="s62"/>
    <Cell ss:StyleID="s62"/>
    <Cell ss:StyleID="s62"/>
    <Cell ss:StyleID="s62"/>
    <Cell ss:StyleID="s62"/>
    <Cell ss:StyleID="s62"/>
    <Cell ss:StyleID="s62"/>
    <Cell ss:StyleID="s62"/>
    <Cell ss:StyleID="s62"/>
    <Cell ss:StyleID="s62"/>
    <Cell ss:StyleID="s62"/>
    <Cell ss:StyleID="s62"/>
    <Cell ss:StyleID="s62"/>
    <Cell ss:StyleID="s62"/>
    <Cell ss:StyleID="s62"/>
    <Cell ss:StyleID="s62"/>
    <Cell ss:StyleID="s62"/>
    <Cell ss:StyleID="s62"/>
    <Cell ss:StyleID="s62"/>
    <Cell ss:StyleID="s62"/>
    <Cell ss:StyleID="s62"/>
    <Cell ss:StyleID="s62"/>
    <Cell ss:StyleID="s62"/>
    <Cell ss:StyleID="s62"/>
    <Cell ss:StyleID="s62"/>
    <Cell ss:StyleID="s62"/>
    <Cell ss:StyleID="s62"/>
    <Cell ss:StyleID="s62"/>
    <Cell ss:StyleID="s62"/>
    <Cell ss:StyleID="s62"/>
    <Cell ss:StyleID="s62"/>
    <Cell ss:StyleID="s62"/>
    <Cell ss:StyleID="s62"/>
    <Cell ss:StyleID="s62"/>
    <Cell ss:StyleID="s62"/>
    <Cell ss:StyleID="s62"/>
    <Cell ss:StyleID="s62"/>
    <Cell ss:StyleID="s62"/>
    <Cell ss:StyleID="s62"/>
    <Cell ss:StyleID="s62"/>
    <Cell ss:StyleID="s62"/>
    <Cell ss:StyleID="s62"/>
    <Cell ss:StyleID="s62"/>
    <Cell ss:StyleID="s62"/>
    <Cell ss:StyleID="s62"/>
    <Cell ss:StyleID="s62"/>
    <Cell ss:StyleID="s62"/>
    <Cell ss:StyleID="s62"/>
    <Cell ss:StyleID="s62"/>
    <Cell ss:StyleID="s62"/>
    <Cell ss:StyleID="s62"/>
    <Cell ss:StyleID="s62"/>
    <Cell ss:StyleID="s62"/>
    <Cell ss:StyleID="s62"/>
    <Cell ss:StyleID="s62"/>
    <Cell ss:StyleID="s62"/>
    <Cell ss:StyleID="s62"/>
    <Cell ss:StyleID="s62"/>
    <Cell ss:StyleID="s62"/>
    <Cell ss:StyleID="s62"/>
    <Cell ss:StyleID="s62"/>
    <Cell ss:StyleID="s62"/>
    <Cell ss:StyleID="s62"/>
    <Cell ss:StyleID="s62"/>
    <Cell ss:StyleID="s62"/>
    <Cell ss:StyleID="s62"/>
    <Cell ss:StyleID="s62"/>
    <Cell ss:StyleID="s62"/>
    <Cell ss:StyleID="s62"/>
    <Cell ss:StyleID="s62"/>
    <Cell ss:StyleID="s62"/>
    <Cell ss:StyleID="s62"/>
    <Cell ss:StyleID="s62"/>
    <Cell ss:StyleID="s62"/>
    <Cell ss:StyleID="s62"/>
    <Cell ss:StyleID="s62"/>
    <Cell ss:StyleID="s62"/>
    <Cell ss:StyleID="s62"/>
    <Cell ss:StyleID="s62"/>
    <Cell ss:StyleID="s62"/>
    <Cell ss:StyleID="s62"/>
    <Cell ss:StyleID="s62"/>
    <Cell ss:StyleID="s62"/>
    <Cell ss:StyleID="s62"/>
    <Cell ss:StyleID="s62"/>
    <Cell ss:StyleID="s62"/>
    <Cell ss:StyleID="s62"/>
    <Cell ss:StyleID="s62"/>
    <Cell ss:StyleID="s62"/>
    <Cell ss:StyleID="s62"/>
    <Cell ss:StyleID="s62"/>
    <Cell ss:StyleID="s62"/>
    <Cell ss:StyleID="s62"/>
    <Cell ss:StyleID="s62"/>
    <Cell ss:StyleID="s62"/>
    <Cell ss:StyleID="s62"/>
    <Cell ss:StyleID="s62"/>
    <Cell ss:StyleID="s62"/>
    <Cell ss:StyleID="s62"/>
    <Cell ss:StyleID="s62"/>
    <Cell ss:StyleID="s62"/>
    <Cell ss:StyleID="s62"/>
    <Cell ss:StyleID="s62"/>
    <Cell ss:StyleID="s62"/>
    <Cell ss:StyleID="s62"/>
    <Cell ss:StyleID="s62"/>
    <Cell ss:StyleID="s62"/>
    <Cell ss:StyleID="s62"/>
    <Cell ss:StyleID="s62"/>
    <Cell ss:StyleID="s62"/>
    <Cell ss:StyleID="s62"/>
    <Cell ss:StyleID="s62"/>
    <Cell ss:StyleID="s62"/>
    <Cell ss:StyleID="s62"/>
    <Cell ss:StyleID="s62"/>
    <Cell ss:StyleID="s62"/>
    <Cell ss:StyleID="s62"/>
    <Cell ss:StyleID="s62"/>
    <Cell ss:StyleID="s62"/>
    <Cell ss:StyleID="s62"/>
    <Cell ss:StyleID="s62"/>
    <Cell ss:StyleID="s62"/>
    <Cell ss:StyleID="s62"/>
    <Cell ss:StyleID="s62"/>
    <Cell ss:StyleID="s62"/>
    <Cell ss:StyleID="s62"/>
    <Cell ss:StyleID="s62"/>
    <Cell ss:StyleID="s62"/>
    <Cell ss:StyleID="s62"/>
    <Cell ss:StyleID="s62"/>
    <Cell ss:StyleID="s62"/>
    <Cell ss:StyleID="s62"/>
    <Cell ss:StyleID="s62"/>
    <Cell ss:StyleID="s62"/>
    <Cell ss:StyleID="s62"/>
    <Cell ss:StyleID="s62"/>
    <Cell ss:StyleID="s62"/>
    <Cell ss:StyleID="s62"/>
    <Cell ss:StyleID="s62"/>
    <Cell ss:StyleID="s62"/>
    <Cell ss:StyleID="s62"/>
    <Cell ss:StyleID="s62"/>
    <Cell ss:StyleID="s62"/>
    <Cell ss:StyleID="s62"/>
    <Cell ss:StyleID="s62"/>
    <Cell ss:StyleID="s62"/>
    <Cell ss:StyleID="s62"/>
    <Cell ss:StyleID="s62"/>
    <Cell ss:StyleID="s62"/>
    <Cell ss:StyleID="s62"/>
    <Cell ss:StyleID="s62"/>
    <Cell ss:StyleID="s62"/>
    <Cell ss:StyleID="s62"/>
    <Cell ss:StyleID="s62"/>
    <Cell ss:StyleID="s62"/>
    <Cell ss:StyleID="s62"/>
    <Cell ss:StyleID="s62"/>
    <Cell ss:StyleID="s62"/>
    <Cell ss:StyleID="s62"/>
    <Cell ss:StyleID="s62"/>
    <Cell ss:StyleID="s62"/>
    <Cell ss:StyleID="s62"/>
    <Cell ss:StyleID="s62"/>
    <Cell ss:StyleID="s62"/>
    <Cell ss:StyleID="s62"/>
    <Cell ss:StyleID="s62"/>
    <Cell ss:StyleID="s62"/>
    <Cell ss:StyleID="s62"/>
    <Cell ss:StyleID="s62"/>
    <Cell ss:StyleID="s62"/>
    <Cell ss:StyleID="s62"/>
    <Cell ss:StyleID="s62"/>
    <Cell ss:StyleID="s62"/>
    <Cell ss:StyleID="s62"/>
    <Cell ss:StyleID="s62"/>
    <Cell ss:StyleID="s62"/>
    <Cell ss:StyleID="s62"/>
    <Cell ss:StyleID="s62"/>
    <Cell ss:StyleID="s62"/>
    <Cell ss:StyleID="s62"/>
    <Cell ss:StyleID="s62"/>
    <Cell ss:StyleID="s62"/>
    <Cell ss:StyleID="s62"/>
    <Cell ss:StyleID="s62"/>
    <Cell ss:StyleID="s62"/>
    <Cell ss:StyleID="s62"/>
    <Cell ss:StyleID="s62"/>
    <Cell ss:StyleID="s62"/>
    <Cell ss:StyleID="s62"/>
    <Cell ss:StyleID="s62"/>
    <Cell ss:StyleID="s62"/>
    <Cell ss:StyleID="s62"/>
    <Cell ss:StyleID="s62"/>
    <Cell ss:StyleID="s62"/>
    <Cell ss:StyleID="s62"/>
    <Cell ss:StyleID="s62"/>
    <Cell ss:StyleID="s62"/>
    <Cell ss:StyleID="s62"/>
    <Cell ss:StyleID="s62"/>
    <Cell ss:StyleID="s62"/>
    <Cell ss:StyleID="s62"/>
    <Cell ss:StyleID="s62"/>
    <Cell ss:StyleID="s62"/>
    <Cell ss:StyleID="s62"/>
    <Cell ss:StyleID="s62"/>
    <Cell ss:StyleID="s62"/>
    <Cell ss:StyleID="s62"/>
    <Cell ss:StyleID="s62"/>
    <Cell ss:StyleID="s62"/>
    <Cell ss:StyleID="s62"/>
    <Cell ss:StyleID="s62"/>
    <Cell ss:StyleID="s62"/>
    <Cell ss:StyleID="s62"/>
    <Cell ss:StyleID="s62"/>
    <Cell ss:StyleID="s62"/>
    <Cell ss:StyleID="s62"/>
    <Cell ss:StyleID="s62"/>
    <Cell ss:StyleID="s62"/>
    <Cell ss:StyleID="s62"/>
    <Cell ss:StyleID="s62"/>
    <Cell ss:StyleID="s62"/>
    <Cell ss:StyleID="s62"/>
    <Cell ss:StyleID="s62"/>
    <Cell ss:StyleID="s62"/>
    <Cell ss:StyleID="s62"/>
    <Cell ss:StyleID="s62"/>
    <Cell ss:StyleID="s62"/>
    <Cell ss:StyleID="s62"/>
    <Cell ss:StyleID="s62"/>
    <Cell ss:StyleID="s62"/>
    <Cell ss:StyleID="s62"/>
    <Cell ss:StyleID="s62"/>
    <Cell ss:StyleID="s62"/>
    <Cell ss:StyleID="s62"/>
    <Cell ss:StyleID="s62"/>
    <Cell ss:StyleID="s62"/>
    <Cell ss:StyleID="s62"/>
    <Cell ss:StyleID="s62"/>
    <Cell ss:StyleID="s62"/>
    <Cell ss:StyleID="s62"/>
    <Cell ss:StyleID="s62"/>
    <Cell ss:StyleID="s62"/>
    <Cell ss:StyleID="s62"/>
    <Cell ss:StyleID="s62"/>
    <Cell ss:StyleID="s62"/>
    <Cell ss:StyleID="s62"/>
    <Cell ss:StyleID="s62"/>
    <Cell ss:StyleID="s62"/>
    <Cell ss:StyleID="s62"/>
    <Cell ss:StyleID="s62"/>
    <Cell ss:StyleID="s62"/>
    <Cell ss:StyleID="s62"/>
    <Cell ss:StyleID="s62"/>
    <Cell ss:StyleID="s62"/>
    <Cell ss:StyleID="s62"/>
    <Cell ss:StyleID="s62"/>
    <Cell ss:StyleID="s62"/>
    <Cell ss:StyleID="s62"/>
    <Cell ss:StyleID="s62"/>
    <Cell ss:StyleID="s62"/>
    <Cell ss:StyleID="s62"/>
    <Cell ss:StyleID="s62"/>
    <Cell ss:StyleID="s62"/>
    <Cell ss:StyleID="s62"/>
    <Cell ss:StyleID="s62"/>
    <Cell ss:StyleID="s62"/>
    <Cell ss:StyleID="s62"/>
    <Cell ss:StyleID="s62"/>
    <Cell ss:StyleID="s62"/>
    <Cell ss:StyleID="s62"/>
    <Cell ss:StyleID="s62"/>
    <Cell ss:StyleID="s62"/>
    <Cell ss:StyleID="s62"/>
    <Cell ss:StyleID="s62"/>
    <Cell ss:StyleID="s62"/>
    <Cell ss:StyleID="s62"/>
    <Cell ss:StyleID="s62"/>
    <Cell ss:StyleID="s62"/>
    <Cell ss:StyleID="s62"/>
    <Cell ss:StyleID="s62"/>
    <Cell ss:StyleID="s62"/>
    <Cell ss:StyleID="s62"/>
    <Cell ss:StyleID="s62"/>
    <Cell ss:StyleID="s62"/>
    <Cell ss:StyleID="s62"/>
    <Cell ss:StyleID="s62"/>
    <Cell ss:StyleID="s62"/>
    <Cell ss:StyleID="s62"/>
    <Cell ss:StyleID="s62"/>
    <Cell ss:StyleID="s62"/>
    <Cell ss:StyleID="s62"/>
    <Cell ss:StyleID="s62"/>
    <Cell ss:StyleID="s62"/>
    <Cell ss:StyleID="s62"/>
    <Cell ss:StyleID="s62"/>
    <Cell ss:StyleID="s62"/>
    <Cell ss:StyleID="s62"/>
    <Cell ss:StyleID="s62"/>
    <Cell ss:StyleID="s62"/>
    <Cell ss:StyleID="s62"/>
    <Cell ss:StyleID="s62"/>
    <Cell ss:StyleID="s62"/>
    <Cell ss:StyleID="s62"/>
    <Cell ss:StyleID="s62"/>
    <Cell ss:StyleID="s62"/>
    <Cell ss:StyleID="s62"/>
    <Cell ss:StyleID="s62"/>
    <Cell ss:StyleID="s62"/>
    <Cell ss:StyleID="s62"/>
    <Cell ss:StyleID="s62"/>
    <Cell ss:StyleID="s62"/>
    <Cell ss:StyleID="s62"/>
    <Cell ss:StyleID="s62"/>
    <Cell ss:StyleID="s62"/>
    <Cell ss:StyleID="s62"/>
    <Cell ss:StyleID="s62"/>
    <Cell ss:StyleID="s62"/>
    <Cell ss:StyleID="s62"/>
    <Cell ss:StyleID="s62"/>
    <Cell ss:StyleID="s62"/>
    <Cell ss:StyleID="s62"/>
    <Cell ss:StyleID="s62"/>
    <Cell ss:StyleID="s62"/>
    <Cell ss:StyleID="s62"/>
    <Cell ss:StyleID="s62"/>
    <Cell ss:StyleID="s62"/>
    <Cell ss:StyleID="s62"/>
    <Cell ss:StyleID="s62"/>
    <Cell ss:StyleID="s62"/>
    <Cell ss:StyleID="s62"/>
    <Cell ss:StyleID="s62"/>
    <Cell ss:StyleID="s62"/>
    <Cell ss:StyleID="s62"/>
    <Cell ss:StyleID="s62"/>
    <Cell ss:StyleID="s62"/>
    <Cell ss:StyleID="s62"/>
    <Cell ss:StyleID="s62"/>
    <Cell ss:StyleID="s62"/>
    <Cell ss:StyleID="s62"/>
    <Cell ss:StyleID="s62"/>
    <Cell ss:StyleID="s62"/>
    <Cell ss:StyleID="s62"/>
    <Cell ss:StyleID="s62"/>
    <Cell ss:StyleID="s62"/>
    <Cell ss:StyleID="s62"/>
    <Cell ss:StyleID="s62"/>
    <Cell ss:StyleID="s62"/>
    <Cell ss:StyleID="s62"/>
    <Cell ss:StyleID="s62"/>
    <Cell ss:StyleID="s62"/>
    <Cell ss:StyleID="s62"/>
    <Cell ss:StyleID="s62"/>
    <Cell ss:StyleID="s62"/>
    <Cell ss:StyleID="s62"/>
    <Cell ss:StyleID="s62"/>
    <Cell ss:StyleID="s62"/>
    <Cell ss:StyleID="s62"/>
    <Cell ss:StyleID="s62"/>
    <Cell ss:StyleID="s62"/>
    <Cell ss:StyleID="s62"/>
    <Cell ss:StyleID="s62"/>
    <Cell ss:StyleID="s62"/>
    <Cell ss:StyleID="s62"/>
    <Cell ss:StyleID="s62"/>
    <Cell ss:StyleID="s62"/>
    <Cell ss:StyleID="s62"/>
    <Cell ss:StyleID="s62"/>
    <Cell ss:StyleID="s62"/>
    <Cell ss:StyleID="s62"/>
    <Cell ss:StyleID="s62"/>
    <Cell ss:StyleID="s62"/>
    <Cell ss:StyleID="s62"/>
    <Cell ss:StyleID="s62"/>
    <Cell ss:StyleID="s62"/>
    <Cell ss:StyleID="s62"/>
    <Cell ss:StyleID="s62"/>
    <Cell ss:StyleID="s62"/>
    <Cell ss:StyleID="s62"/>
    <Cell ss:StyleID="s62"/>
    <Cell ss:StyleID="s62"/>
    <Cell ss:StyleID="s62"/>
    <Cell ss:StyleID="s62"/>
    <Cell ss:StyleID="s62"/>
    <Cell ss:StyleID="s62"/>
    <Cell ss:StyleID="s62"/>
    <Cell ss:StyleID="s62"/>
    <Cell ss:StyleID="s62"/>
    <Cell ss:StyleID="s62"/>
    <Cell ss:StyleID="s62"/>
    <Cell ss:StyleID="s62"/>
    <Cell ss:StyleID="s62"/>
    <Cell ss:StyleID="s62"/>
    <Cell ss:StyleID="s62"/>
    <Cell ss:StyleID="s62"/>
    <Cell ss:StyleID="s62"/>
    <Cell ss:StyleID="s62"/>
    <Cell ss:StyleID="s62"/>
    <Cell ss:StyleID="s62"/>
    <Cell ss:StyleID="s62"/>
    <Cell ss:StyleID="s62"/>
    <Cell ss:StyleID="s62"/>
    <Cell ss:StyleID="s62"/>
    <Cell ss:StyleID="s62"/>
    <Cell ss:StyleID="s62"/>
    <Cell ss:StyleID="s62"/>
    <Cell ss:StyleID="s62"/>
    <Cell ss:StyleID="s62"/>
    <Cell ss:StyleID="s62"/>
    <Cell ss:StyleID="s62"/>
    <Cell ss:StyleID="s62"/>
    <Cell ss:StyleID="s62"/>
    <Cell ss:StyleID="s62"/>
    <Cell ss:StyleID="s62"/>
    <Cell ss:StyleID="s62"/>
    <Cell ss:StyleID="s62"/>
    <Cell ss:StyleID="s62"/>
    <Cell ss:StyleID="s62"/>
    <Cell ss:StyleID="s62"/>
    <Cell ss:StyleID="s62"/>
    <Cell ss:StyleID="s62"/>
    <Cell ss:StyleID="s62"/>
    <Cell ss:StyleID="s62"/>
    <Cell ss:StyleID="s62"/>
    <Cell ss:StyleID="s62"/>
    <Cell ss:StyleID="s62"/>
    <Cell ss:StyleID="s62"/>
    <Cell ss:StyleID="s62"/>
    <Cell ss:StyleID="s62"/>
    <Cell ss:StyleID="s62"/>
    <Cell ss:StyleID="s62"/>
    <Cell ss:StyleID="s62"/>
    <Cell ss:StyleID="s62"/>
    <Cell ss:StyleID="s62"/>
    <Cell ss:StyleID="s62"/>
    <Cell ss:StyleID="s62"/>
    <Cell ss:StyleID="s62"/>
    <Cell ss:StyleID="s62"/>
    <Cell ss:StyleID="s62"/>
    <Cell ss:StyleID="s62"/>
    <Cell ss:StyleID="s62"/>
    <Cell ss:StyleID="s62"/>
    <Cell ss:StyleID="s62"/>
    <Cell ss:StyleID="s62"/>
    <Cell ss:StyleID="s62"/>
    <Cell ss:StyleID="s62"/>
    <Cell ss:StyleID="s62"/>
    <Cell ss:StyleID="s62"/>
    <Cell ss:StyleID="s62"/>
    <Cell ss:StyleID="s62"/>
    <Cell ss:StyleID="s62"/>
    <Cell ss:StyleID="s62"/>
    <Cell ss:StyleID="s62"/>
    <Cell ss:StyleID="s62"/>
    <Cell ss:StyleID="s62"/>
    <Cell ss:StyleID="s62"/>
    <Cell ss:StyleID="s62"/>
    <Cell ss:StyleID="s62"/>
    <Cell ss:StyleID="s62"/>
    <Cell ss:StyleID="s62"/>
    <Cell ss:StyleID="s62"/>
    <Cell ss:StyleID="s62"/>
    <Cell ss:StyleID="s62"/>
    <Cell ss:StyleID="s62"/>
    <Cell ss:StyleID="s62"/>
    <Cell ss:StyleID="s62"/>
    <Cell ss:StyleID="s62"/>
    <Cell ss:StyleID="s62"/>
    <Cell ss:StyleID="s62"/>
    <Cell ss:StyleID="s62"/>
    <Cell ss:StyleID="s62"/>
    <Cell ss:StyleID="s62"/>
    <Cell ss:StyleID="s62"/>
    <Cell ss:StyleID="s62"/>
    <Cell ss:StyleID="s62"/>
    <Cell ss:StyleID="s62"/>
    <Cell ss:StyleID="s62"/>
    <Cell ss:StyleID="s62"/>
    <Cell ss:StyleID="s62"/>
    <Cell ss:StyleID="s62"/>
    <Cell ss:StyleID="s62"/>
    <Cell ss:StyleID="s62"/>
    <Cell ss:StyleID="s62"/>
    <Cell ss:StyleID="s62"/>
    <Cell ss:StyleID="s62"/>
    <Cell ss:StyleID="s62"/>
    <Cell ss:StyleID="s62"/>
    <Cell ss:StyleID="s62"/>
    <Cell ss:StyleID="s62"/>
    <Cell ss:StyleID="s62"/>
    <Cell ss:StyleID="s62"/>
    <Cell ss:StyleID="s62"/>
    <Cell ss:StyleID="s62"/>
    <Cell ss:StyleID="s62"/>
    <Cell ss:StyleID="s62"/>
    <Cell ss:StyleID="s62"/>
    <Cell ss:StyleID="s62"/>
    <Cell ss:StyleID="s62"/>
    <Cell ss:StyleID="s62"/>
    <Cell ss:StyleID="s62"/>
    <Cell ss:StyleID="s62"/>
    <Cell ss:StyleID="s62"/>
    <Cell ss:StyleID="s62"/>
    <Cell ss:StyleID="s62"/>
    <Cell ss:StyleID="s62"/>
    <Cell ss:StyleID="s62"/>
    <Cell ss:StyleID="s62"/>
    <Cell ss:StyleID="s62"/>
    <Cell ss:StyleID="s62"/>
    <Cell ss:StyleID="s62"/>
    <Cell ss:StyleID="s62"/>
    <Cell ss:StyleID="s62"/>
    <Cell ss:StyleID="s62"/>
    <Cell ss:StyleID="s62"/>
    <Cell ss:StyleID="s62"/>
    <Cell ss:StyleID="s62"/>
    <Cell ss:StyleID="s62"/>
    <Cell ss:StyleID="s62"/>
    <Cell ss:StyleID="s62"/>
    <Cell ss:StyleID="s62"/>
    <Cell ss:StyleID="s62"/>
    <Cell ss:StyleID="s62"/>
    <Cell ss:StyleID="s62"/>
    <Cell ss:StyleID="s62"/>
    <Cell ss:StyleID="s62"/>
    <Cell ss:StyleID="s62"/>
    <Cell ss:StyleID="s62"/>
    <Cell ss:StyleID="s62"/>
    <Cell ss:StyleID="s62"/>
    <Cell ss:StyleID="s62"/>
    <Cell ss:StyleID="s62"/>
    <Cell ss:StyleID="s62"/>
    <Cell ss:StyleID="s62"/>
    <Cell ss:StyleID="s62"/>
    <Cell ss:StyleID="s62"/>
    <Cell ss:StyleID="s62"/>
    <Cell ss:StyleID="s62"/>
    <Cell ss:StyleID="s62"/>
    <Cell ss:StyleID="s62"/>
    <Cell ss:StyleID="s62"/>
    <Cell ss:StyleID="s62"/>
    <Cell ss:StyleID="s62"/>
    <Cell ss:StyleID="s62"/>
    <Cell ss:StyleID="s62"/>
    <Cell ss:StyleID="s62"/>
    <Cell ss:StyleID="s62"/>
    <Cell ss:StyleID="s62"/>
    <Cell ss:StyleID="s62"/>
    <Cell ss:StyleID="s62"/>
    <Cell ss:StyleID="s62"/>
    <Cell ss:StyleID="s62"/>
    <Cell ss:StyleID="s62"/>
    <Cell ss:StyleID="s62"/>
    <Cell ss:StyleID="s62"/>
    <Cell ss:StyleID="s62"/>
    <Cell ss:StyleID="s62"/>
    <Cell ss:StyleID="s62"/>
    <Cell ss:StyleID="s62"/>
    <Cell ss:StyleID="s62"/>
    <Cell ss:StyleID="s62"/>
    <Cell ss:StyleID="s62"/>
    <Cell ss:StyleID="s62"/>
    <Cell ss:StyleID="s62"/>
    <Cell ss:StyleID="s62"/>
    <Cell ss:StyleID="s62"/>
    <Cell ss:StyleID="s62"/>
    <Cell ss:StyleID="s62"/>
    <Cell ss:StyleID="s62"/>
    <Cell ss:StyleID="s62"/>
    <Cell ss:StyleID="s62"/>
    <Cell ss:StyleID="s62"/>
    <Cell ss:StyleID="s62"/>
    <Cell ss:StyleID="s62"/>
    <Cell ss:StyleID="s62"/>
    <Cell ss:StyleID="s62"/>
    <Cell ss:StyleID="s62"/>
    <Cell ss:StyleID="s62"/>
    <Cell ss:StyleID="s62"/>
    <Cell ss:StyleID="s62"/>
    <Cell ss:StyleID="s62"/>
    <Cell ss:StyleID="s62"/>
    <Cell ss:StyleID="s62"/>
    <Cell ss:StyleID="s62"/>
    <Cell ss:StyleID="s62"/>
    <Cell ss:StyleID="s62"/>
    <Cell ss:StyleID="s62"/>
    <Cell ss:StyleID="s62"/>
    <Cell ss:StyleID="s62"/>
    <Cell ss:StyleID="s62"/>
    <Cell ss:StyleID="s62"/>
    <Cell ss:StyleID="s62"/>
    <Cell ss:StyleID="s62"/>
    <Cell ss:StyleID="s62"/>
    <Cell ss:StyleID="s62"/>
    <Cell ss:StyleID="s62"/>
    <Cell ss:StyleID="s62"/>
    <Cell ss:StyleID="s62"/>
    <Cell ss:StyleID="s62"/>
    <Cell ss:StyleID="s62"/>
    <Cell ss:StyleID="s62"/>
    <Cell ss:StyleID="s62"/>
    <Cell ss:StyleID="s62"/>
    <Cell ss:StyleID="s62"/>
    <Cell ss:StyleID="s62"/>
    <Cell ss:StyleID="s62"/>
    <Cell ss:StyleID="s62"/>
    <Cell ss:StyleID="s62"/>
    <Cell ss:StyleID="s62"/>
    <Cell ss:StyleID="s62"/>
    <Cell ss:StyleID="s62"/>
    <Cell ss:StyleID="s62"/>
    <Cell ss:StyleID="s62"/>
    <Cell ss:StyleID="s62"/>
    <Cell ss:StyleID="s62"/>
    <Cell ss:StyleID="s62"/>
    <Cell ss:StyleID="s62"/>
    <Cell ss:StyleID="s62"/>
    <Cell ss:StyleID="s62"/>
    <Cell ss:StyleID="s62"/>
    <Cell ss:StyleID="s62"/>
    <Cell ss:StyleID="s62"/>
    <Cell ss:StyleID="s62"/>
    <Cell ss:StyleID="s62"/>
    <Cell ss:StyleID="s62"/>
    <Cell ss:StyleID="s62"/>
    <Cell ss:StyleID="s62"/>
    <Cell ss:StyleID="s62"/>
    <Cell ss:StyleID="s62"/>
    <Cell ss:StyleID="s62"/>
    <Cell ss:StyleID="s62"/>
    <Cell ss:StyleID="s62"/>
    <Cell ss:StyleID="s62"/>
    <Cell ss:StyleID="s62"/>
    <Cell ss:StyleID="s62"/>
    <Cell ss:StyleID="s62"/>
    <Cell ss:StyleID="s62"/>
    <Cell ss:StyleID="s62"/>
    <Cell ss:StyleID="s62"/>
    <Cell ss:StyleID="s62"/>
    <Cell ss:StyleID="s62"/>
    <Cell ss:StyleID="s62"/>
    <Cell ss:StyleID="s62"/>
    <Cell ss:StyleID="s62"/>
    <Cell ss:StyleID="s62"/>
    <Cell ss:StyleID="s62"/>
    <Cell ss:StyleID="s62"/>
    <Cell ss:StyleID="s62"/>
    <Cell ss:StyleID="s62"/>
    <Cell ss:StyleID="s62"/>
    <Cell ss:StyleID="s62"/>
    <Cell ss:StyleID="s62"/>
    <Cell ss:StyleID="s62"/>
    <Cell ss:StyleID="s62"/>
    <Cell ss:StyleID="s62"/>
    <Cell ss:StyleID="s62"/>
    <Cell ss:StyleID="s62"/>
    <Cell ss:StyleID="s62"/>
    <Cell ss:StyleID="s62"/>
    <Cell ss:StyleID="s62"/>
    <Cell ss:StyleID="s62"/>
    <Cell ss:StyleID="s62"/>
    <Cell ss:StyleID="s62"/>
    <Cell ss:StyleID="s62"/>
    <Cell ss:StyleID="s62"/>
    <Cell ss:StyleID="s62"/>
    <Cell ss:StyleID="s62"/>
    <Cell ss:StyleID="s62"/>
    <Cell ss:StyleID="s62"/>
    <Cell ss:StyleID="s62"/>
    <Cell ss:StyleID="s62"/>
    <Cell ss:StyleID="s62"/>
    <Cell ss:StyleID="s62"/>
    <Cell ss:StyleID="s62"/>
    <Cell ss:StyleID="s62"/>
    <Cell ss:StyleID="s62"/>
    <Cell ss:StyleID="s62"/>
    <Cell ss:StyleID="s62"/>
    <Cell ss:StyleID="s62"/>
    <Cell ss:StyleID="s62"/>
    <Cell ss:StyleID="s62"/>
    <Cell ss:StyleID="s62"/>
    <Cell ss:StyleID="s62"/>
    <Cell ss:StyleID="s62"/>
    <Cell ss:StyleID="s62"/>
    <Cell ss:StyleID="s62"/>
    <Cell ss:StyleID="s62"/>
    <Cell ss:StyleID="s62"/>
    <Cell ss:StyleID="s62"/>
    <Cell ss:StyleID="s62"/>
    <Cell ss:StyleID="s62"/>
    <Cell ss:StyleID="s62"/>
    <Cell ss:StyleID="s62"/>
    <Cell ss:StyleID="s62"/>
    <Cell ss:StyleID="s62"/>
    <Cell ss:StyleID="s62"/>
    <Cell ss:StyleID="s62"/>
    <Cell ss:StyleID="s62"/>
    <Cell ss:StyleID="s62"/>
    <Cell ss:StyleID="s62"/>
    <Cell ss:StyleID="s62"/>
    <Cell ss:StyleID="s62"/>
    <Cell ss:StyleID="s62"/>
    <Cell ss:StyleID="s62"/>
    <Cell ss:StyleID="s62"/>
    <Cell ss:StyleID="s62"/>
    <Cell ss:StyleID="s62"/>
    <Cell ss:StyleID="s62"/>
    <Cell ss:StyleID="s62"/>
    <Cell ss:StyleID="s62"/>
    <Cell ss:StyleID="s62"/>
    <Cell ss:StyleID="s62"/>
    <Cell ss:StyleID="s62"/>
    <Cell ss:StyleID="s62"/>
    <Cell ss:StyleID="s62"/>
    <Cell ss:StyleID="s62"/>
    <Cell ss:StyleID="s62"/>
    <Cell ss:StyleID="s62"/>
    <Cell ss:StyleID="s62"/>
    <Cell ss:StyleID="s62"/>
    <Cell ss:StyleID="s62"/>
    <Cell ss:StyleID="s62"/>
    <Cell ss:StyleID="s62"/>
    <Cell ss:StyleID="s62"/>
    <Cell ss:StyleID="s62"/>
    <Cell ss:StyleID="s62"/>
    <Cell ss:StyleID="s62"/>
    <Cell ss:StyleID="s62"/>
    <Cell ss:StyleID="s62"/>
    <Cell ss:StyleID="s62"/>
    <Cell ss:StyleID="s62"/>
    <Cell ss:StyleID="s62"/>
    <Cell ss:StyleID="s62"/>
    <Cell ss:StyleID="s62"/>
    <Cell ss:StyleID="s62"/>
    <Cell ss:StyleID="s62"/>
    <Cell ss:StyleID="s62"/>
    <Cell ss:StyleID="s62"/>
    <Cell ss:StyleID="s62"/>
    <Cell ss:StyleID="s62"/>
    <Cell ss:StyleID="s62"/>
    <Cell ss:StyleID="s62"/>
    <Cell ss:StyleID="s62"/>
    <Cell ss:StyleID="s62"/>
    <Cell ss:StyleID="s62"/>
    <Cell ss:StyleID="s62"/>
    <Cell ss:StyleID="s62"/>
    <Cell ss:StyleID="s62"/>
    <Cell ss:StyleID="s62"/>
    <Cell ss:StyleID="s62"/>
    <Cell ss:StyleID="s62"/>
    <Cell ss:StyleID="s62"/>
    <Cell ss:StyleID="s62"/>
    <Cell ss:StyleID="s62"/>
    <Cell ss:StyleID="s62"/>
    <Cell ss:StyleID="s62"/>
    <Cell ss:StyleID="s62"/>
    <Cell ss:StyleID="s62"/>
    <Cell ss:StyleID="s62"/>
    <Cell ss:StyleID="s62"/>
    <Cell ss:StyleID="s62"/>
    <Cell ss:StyleID="s62"/>
    <Cell ss:StyleID="s62"/>
    <Cell ss:StyleID="s62"/>
    <Cell ss:StyleID="s62"/>
    <Cell ss:StyleID="s62"/>
    <Cell ss:StyleID="s62"/>
    <Cell ss:StyleID="s62"/>
    <Cell ss:StyleID="s62"/>
    <Cell ss:StyleID="s62"/>
    <Cell ss:StyleID="s62"/>
    <Cell ss:StyleID="s62"/>
    <Cell ss:StyleID="s62"/>
    <Cell ss:StyleID="s62"/>
    <Cell ss:StyleID="s62"/>
    <Cell ss:StyleID="s62"/>
    <Cell ss:StyleID="s62"/>
    <Cell ss:StyleID="s62"/>
    <Cell ss:StyleID="s62"/>
    <Cell ss:StyleID="s62"/>
    <Cell ss:StyleID="s62"/>
    <Cell ss:StyleID="s62"/>
    <Cell ss:StyleID="s62"/>
    <Cell ss:StyleID="s62"/>
    <Cell ss:StyleID="s62"/>
    <Cell ss:StyleID="s62"/>
    <Cell ss:StyleID="s62"/>
    <Cell ss:StyleID="s62"/>
    <Cell ss:StyleID="s62"/>
    <Cell ss:StyleID="s62"/>
    <Cell ss:StyleID="s62"/>
    <Cell ss:StyleID="s62"/>
    <Cell ss:StyleID="s62"/>
    <Cell ss:StyleID="s62"/>
    <Cell ss:StyleID="s62"/>
    <Cell ss:StyleID="s62"/>
    <Cell ss:StyleID="s62"/>
    <Cell ss:StyleID="s62"/>
    <Cell ss:StyleID="s62"/>
    <Cell ss:StyleID="s62"/>
    <Cell ss:StyleID="s62"/>
    <Cell ss:StyleID="s62"/>
    <Cell ss:StyleID="s62"/>
    <Cell ss:StyleID="s62"/>
    <Cell ss:StyleID="s62"/>
    <Cell ss:StyleID="s62"/>
    <Cell ss:StyleID="s62"/>
    <Cell ss:StyleID="s62"/>
    <Cell ss:StyleID="s62"/>
    <Cell ss:StyleID="s62"/>
    <Cell ss:StyleID="s62"/>
    <Cell ss:StyleID="s62"/>
    <Cell ss:StyleID="s62"/>
    <Cell ss:StyleID="s62"/>
    <Cell ss:StyleID="s62"/>
    <Cell ss:StyleID="s62"/>
    <Cell ss:StyleID="s62"/>
    <Cell ss:StyleID="s62"/>
    <Cell ss:StyleID="s62"/>
    <Cell ss:StyleID="s62"/>
    <Cell ss:StyleID="s62"/>
    <Cell ss:StyleID="s62"/>
    <Cell ss:StyleID="s62"/>
    <Cell ss:StyleID="s62"/>
    <Cell ss:StyleID="s62"/>
    <Cell ss:StyleID="s62"/>
    <Cell ss:StyleID="s62"/>
    <Cell ss:StyleID="s62"/>
    <Cell ss:StyleID="s62"/>
    <Cell ss:StyleID="s62"/>
    <Cell ss:StyleID="s62"/>
    <Cell ss:StyleID="s62"/>
    <Cell ss:StyleID="s62"/>
    <Cell ss:StyleID="s62"/>
    <Cell ss:StyleID="s62"/>
    <Cell ss:StyleID="s62"/>
    <Cell ss:StyleID="s62"/>
    <Cell ss:StyleID="s62"/>
    <Cell ss:StyleID="s62"/>
    <Cell ss:StyleID="s62"/>
    <Cell ss:StyleID="s62"/>
    <Cell ss:StyleID="s62"/>
    <Cell ss:StyleID="s62"/>
    <Cell ss:StyleID="s62"/>
    <Cell ss:StyleID="s62"/>
    <Cell ss:StyleID="s62"/>
    <Cell ss:StyleID="s62"/>
    <Cell ss:StyleID="s62"/>
    <Cell ss:StyleID="s62"/>
    <Cell ss:StyleID="s62"/>
    <Cell ss:StyleID="s62"/>
    <Cell ss:StyleID="s62"/>
    <Cell ss:StyleID="s62"/>
    <Cell ss:StyleID="s62"/>
    <Cell ss:StyleID="s62"/>
    <Cell ss:StyleID="s62"/>
    <Cell ss:StyleID="s62"/>
    <Cell ss:StyleID="s62"/>
    <Cell ss:StyleID="s62"/>
    <Cell ss:StyleID="s62"/>
    <Cell ss:StyleID="s62"/>
    <Cell ss:StyleID="s62"/>
    <Cell ss:StyleID="s62"/>
    <Cell ss:StyleID="s62"/>
    <Cell ss:StyleID="s62"/>
    <Cell ss:StyleID="s62"/>
    <Cell ss:StyleID="s62"/>
    <Cell ss:StyleID="s62"/>
    <Cell ss:StyleID="s62"/>
    <Cell ss:StyleID="s62"/>
    <Cell ss:StyleID="s62"/>
    <Cell ss:StyleID="s62"/>
    <Cell ss:StyleID="s62"/>
    <Cell ss:StyleID="s62"/>
    <Cell ss:StyleID="s62"/>
    <Cell ss:StyleID="s62"/>
    <Cell ss:StyleID="s62"/>
    <Cell ss:StyleID="s62"/>
    <Cell ss:StyleID="s62"/>
    <Cell ss:StyleID="s62"/>
    <Cell ss:StyleID="s62"/>
    <Cell ss:StyleID="s62"/>
    <Cell ss:StyleID="s62"/>
    <Cell ss:StyleID="s62"/>
    <Cell ss:StyleID="s62"/>
    <Cell ss:StyleID="s62"/>
    <Cell ss:StyleID="s62"/>
    <Cell ss:StyleID="s62"/>
    <Cell ss:StyleID="s62"/>
    <Cell ss:StyleID="s62"/>
    <Cell ss:StyleID="s62"/>
    <Cell ss:StyleID="s62"/>
    <Cell ss:StyleID="s62"/>
    <Cell ss:StyleID="s62"/>
    <Cell ss:StyleID="s62"/>
    <Cell ss:StyleID="s62"/>
    <Cell ss:StyleID="s62"/>
    <Cell ss:StyleID="s62"/>
    <Cell ss:StyleID="s62"/>
    <Cell ss:StyleID="s62"/>
    <Cell ss:StyleID="s62"/>
    <Cell ss:StyleID="s62"/>
    <Cell ss:StyleID="s62"/>
    <Cell ss:StyleID="s62"/>
    <Cell ss:StyleID="s62"/>
    <Cell ss:StyleID="s62"/>
    <Cell ss:StyleID="s62"/>
    <Cell ss:StyleID="s62"/>
    <Cell ss:StyleID="s62"/>
    <Cell ss:StyleID="s62"/>
    <Cell ss:StyleID="s62"/>
    <Cell ss:StyleID="s62"/>
    <Cell ss:StyleID="s62"/>
    <Cell ss:StyleID="s62"/>
    <Cell ss:StyleID="s62"/>
    <Cell ss:StyleID="s62"/>
    <Cell ss:StyleID="s62"/>
    <Cell ss:StyleID="s62"/>
    <Cell ss:StyleID="s62"/>
    <Cell ss:StyleID="s62"/>
    <Cell ss:StyleID="s62"/>
    <Cell ss:StyleID="s62"/>
    <Cell ss:StyleID="s62"/>
    <Cell ss:StyleID="s62"/>
    <Cell ss:StyleID="s62"/>
    <Cell ss:StyleID="s62"/>
    <Cell ss:StyleID="s62"/>
    <Cell ss:StyleID="s62"/>
    <Cell ss:StyleID="s62"/>
    <Cell ss:StyleID="s62"/>
    <Cell ss:StyleID="s62"/>
    <Cell ss:StyleID="s62"/>
    <Cell ss:StyleID="s62"/>
    <Cell ss:StyleID="s62"/>
    <Cell ss:StyleID="s62"/>
    <Cell ss:StyleID="s62"/>
    <Cell ss:StyleID="s62"/>
    <Cell ss:StyleID="s62"/>
    <Cell ss:StyleID="s62"/>
    <Cell ss:StyleID="s62"/>
    <Cell ss:StyleID="s62"/>
    <Cell ss:StyleID="s62"/>
    <Cell ss:StyleID="s62"/>
    <Cell ss:StyleID="s62"/>
    <Cell ss:StyleID="s62"/>
    <Cell ss:StyleID="s62"/>
    <Cell ss:StyleID="s62"/>
    <Cell ss:StyleID="s62"/>
    <Cell ss:StyleID="s62"/>
    <Cell ss:StyleID="s62"/>
    <Cell ss:StyleID="s62"/>
    <Cell ss:StyleID="s62"/>
    <Cell ss:StyleID="s62"/>
    <Cell ss:StyleID="s62"/>
    <Cell ss:StyleID="s62"/>
    <Cell ss:StyleID="s62"/>
    <Cell ss:StyleID="s62"/>
    <Cell ss:StyleID="s62"/>
    <Cell ss:StyleID="s62"/>
    <Cell ss:StyleID="s62"/>
    <Cell ss:StyleID="s62"/>
    <Cell ss:StyleID="s62"/>
    <Cell ss:StyleID="s62"/>
    <Cell ss:StyleID="s62"/>
    <Cell ss:StyleID="s62"/>
    <Cell ss:StyleID="s62"/>
    <Cell ss:StyleID="s62"/>
    <Cell ss:StyleID="s62"/>
    <Cell ss:StyleID="s62"/>
    <Cell ss:StyleID="s62"/>
    <Cell ss:StyleID="s62"/>
    <Cell ss:StyleID="s62"/>
    <Cell ss:StyleID="s62"/>
    <Cell ss:StyleID="s62"/>
    <Cell ss:StyleID="s62"/>
    <Cell ss:StyleID="s62"/>
    <Cell ss:StyleID="s62"/>
    <Cell ss:StyleID="s62"/>
    <Cell ss:StyleID="s62"/>
    <Cell ss:StyleID="s62"/>
    <Cell ss:StyleID="s62"/>
    <Cell ss:StyleID="s62"/>
    <Cell ss:StyleID="s62"/>
    <Cell ss:StyleID="s62"/>
    <Cell ss:StyleID="s62"/>
    <Cell ss:StyleID="s62"/>
    <Cell ss:StyleID="s62"/>
    <Cell ss:StyleID="s62"/>
    <Cell ss:StyleID="s62"/>
    <Cell ss:StyleID="s62"/>
    <Cell ss:StyleID="s62"/>
    <Cell ss:StyleID="s62"/>
    <Cell ss:StyleID="s62"/>
    <Cell ss:StyleID="s62"/>
    <Cell ss:StyleID="s62"/>
    <Cell ss:StyleID="s62"/>
    <Cell ss:StyleID="s62"/>
    <Cell ss:StyleID="s62"/>
    <Cell ss:StyleID="s62"/>
    <Cell ss:StyleID="s62"/>
    <Cell ss:StyleID="s62"/>
    <Cell ss:StyleID="s62"/>
    <Cell ss:StyleID="s62"/>
    <Cell ss:StyleID="s62"/>
    <Cell ss:StyleID="s62"/>
    <Cell ss:StyleID="s62"/>
    <Cell ss:StyleID="s62"/>
    <Cell ss:StyleID="s62"/>
    <Cell ss:StyleID="s62"/>
    <Cell ss:StyleID="s62"/>
    <Cell ss:StyleID="s62"/>
    <Cell ss:StyleID="s62"/>
    <Cell ss:StyleID="s62"/>
    <Cell ss:StyleID="s62"/>
    <Cell ss:StyleID="s62"/>
    <Cell ss:StyleID="s62"/>
    <Cell ss:StyleID="s62"/>
    <Cell ss:StyleID="s62"/>
    <Cell ss:StyleID="s62"/>
    <Cell ss:StyleID="s62"/>
    <Cell ss:StyleID="s62"/>
    <Cell ss:StyleID="s62"/>
    <Cell ss:StyleID="s62"/>
    <Cell ss:StyleID="s62"/>
    <Cell ss:StyleID="s62"/>
    <Cell ss:StyleID="s62"/>
    <Cell ss:StyleID="s62"/>
    <Cell ss:StyleID="s62"/>
    <Cell ss:StyleID="s62"/>
    <Cell ss:StyleID="s62"/>
    <Cell ss:StyleID="s62"/>
    <Cell ss:StyleID="s62"/>
    <Cell ss:StyleID="s62"/>
    <Cell ss:StyleID="s62"/>
    <Cell ss:StyleID="s62"/>
    <Cell ss:StyleID="s62"/>
    <Cell ss:StyleID="s62"/>
    <Cell ss:StyleID="s62"/>
    <Cell ss:StyleID="s62"/>
    <Cell ss:StyleID="s62"/>
    <Cell ss:StyleID="s62"/>
    <Cell ss:StyleID="s62"/>
    <Cell ss:StyleID="s62"/>
    <Cell ss:StyleID="s62"/>
    <Cell ss:StyleID="s62"/>
    <Cell ss:StyleID="s62"/>
    <Cell ss:StyleID="s62"/>
    <Cell ss:StyleID="s62"/>
    <Cell ss:StyleID="s62"/>
    <Cell ss:StyleID="s62"/>
    <Cell ss:StyleID="s62"/>
    <Cell ss:StyleID="s62"/>
    <Cell ss:StyleID="s62"/>
    <Cell ss:StyleID="s62"/>
    <Cell ss:StyleID="s62"/>
    <Cell ss:StyleID="s62"/>
    <Cell ss:StyleID="s62"/>
    <Cell ss:StyleID="s62"/>
    <Cell ss:StyleID="s62"/>
    <Cell ss:StyleID="s62"/>
    <Cell ss:StyleID="s62"/>
    <Cell ss:StyleID="s62"/>
    <Cell ss:StyleID="s62"/>
    <Cell ss:StyleID="s62"/>
    <Cell ss:StyleID="s62"/>
    <Cell ss:StyleID="s62"/>
    <Cell ss:StyleID="s62"/>
    <Cell ss:StyleID="s62"/>
    <Cell ss:StyleID="s62"/>
    <Cell ss:StyleID="s62"/>
    <Cell ss:StyleID="s62"/>
    <Cell ss:StyleID="s62"/>
    <Cell ss:StyleID="s62"/>
    <Cell ss:StyleID="s62"/>
    <Cell ss:StyleID="s62"/>
    <Cell ss:StyleID="s62"/>
    <Cell ss:StyleID="s62"/>
    <Cell ss:StyleID="s62"/>
    <Cell ss:StyleID="s62"/>
    <Cell ss:StyleID="s62"/>
    <Cell ss:StyleID="s62"/>
    <Cell ss:StyleID="s62"/>
    <Cell ss:StyleID="s62"/>
    <Cell ss:StyleID="s62"/>
    <Cell ss:StyleID="s62"/>
    <Cell ss:StyleID="s62"/>
    <Cell ss:StyleID="s62"/>
    <Cell ss:StyleID="s62"/>
    <Cell ss:StyleID="s62"/>
    <Cell ss:StyleID="s62"/>
    <Cell ss:StyleID="s62"/>
    <Cell ss:StyleID="s62"/>
    <Cell ss:StyleID="s62"/>
    <Cell ss:StyleID="s62"/>
    <Cell ss:StyleID="s62"/>
    <Cell ss:StyleID="s62"/>
    <Cell ss:StyleID="s62"/>
    <Cell ss:StyleID="s62"/>
    <Cell ss:StyleID="s62"/>
    <Cell ss:StyleID="s62"/>
    <Cell ss:StyleID="s62"/>
    <Cell ss:StyleID="s62"/>
    <Cell ss:StyleID="s62"/>
    <Cell ss:StyleID="s62"/>
    <Cell ss:StyleID="s62"/>
    <Cell ss:StyleID="s62"/>
    <Cell ss:StyleID="s62"/>
    <Cell ss:StyleID="s62"/>
    <Cell ss:StyleID="s62"/>
    <Cell ss:StyleID="s62"/>
    <Cell ss:StyleID="s62"/>
    <Cell ss:StyleID="s62"/>
    <Cell ss:StyleID="s62"/>
    <Cell ss:StyleID="s62"/>
    <Cell ss:StyleID="s62"/>
    <Cell ss:StyleID="s62"/>
    <Cell ss:StyleID="s62"/>
    <Cell ss:StyleID="s62"/>
    <Cell ss:StyleID="s62"/>
    <Cell ss:StyleID="s62"/>
    <Cell ss:StyleID="s62"/>
    <Cell ss:StyleID="s62"/>
    <Cell ss:StyleID="s62"/>
    <Cell ss:StyleID="s62"/>
    <Cell ss:StyleID="s62"/>
    <Cell ss:StyleID="s62"/>
    <Cell ss:StyleID="s62"/>
    <Cell ss:StyleID="s62"/>
    <Cell ss:StyleID="s62"/>
    <Cell ss:StyleID="s62"/>
    <Cell ss:StyleID="s62"/>
    <Cell ss:StyleID="s62"/>
    <Cell ss:StyleID="s62"/>
    <Cell ss:StyleID="s62"/>
    <Cell ss:StyleID="s62"/>
    <Cell ss:StyleID="s62"/>
    <Cell ss:StyleID="s62"/>
    <Cell ss:StyleID="s62"/>
    <Cell ss:StyleID="s62"/>
    <Cell ss:StyleID="s62"/>
    <Cell ss:StyleID="s62"/>
    <Cell ss:StyleID="s62"/>
    <Cell ss:StyleID="s62"/>
    <Cell ss:StyleID="s62"/>
    <Cell ss:StyleID="s62"/>
    <Cell ss:StyleID="s62"/>
    <Cell ss:StyleID="s62"/>
    <Cell ss:StyleID="s62"/>
    <Cell ss:StyleID="s62"/>
    <Cell ss:StyleID="s62"/>
    <Cell ss:StyleID="s62"/>
    <Cell ss:StyleID="s62"/>
    <Cell ss:StyleID="s62"/>
    <Cell ss:StyleID="s62"/>
    <Cell ss:StyleID="s62"/>
    <Cell ss:StyleID="s62"/>
    <Cell ss:StyleID="s62"/>
    <Cell ss:StyleID="s62"/>
    <Cell ss:StyleID="s62"/>
    <Cell ss:StyleID="s62"/>
    <Cell ss:StyleID="s62"/>
    <Cell ss:StyleID="s62"/>
    <Cell ss:StyleID="s62"/>
    <Cell ss:StyleID="s62"/>
    <Cell ss:StyleID="s62"/>
    <Cell ss:StyleID="s62"/>
    <Cell ss:StyleID="s62"/>
    <Cell ss:StyleID="s62"/>
    <Cell ss:StyleID="s62"/>
    <Cell ss:StyleID="s62"/>
    <Cell ss:StyleID="s62"/>
    <Cell ss:StyleID="s62"/>
    <Cell ss:StyleID="s62"/>
    <Cell ss:StyleID="s62"/>
    <Cell ss:StyleID="s62"/>
    <Cell ss:StyleID="s62"/>
    <Cell ss:StyleID="s62"/>
    <Cell ss:StyleID="s62"/>
    <Cell ss:StyleID="s62"/>
    <Cell ss:StyleID="s62"/>
    <Cell ss:StyleID="s62"/>
    <Cell ss:StyleID="s62"/>
    <Cell ss:StyleID="s62"/>
    <Cell ss:StyleID="s62"/>
    <Cell ss:StyleID="s62"/>
    <Cell ss:StyleID="s62"/>
    <Cell ss:StyleID="s62"/>
    <Cell ss:StyleID="s62"/>
    <Cell ss:StyleID="s62"/>
    <Cell ss:StyleID="s62"/>
    <Cell ss:StyleID="s62"/>
    <Cell ss:StyleID="s62"/>
    <Cell ss:StyleID="s62"/>
    <Cell ss:StyleID="s62"/>
    <Cell ss:StyleID="s62"/>
    <Cell ss:StyleID="s62"/>
    <Cell ss:StyleID="s62"/>
    <Cell ss:StyleID="s62"/>
    <Cell ss:StyleID="s62"/>
    <Cell ss:StyleID="s62"/>
    <Cell ss:StyleID="s62"/>
    <Cell ss:StyleID="s62"/>
    <Cell ss:StyleID="s62"/>
    <Cell ss:StyleID="s62"/>
    <Cell ss:StyleID="s62"/>
    <Cell ss:StyleID="s62"/>
    <Cell ss:StyleID="s62"/>
    <Cell ss:StyleID="s62"/>
    <Cell ss:StyleID="s62"/>
    <Cell ss:StyleID="s62"/>
    <Cell ss:StyleID="s62"/>
    <Cell ss:StyleID="s62"/>
    <Cell ss:StyleID="s62"/>
    <Cell ss:StyleID="s62"/>
    <Cell ss:StyleID="s62"/>
    <Cell ss:StyleID="s62"/>
    <Cell ss:StyleID="s62"/>
    <Cell ss:StyleID="s62"/>
    <Cell ss:StyleID="s62"/>
    <Cell ss:StyleID="s62"/>
    <Cell ss:StyleID="s62"/>
    <Cell ss:StyleID="s62"/>
    <Cell ss:StyleID="s62"/>
    <Cell ss:StyleID="s62"/>
    <Cell ss:StyleID="s62"/>
    <Cell ss:StyleID="s62"/>
    <Cell ss:StyleID="s62"/>
    <Cell ss:StyleID="s62"/>
    <Cell ss:StyleID="s62"/>
    <Cell ss:StyleID="s62"/>
    <Cell ss:StyleID="s62"/>
    <Cell ss:StyleID="s62"/>
    <Cell ss:StyleID="s62"/>
    <Cell ss:StyleID="s62"/>
    <Cell ss:StyleID="s62"/>
    <Cell ss:StyleID="s62"/>
    <Cell ss:StyleID="s62"/>
    <Cell ss:StyleID="s62"/>
    <Cell ss:StyleID="s62"/>
    <Cell ss:StyleID="s62"/>
    <Cell ss:StyleID="s62"/>
    <Cell ss:StyleID="s62"/>
    <Cell ss:StyleID="s62"/>
    <Cell ss:StyleID="s62"/>
    <Cell ss:StyleID="s62"/>
    <Cell ss:StyleID="s62"/>
    <Cell ss:StyleID="s62"/>
    <Cell ss:StyleID="s62"/>
    <Cell ss:StyleID="s62"/>
    <Cell ss:StyleID="s62"/>
    <Cell ss:StyleID="s62"/>
    <Cell ss:StyleID="s62"/>
    <Cell ss:StyleID="s62"/>
    <Cell ss:StyleID="s62"/>
    <Cell ss:StyleID="s62"/>
    <Cell ss:StyleID="s62"/>
    <Cell ss:StyleID="s62"/>
    <Cell ss:StyleID="s62"/>
    <Cell ss:StyleID="s62"/>
    <Cell ss:StyleID="s62"/>
    <Cell ss:StyleID="s62"/>
    <Cell ss:StyleID="s62"/>
    <Cell ss:StyleID="s62"/>
    <Cell ss:StyleID="s62"/>
    <Cell ss:StyleID="s62"/>
    <Cell ss:StyleID="s62"/>
    <Cell ss:StyleID="s62"/>
    <Cell ss:StyleID="s62"/>
    <Cell ss:StyleID="s62"/>
    <Cell ss:StyleID="s62"/>
    <Cell ss:StyleID="s62"/>
    <Cell ss:StyleID="s62"/>
    <Cell ss:StyleID="s62"/>
    <Cell ss:StyleID="s62"/>
    <Cell ss:StyleID="s62"/>
    <Cell ss:StyleID="s62"/>
    <Cell ss:StyleID="s62"/>
    <Cell ss:StyleID="s62"/>
    <Cell ss:StyleID="s62"/>
    <Cell ss:StyleID="s62"/>
    <Cell ss:StyleID="s62"/>
    <Cell ss:StyleID="s62"/>
    <Cell ss:StyleID="s62"/>
    <Cell ss:StyleID="s62"/>
    <Cell ss:StyleID="s62"/>
    <Cell ss:StyleID="s62"/>
    <Cell ss:StyleID="s62"/>
    <Cell ss:StyleID="s62"/>
    <Cell ss:StyleID="s62"/>
    <Cell ss:StyleID="s62"/>
    <Cell ss:StyleID="s62"/>
    <Cell ss:StyleID="s62"/>
    <Cell ss:StyleID="s62"/>
    <Cell ss:StyleID="s62"/>
    <Cell ss:StyleID="s62"/>
    <Cell ss:StyleID="s62"/>
    <Cell ss:StyleID="s62"/>
    <Cell ss:StyleID="s62"/>
    <Cell ss:StyleID="s62"/>
    <Cell ss:StyleID="s62"/>
    <Cell ss:StyleID="s62"/>
    <Cell ss:StyleID="s62"/>
    <Cell ss:StyleID="s62"/>
    <Cell ss:StyleID="s62"/>
    <Cell ss:StyleID="s62"/>
    <Cell ss:StyleID="s62"/>
    <Cell ss:StyleID="s62"/>
    <Cell ss:StyleID="s62"/>
    <Cell ss:StyleID="s62"/>
    <Cell ss:StyleID="s62"/>
    <Cell ss:StyleID="s62"/>
    <Cell ss:StyleID="s62"/>
    <Cell ss:StyleID="s62"/>
    <Cell ss:StyleID="s62"/>
    <Cell ss:StyleID="s62"/>
    <Cell ss:StyleID="s62"/>
    <Cell ss:StyleID="s62"/>
    <Cell ss:StyleID="s62"/>
    <Cell ss:StyleID="s62"/>
    <Cell ss:StyleID="s62"/>
    <Cell ss:StyleID="s62"/>
    <Cell ss:StyleID="s62"/>
    <Cell ss:StyleID="s62"/>
    <Cell ss:StyleID="s62"/>
    <Cell ss:StyleID="s62"/>
    <Cell ss:StyleID="s62"/>
    <Cell ss:StyleID="s62"/>
    <Cell ss:StyleID="s62"/>
    <Cell ss:StyleID="s62"/>
    <Cell ss:StyleID="s62"/>
    <Cell ss:StyleID="s62"/>
    <Cell ss:StyleID="s62"/>
    <Cell ss:StyleID="s62"/>
    <Cell ss:StyleID="s62"/>
    <Cell ss:StyleID="s62"/>
    <Cell ss:StyleID="s62"/>
    <Cell ss:StyleID="s62"/>
    <Cell ss:StyleID="s62"/>
    <Cell ss:StyleID="s62"/>
    <Cell ss:StyleID="s62"/>
    <Cell ss:StyleID="s62"/>
    <Cell ss:StyleID="s62"/>
    <Cell ss:StyleID="s62"/>
    <Cell ss:StyleID="s62"/>
    <Cell ss:StyleID="s62"/>
    <Cell ss:StyleID="s62"/>
    <Cell ss:StyleID="s62"/>
    <Cell ss:StyleID="s62"/>
    <Cell ss:StyleID="s62"/>
    <Cell ss:StyleID="s62"/>
    <Cell ss:StyleID="s62"/>
    <Cell ss:StyleID="s62"/>
    <Cell ss:StyleID="s62"/>
    <Cell ss:StyleID="s62"/>
    <Cell ss:StyleID="s62"/>
    <Cell ss:StyleID="s62"/>
    <Cell ss:StyleID="s62"/>
    <Cell ss:StyleID="s62"/>
    <Cell ss:StyleID="s62"/>
    <Cell ss:StyleID="s62"/>
    <Cell ss:StyleID="s62"/>
    <Cell ss:StyleID="s62"/>
    <Cell ss:StyleID="s62"/>
    <Cell ss:StyleID="s62"/>
    <Cell ss:StyleID="s62"/>
    <Cell ss:StyleID="s62"/>
    <Cell ss:StyleID="s62"/>
    <Cell ss:StyleID="s62"/>
    <Cell ss:StyleID="s62"/>
    <Cell ss:StyleID="s62"/>
    <Cell ss:StyleID="s62"/>
    <Cell ss:StyleID="s62"/>
    <Cell ss:StyleID="s62"/>
    <Cell ss:StyleID="s62"/>
    <Cell ss:StyleID="s62"/>
    <Cell ss:StyleID="s62"/>
    <Cell ss:StyleID="s62"/>
    <Cell ss:StyleID="s62"/>
    <Cell ss:StyleID="s62"/>
    <Cell ss:StyleID="s62"/>
    <Cell ss:StyleID="s62"/>
    <Cell ss:StyleID="s62"/>
    <Cell ss:StyleID="s62"/>
    <Cell ss:StyleID="s62"/>
    <Cell ss:StyleID="s62"/>
    <Cell ss:StyleID="s62"/>
    <Cell ss:StyleID="s62"/>
    <Cell ss:StyleID="s62"/>
    <Cell ss:StyleID="s62"/>
    <Cell ss:StyleID="s62"/>
    <Cell ss:StyleID="s62"/>
    <Cell ss:StyleID="s62"/>
    <Cell ss:StyleID="s62"/>
    <Cell ss:StyleID="s62"/>
    <Cell ss:StyleID="s62"/>
    <Cell ss:StyleID="s62"/>
    <Cell ss:StyleID="s62"/>
    <Cell ss:StyleID="s62"/>
    <Cell ss:StyleID="s62"/>
    <Cell ss:StyleID="s62"/>
    <Cell ss:StyleID="s62"/>
    <Cell ss:StyleID="s62"/>
    <Cell ss:StyleID="s62"/>
    <Cell ss:StyleID="s62"/>
    <Cell ss:StyleID="s62"/>
    <Cell ss:StyleID="s62"/>
    <Cell ss:StyleID="s62"/>
    <Cell ss:StyleID="s62"/>
    <Cell ss:StyleID="s62"/>
    <Cell ss:StyleID="s62"/>
    <Cell ss:StyleID="s62"/>
    <Cell ss:StyleID="s62"/>
    <Cell ss:StyleID="s62"/>
    <Cell ss:StyleID="s62"/>
    <Cell ss:StyleID="s62"/>
    <Cell ss:StyleID="s62"/>
    <Cell ss:StyleID="s62"/>
    <Cell ss:StyleID="s62"/>
    <Cell ss:StyleID="s62"/>
    <Cell ss:StyleID="s62"/>
    <Cell ss:StyleID="s62"/>
    <Cell ss:StyleID="s62"/>
    <Cell ss:StyleID="s62"/>
    <Cell ss:StyleID="s62"/>
    <Cell ss:StyleID="s62"/>
    <Cell ss:StyleID="s62"/>
    <Cell ss:StyleID="s62"/>
    <Cell ss:StyleID="s62"/>
    <Cell ss:StyleID="s62"/>
    <Cell ss:StyleID="s62"/>
    <Cell ss:StyleID="s62"/>
    <Cell ss:StyleID="s62"/>
    <Cell ss:StyleID="s62"/>
    <Cell ss:StyleID="s62"/>
    <Cell ss:StyleID="s62"/>
    <Cell ss:StyleID="s62"/>
    <Cell ss:StyleID="s62"/>
    <Cell ss:StyleID="s62"/>
    <Cell ss:StyleID="s62"/>
    <Cell ss:StyleID="s62"/>
    <Cell ss:StyleID="s62"/>
    <Cell ss:StyleID="s62"/>
    <Cell ss:StyleID="s62"/>
    <Cell ss:StyleID="s62"/>
    <Cell ss:StyleID="s62"/>
    <Cell ss:StyleID="s62"/>
    <Cell ss:StyleID="s62"/>
    <Cell ss:StyleID="s62"/>
    <Cell ss:StyleID="s62"/>
    <Cell ss:StyleID="s62"/>
    <Cell ss:StyleID="s62"/>
    <Cell ss:StyleID="s62"/>
    <Cell ss:StyleID="s62"/>
    <Cell ss:StyleID="s62"/>
    <Cell ss:StyleID="s62"/>
    <Cell ss:StyleID="s62"/>
    <Cell ss:StyleID="s62"/>
    <Cell ss:StyleID="s62"/>
    <Cell ss:StyleID="s62"/>
    <Cell ss:StyleID="s62"/>
    <Cell ss:StyleID="s62"/>
    <Cell ss:StyleID="s62"/>
    <Cell ss:StyleID="s62"/>
    <Cell ss:StyleID="s62"/>
    <Cell ss:StyleID="s62"/>
    <Cell ss:StyleID="s62"/>
    <Cell ss:StyleID="s62"/>
    <Cell ss:StyleID="s62"/>
    <Cell ss:StyleID="s62"/>
    <Cell ss:StyleID="s62"/>
    <Cell ss:StyleID="s62"/>
    <Cell ss:StyleID="s62"/>
    <Cell ss:StyleID="s62"/>
    <Cell ss:StyleID="s62"/>
    <Cell ss:StyleID="s62"/>
    <Cell ss:StyleID="s62"/>
    <Cell ss:StyleID="s62"/>
    <Cell ss:StyleID="s62"/>
    <Cell ss:StyleID="s62"/>
    <Cell ss:StyleID="s62"/>
    <Cell ss:StyleID="s62"/>
    <Cell ss:StyleID="s62"/>
    <Cell ss:StyleID="s62"/>
    <Cell ss:StyleID="s62"/>
    <Cell ss:StyleID="s62"/>
    <Cell ss:StyleID="s62"/>
    <Cell ss:StyleID="s62"/>
    <Cell ss:StyleID="s62"/>
    <Cell ss:StyleID="s62"/>
    <Cell ss:StyleID="s62"/>
    <Cell ss:StyleID="s62"/>
    <Cell ss:StyleID="s62"/>
    <Cell ss:StyleID="s62"/>
    <Cell ss:StyleID="s62"/>
    <Cell ss:StyleID="s62"/>
    <Cell ss:StyleID="s62"/>
    <Cell ss:StyleID="s62"/>
    <Cell ss:StyleID="s62"/>
    <Cell ss:StyleID="s62"/>
    <Cell ss:StyleID="s62"/>
    <Cell ss:StyleID="s62"/>
    <Cell ss:StyleID="s62"/>
    <Cell ss:StyleID="s62"/>
    <Cell ss:StyleID="s62"/>
    <Cell ss:StyleID="s62"/>
    <Cell ss:StyleID="s62"/>
    <Cell ss:StyleID="s62"/>
    <Cell ss:StyleID="s62"/>
    <Cell ss:StyleID="s62"/>
    <Cell ss:StyleID="s62"/>
    <Cell ss:StyleID="s62"/>
    <Cell ss:StyleID="s62"/>
    <Cell ss:StyleID="s62"/>
    <Cell ss:StyleID="s62"/>
    <Cell ss:StyleID="s62"/>
    <Cell ss:StyleID="s62"/>
    <Cell ss:StyleID="s62"/>
    <Cell ss:StyleID="s62"/>
    <Cell ss:StyleID="s62"/>
    <Cell ss:StyleID="s62"/>
    <Cell ss:StyleID="s62"/>
    <Cell ss:StyleID="s62"/>
    <Cell ss:StyleID="s62"/>
    <Cell ss:StyleID="s62"/>
    <Cell ss:StyleID="s62"/>
    <Cell ss:StyleID="s62"/>
    <Cell ss:StyleID="s62"/>
    <Cell ss:StyleID="s62"/>
    <Cell ss:StyleID="s62"/>
    <Cell ss:StyleID="s62"/>
    <Cell ss:StyleID="s62"/>
    <Cell ss:StyleID="s62"/>
    <Cell ss:StyleID="s62"/>
    <Cell ss:StyleID="s62"/>
    <Cell ss:StyleID="s62"/>
    <Cell ss:StyleID="s62"/>
    <Cell ss:StyleID="s62"/>
    <Cell ss:StyleID="s62"/>
    <Cell ss:StyleID="s62"/>
    <Cell ss:StyleID="s62"/>
    <Cell ss:StyleID="s62"/>
    <Cell ss:StyleID="s62"/>
    <Cell ss:StyleID="s62"/>
    <Cell ss:StyleID="s62"/>
    <Cell ss:StyleID="s62"/>
    <Cell ss:StyleID="s62"/>
    <Cell ss:StyleID="s62"/>
    <Cell ss:StyleID="s62"/>
    <Cell ss:StyleID="s62"/>
    <Cell ss:StyleID="s62"/>
    <Cell ss:StyleID="s62"/>
    <Cell ss:StyleID="s62"/>
    <Cell ss:StyleID="s62"/>
    <Cell ss:StyleID="s62"/>
    <Cell ss:StyleID="s62"/>
    <Cell ss:StyleID="s62"/>
    <Cell ss:StyleID="s62"/>
    <Cell ss:StyleID="s62"/>
    <Cell ss:StyleID="s62"/>
    <Cell ss:StyleID="s62"/>
    <Cell ss:StyleID="s62"/>
    <Cell ss:StyleID="s62"/>
    <Cell ss:StyleID="s62"/>
    <Cell ss:StyleID="s62"/>
    <Cell ss:StyleID="s62"/>
    <Cell ss:StyleID="s62"/>
    <Cell ss:StyleID="s62"/>
    <Cell ss:StyleID="s62"/>
    <Cell ss:StyleID="s62"/>
    <Cell ss:StyleID="s62"/>
    <Cell ss:StyleID="s62"/>
    <Cell ss:StyleID="s62"/>
    <Cell ss:StyleID="s62"/>
    <Cell ss:StyleID="s62"/>
    <Cell ss:StyleID="s62"/>
    <Cell ss:StyleID="s62"/>
    <Cell ss:StyleID="s62"/>
    <Cell ss:StyleID="s62"/>
    <Cell ss:StyleID="s62"/>
    <Cell ss:StyleID="s62"/>
    <Cell ss:StyleID="s62"/>
    <Cell ss:StyleID="s62"/>
    <Cell ss:StyleID="s62"/>
    <Cell ss:StyleID="s62"/>
    <Cell ss:StyleID="s62"/>
    <Cell ss:StyleID="s62"/>
    <Cell ss:StyleID="s62"/>
    <Cell ss:StyleID="s62"/>
    <Cell ss:StyleID="s62"/>
    <Cell ss:StyleID="s62"/>
    <Cell ss:StyleID="s62"/>
    <Cell ss:StyleID="s62"/>
    <Cell ss:StyleID="s62"/>
    <Cell ss:StyleID="s62"/>
    <Cell ss:StyleID="s62"/>
    <Cell ss:StyleID="s62"/>
    <Cell ss:StyleID="s62"/>
    <Cell ss:StyleID="s62"/>
    <Cell ss:StyleID="s62"/>
    <Cell ss:StyleID="s62"/>
    <Cell ss:StyleID="s62"/>
    <Cell ss:StyleID="s62"/>
    <Cell ss:StyleID="s62"/>
    <Cell ss:StyleID="s62"/>
    <Cell ss:StyleID="s62"/>
    <Cell ss:StyleID="s62"/>
    <Cell ss:StyleID="s62"/>
    <Cell ss:StyleID="s62"/>
    <Cell ss:StyleID="s62"/>
    <Cell ss:StyleID="s62"/>
    <Cell ss:StyleID="s62"/>
    <Cell ss:StyleID="s62"/>
    <Cell ss:StyleID="s62"/>
    <Cell ss:StyleID="s62"/>
    <Cell ss:StyleID="s62"/>
    <Cell ss:StyleID="s62"/>
    <Cell ss:StyleID="s62"/>
    <Cell ss:StyleID="s62"/>
    <Cell ss:StyleID="s62"/>
    <Cell ss:StyleID="s62"/>
    <Cell ss:StyleID="s62"/>
    <Cell ss:StyleID="s62"/>
    <Cell ss:StyleID="s62"/>
    <Cell ss:StyleID="s62"/>
    <Cell ss:StyleID="s62"/>
    <Cell ss:StyleID="s62"/>
    <Cell ss:StyleID="s62"/>
    <Cell ss:StyleID="s62"/>
    <Cell ss:StyleID="s62"/>
    <Cell ss:StyleID="s62"/>
    <Cell ss:StyleID="s62"/>
    <Cell ss:StyleID="s62"/>
    <Cell ss:StyleID="s62"/>
    <Cell ss:StyleID="s62"/>
    <Cell ss:StyleID="s62"/>
    <Cell ss:StyleID="s62"/>
    <Cell ss:StyleID="s62"/>
    <Cell ss:StyleID="s62"/>
    <Cell ss:StyleID="s62"/>
    <Cell ss:StyleID="s62"/>
    <Cell ss:StyleID="s62"/>
    <Cell ss:StyleID="s62"/>
    <Cell ss:StyleID="s62"/>
    <Cell ss:StyleID="s62"/>
    <Cell ss:StyleID="s62"/>
    <Cell ss:StyleID="s62"/>
    <Cell ss:StyleID="s62"/>
    <Cell ss:StyleID="s62"/>
    <Cell ss:StyleID="s62"/>
    <Cell ss:StyleID="s62"/>
    <Cell ss:StyleID="s62"/>
    <Cell ss:StyleID="s62"/>
    <Cell ss:StyleID="s62"/>
    <Cell ss:StyleID="s62"/>
    <Cell ss:StyleID="s62"/>
    <Cell ss:StyleID="s62"/>
    <Cell ss:StyleID="s62"/>
    <Cell ss:StyleID="s62"/>
    <Cell ss:StyleID="s62"/>
    <Cell ss:StyleID="s62"/>
    <Cell ss:StyleID="s62"/>
    <Cell ss:StyleID="s62"/>
    <Cell ss:StyleID="s62"/>
    <Cell ss:StyleID="s62"/>
    <Cell ss:StyleID="s62"/>
    <Cell ss:StyleID="s62"/>
    <Cell ss:StyleID="s62"/>
    <Cell ss:StyleID="s62"/>
    <Cell ss:StyleID="s62"/>
    <Cell ss:StyleID="s62"/>
    <Cell ss:StyleID="s62"/>
    <Cell ss:StyleID="s62"/>
    <Cell ss:StyleID="s62"/>
    <Cell ss:StyleID="s62"/>
    <Cell ss:StyleID="s62"/>
    <Cell ss:StyleID="s62"/>
    <Cell ss:StyleID="s62"/>
    <Cell ss:StyleID="s62"/>
    <Cell ss:StyleID="s62"/>
    <Cell ss:StyleID="s62"/>
    <Cell ss:StyleID="s62"/>
    <Cell ss:StyleID="s62"/>
    <Cell ss:StyleID="s62"/>
    <Cell ss:StyleID="s62"/>
    <Cell ss:StyleID="s62"/>
    <Cell ss:StyleID="s62"/>
    <Cell ss:StyleID="s62"/>
    <Cell ss:StyleID="s62"/>
    <Cell ss:StyleID="s62"/>
    <Cell ss:StyleID="s62"/>
    <Cell ss:StyleID="s62"/>
    <Cell ss:StyleID="s62"/>
    <Cell ss:StyleID="s62"/>
    <Cell ss:StyleID="s62"/>
    <Cell ss:StyleID="s62"/>
    <Cell ss:StyleID="s62"/>
    <Cell ss:StyleID="s62"/>
    <Cell ss:StyleID="s62"/>
    <Cell ss:StyleID="s62"/>
    <Cell ss:StyleID="s62"/>
    <Cell ss:StyleID="s62"/>
    <Cell ss:StyleID="s62"/>
    <Cell ss:StyleID="s62"/>
    <Cell ss:StyleID="s62"/>
    <Cell ss:StyleID="s62"/>
    <Cell ss:StyleID="s62"/>
    <Cell ss:StyleID="s62"/>
    <Cell ss:StyleID="s62"/>
    <Cell ss:StyleID="s62"/>
    <Cell ss:StyleID="s62"/>
    <Cell ss:StyleID="s62"/>
    <Cell ss:StyleID="s62"/>
    <Cell ss:StyleID="s62"/>
    <Cell ss:StyleID="s62"/>
    <Cell ss:StyleID="s62"/>
    <Cell ss:StyleID="s62"/>
    <Cell ss:StyleID="s62"/>
    <Cell ss:StyleID="s62"/>
    <Cell ss:StyleID="s62"/>
    <Cell ss:StyleID="s62"/>
    <Cell ss:StyleID="s62"/>
    <Cell ss:StyleID="s62"/>
    <Cell ss:StyleID="s62"/>
    <Cell ss:StyleID="s62"/>
    <Cell ss:StyleID="s62"/>
    <Cell ss:StyleID="s62"/>
    <Cell ss:StyleID="s62"/>
    <Cell ss:StyleID="s62"/>
    <Cell ss:StyleID="s62"/>
    <Cell ss:StyleID="s62"/>
    <Cell ss:StyleID="s62"/>
    <Cell ss:StyleID="s62"/>
    <Cell ss:StyleID="s62"/>
    <Cell ss:StyleID="s62"/>
    <Cell ss:StyleID="s62"/>
    <Cell ss:StyleID="s62"/>
    <Cell ss:StyleID="s62"/>
    <Cell ss:StyleID="s62"/>
    <Cell ss:StyleID="s62"/>
    <Cell ss:StyleID="s62"/>
    <Cell ss:StyleID="s62"/>
    <Cell ss:StyleID="s62"/>
    <Cell ss:StyleID="s62"/>
    <Cell ss:StyleID="s62"/>
    <Cell ss:StyleID="s62"/>
    <Cell ss:StyleID="s62"/>
    <Cell ss:StyleID="s62"/>
    <Cell ss:StyleID="s62"/>
    <Cell ss:StyleID="s62"/>
    <Cell ss:StyleID="s62"/>
    <Cell ss:StyleID="s62"/>
    <Cell ss:StyleID="s62"/>
    <Cell ss:StyleID="s62"/>
    <Cell ss:StyleID="s62"/>
    <Cell ss:StyleID="s62"/>
    <Cell ss:StyleID="s62"/>
    <Cell ss:StyleID="s62"/>
    <Cell ss:StyleID="s62"/>
    <Cell ss:StyleID="s62"/>
    <Cell ss:StyleID="s62"/>
    <Cell ss:StyleID="s62"/>
    <Cell ss:StyleID="s62"/>
    <Cell ss:StyleID="s62"/>
    <Cell ss:StyleID="s62"/>
    <Cell ss:StyleID="s62"/>
    <Cell ss:StyleID="s62"/>
    <Cell ss:StyleID="s62"/>
    <Cell ss:StyleID="s62"/>
    <Cell ss:StyleID="s62"/>
    <Cell ss:StyleID="s62"/>
    <Cell ss:StyleID="s62"/>
    <Cell ss:StyleID="s62"/>
    <Cell ss:StyleID="s62"/>
    <Cell ss:StyleID="s62"/>
    <Cell ss:StyleID="s62"/>
    <Cell ss:StyleID="s62"/>
    <Cell ss:StyleID="s62"/>
    <Cell ss:StyleID="s62"/>
    <Cell ss:StyleID="s62"/>
    <Cell ss:StyleID="s62"/>
    <Cell ss:StyleID="s62"/>
    <Cell ss:StyleID="s62"/>
    <Cell ss:StyleID="s62"/>
    <Cell ss:StyleID="s62"/>
    <Cell ss:StyleID="s62"/>
    <Cell ss:StyleID="s62"/>
    <Cell ss:StyleID="s62"/>
    <Cell ss:StyleID="s62"/>
    <Cell ss:StyleID="s62"/>
    <Cell ss:StyleID="s62"/>
    <Cell ss:StyleID="s62"/>
    <Cell ss:StyleID="s62"/>
    <Cell ss:StyleID="s62"/>
    <Cell ss:StyleID="s62"/>
    <Cell ss:StyleID="s62"/>
    <Cell ss:StyleID="s62"/>
    <Cell ss:StyleID="s62"/>
    <Cell ss:StyleID="s62"/>
    <Cell ss:StyleID="s62"/>
    <Cell ss:StyleID="s62"/>
    <Cell ss:StyleID="s62"/>
    <Cell ss:StyleID="s62"/>
    <Cell ss:StyleID="s62"/>
    <Cell ss:StyleID="s62"/>
    <Cell ss:StyleID="s62"/>
    <Cell ss:StyleID="s62"/>
    <Cell ss:StyleID="s62"/>
    <Cell ss:StyleID="s62"/>
    <Cell ss:StyleID="s62"/>
    <Cell ss:StyleID="s62"/>
    <Cell ss:StyleID="s62"/>
    <Cell ss:StyleID="s62"/>
    <Cell ss:StyleID="s62"/>
    <Cell ss:StyleID="s62"/>
    <Cell ss:StyleID="s62"/>
    <Cell ss:StyleID="s62"/>
    <Cell ss:StyleID="s62"/>
    <Cell ss:StyleID="s62"/>
    <Cell ss:StyleID="s62"/>
    <Cell ss:StyleID="s62"/>
    <Cell ss:StyleID="s62"/>
    <Cell ss:StyleID="s62"/>
    <Cell ss:StyleID="s62"/>
    <Cell ss:StyleID="s62"/>
    <Cell ss:StyleID="s62"/>
    <Cell ss:StyleID="s62"/>
    <Cell ss:StyleID="s62"/>
    <Cell ss:StyleID="s62"/>
    <Cell ss:StyleID="s62"/>
    <Cell ss:StyleID="s62"/>
    <Cell ss:StyleID="s62"/>
    <Cell ss:StyleID="s62"/>
    <Cell ss:StyleID="s62"/>
    <Cell ss:StyleID="s62"/>
    <Cell ss:StyleID="s62"/>
    <Cell ss:StyleID="s62"/>
    <Cell ss:StyleID="s62"/>
    <Cell ss:StyleID="s62"/>
    <Cell ss:StyleID="s62"/>
    <Cell ss:StyleID="s62"/>
    <Cell ss:StyleID="s62"/>
    <Cell ss:StyleID="s62"/>
    <Cell ss:StyleID="s62"/>
    <Cell ss:StyleID="s62"/>
    <Cell ss:StyleID="s62"/>
    <Cell ss:StyleID="s62"/>
    <Cell ss:StyleID="s62"/>
    <Cell ss:StyleID="s62"/>
    <Cell ss:StyleID="s62"/>
    <Cell ss:StyleID="s62"/>
    <Cell ss:StyleID="s62"/>
    <Cell ss:StyleID="s62"/>
    <Cell ss:StyleID="s62"/>
    <Cell ss:StyleID="s62"/>
    <Cell ss:StyleID="s62"/>
    <Cell ss:StyleID="s62"/>
    <Cell ss:StyleID="s62"/>
    <Cell ss:StyleID="s62"/>
    <Cell ss:StyleID="s62"/>
    <Cell ss:StyleID="s62"/>
    <Cell ss:StyleID="s62"/>
    <Cell ss:StyleID="s62"/>
    <Cell ss:StyleID="s62"/>
    <Cell ss:StyleID="s62"/>
    <Cell ss:StyleID="s62"/>
    <Cell ss:StyleID="s62"/>
    <Cell ss:StyleID="s62"/>
    <Cell ss:StyleID="s62"/>
    <Cell ss:StyleID="s62"/>
    <Cell ss:StyleID="s62"/>
    <Cell ss:StyleID="s62"/>
    <Cell ss:StyleID="s62"/>
    <Cell ss:StyleID="s62"/>
    <Cell ss:StyleID="s62"/>
    <Cell ss:StyleID="s62"/>
    <Cell ss:StyleID="s62"/>
    <Cell ss:StyleID="s62"/>
    <Cell ss:StyleID="s62"/>
    <Cell ss:StyleID="s62"/>
    <Cell ss:StyleID="s62"/>
    <Cell ss:StyleID="s62"/>
    <Cell ss:StyleID="s62"/>
    <Cell ss:StyleID="s62"/>
    <Cell ss:StyleID="s62"/>
    <Cell ss:StyleID="s62"/>
    <Cell ss:StyleID="s62"/>
    <Cell ss:StyleID="s62"/>
    <Cell ss:StyleID="s62"/>
    <Cell ss:StyleID="s62"/>
    <Cell ss:StyleID="s62"/>
    <Cell ss:StyleID="s62"/>
    <Cell ss:StyleID="s62"/>
    <Cell ss:StyleID="s62"/>
    <Cell ss:StyleID="s62"/>
    <Cell ss:StyleID="s62"/>
    <Cell ss:StyleID="s62"/>
    <Cell ss:StyleID="s62"/>
    <Cell ss:StyleID="s62"/>
    <Cell ss:StyleID="s62"/>
    <Cell ss:StyleID="s62"/>
    <Cell ss:StyleID="s62"/>
    <Cell ss:StyleID="s62"/>
    <Cell ss:StyleID="s62"/>
    <Cell ss:StyleID="s62"/>
    <Cell ss:StyleID="s62"/>
    <Cell ss:StyleID="s62"/>
    <Cell ss:StyleID="s62"/>
    <Cell ss:StyleID="s62"/>
    <Cell ss:StyleID="s62"/>
    <Cell ss:StyleID="s62"/>
    <Cell ss:StyleID="s62"/>
    <Cell ss:StyleID="s62"/>
    <Cell ss:StyleID="s62"/>
    <Cell ss:StyleID="s62"/>
    <Cell ss:StyleID="s62"/>
    <Cell ss:StyleID="s62"/>
    <Cell ss:StyleID="s62"/>
    <Cell ss:StyleID="s62"/>
    <Cell ss:StyleID="s62"/>
    <Cell ss:StyleID="s62"/>
    <Cell ss:StyleID="s62"/>
    <Cell ss:StyleID="s62"/>
    <Cell ss:StyleID="s62"/>
    <Cell ss:StyleID="s62"/>
    <Cell ss:StyleID="s62"/>
    <Cell ss:StyleID="s62"/>
    <Cell ss:StyleID="s62"/>
    <Cell ss:StyleID="s62"/>
    <Cell ss:StyleID="s62"/>
    <Cell ss:StyleID="s62"/>
    <Cell ss:StyleID="s62"/>
    <Cell ss:StyleID="s62"/>
    <Cell ss:StyleID="s62"/>
    <Cell ss:StyleID="s62"/>
    <Cell ss:StyleID="s62"/>
    <Cell ss:StyleID="s62"/>
    <Cell ss:StyleID="s62"/>
    <Cell ss:StyleID="s62"/>
    <Cell ss:StyleID="s62"/>
    <Cell ss:StyleID="s62"/>
    <Cell ss:StyleID="s62"/>
    <Cell ss:StyleID="s62"/>
    <Cell ss:StyleID="s62"/>
    <Cell ss:StyleID="s62"/>
    <Cell ss:StyleID="s62"/>
    <Cell ss:StyleID="s62"/>
    <Cell ss:StyleID="s62"/>
    <Cell ss:StyleID="s62"/>
    <Cell ss:StyleID="s62"/>
    <Cell ss:StyleID="s62"/>
    <Cell ss:StyleID="s62"/>
    <Cell ss:StyleID="s62"/>
    <Cell ss:StyleID="s62"/>
    <Cell ss:StyleID="s62"/>
    <Cell ss:StyleID="s62"/>
    <Cell ss:StyleID="s62"/>
    <Cell ss:StyleID="s62"/>
    <Cell ss:StyleID="s62"/>
    <Cell ss:StyleID="s62"/>
    <Cell ss:StyleID="s62"/>
    <Cell ss:StyleID="s62"/>
    <Cell ss:StyleID="s62"/>
    <Cell ss:StyleID="s62"/>
    <Cell ss:StyleID="s62"/>
    <Cell ss:StyleID="s62"/>
    <Cell ss:StyleID="s62"/>
    <Cell ss:StyleID="s62"/>
    <Cell ss:StyleID="s62"/>
    <Cell ss:StyleID="s62"/>
    <Cell ss:StyleID="s62"/>
    <Cell ss:StyleID="s62"/>
    <Cell ss:StyleID="s62"/>
    <Cell ss:StyleID="s62"/>
    <Cell ss:StyleID="s62"/>
    <Cell ss:StyleID="s62"/>
    <Cell ss:StyleID="s62"/>
    <Cell ss:StyleID="s62"/>
    <Cell ss:StyleID="s62"/>
    <Cell ss:StyleID="s62"/>
    <Cell ss:StyleID="s62"/>
    <Cell ss:StyleID="s62"/>
    <Cell ss:StyleID="s62"/>
    <Cell ss:StyleID="s62"/>
    <Cell ss:StyleID="s62"/>
    <Cell ss:StyleID="s62"/>
    <Cell ss:StyleID="s62"/>
    <Cell ss:StyleID="s62"/>
    <Cell ss:StyleID="s62"/>
    <Cell ss:StyleID="s62"/>
    <Cell ss:StyleID="s62"/>
    <Cell ss:StyleID="s62"/>
    <Cell ss:StyleID="s62"/>
    <Cell ss:StyleID="s62"/>
    <Cell ss:StyleID="s62"/>
    <Cell ss:StyleID="s62"/>
    <Cell ss:StyleID="s62"/>
    <Cell ss:StyleID="s62"/>
    <Cell ss:StyleID="s62"/>
    <Cell ss:StyleID="s62"/>
    <Cell ss:StyleID="s62"/>
    <Cell ss:StyleID="s62"/>
    <Cell ss:StyleID="s62"/>
    <Cell ss:StyleID="s62"/>
    <Cell ss:StyleID="s62"/>
    <Cell ss:StyleID="s62"/>
    <Cell ss:StyleID="s62"/>
    <Cell ss:StyleID="s62"/>
    <Cell ss:StyleID="s62"/>
    <Cell ss:StyleID="s62"/>
    <Cell ss:StyleID="s62"/>
    <Cell ss:StyleID="s62"/>
    <Cell ss:StyleID="s62"/>
    <Cell ss:StyleID="s62"/>
    <Cell ss:StyleID="s62"/>
    <Cell ss:StyleID="s62"/>
    <Cell ss:StyleID="s62"/>
    <Cell ss:StyleID="s62"/>
    <Cell ss:StyleID="s62"/>
    <Cell ss:StyleID="s62"/>
    <Cell ss:StyleID="s62"/>
    <Cell ss:StyleID="s62"/>
    <Cell ss:StyleID="s62"/>
    <Cell ss:StyleID="s62"/>
    <Cell ss:StyleID="s62"/>
    <Cell ss:StyleID="s62"/>
    <Cell ss:StyleID="s62"/>
    <Cell ss:StyleID="s62"/>
    <Cell ss:StyleID="s62"/>
    <Cell ss:StyleID="s62"/>
    <Cell ss:StyleID="s62"/>
    <Cell ss:StyleID="s62"/>
    <Cell ss:StyleID="s62"/>
    <Cell ss:StyleID="s62"/>
    <Cell ss:StyleID="s62"/>
    <Cell ss:StyleID="s62"/>
    <Cell ss:StyleID="s62"/>
    <Cell ss:StyleID="s62"/>
    <Cell ss:StyleID="s62"/>
    <Cell ss:StyleID="s62"/>
    <Cell ss:StyleID="s62"/>
    <Cell ss:StyleID="s62"/>
    <Cell ss:StyleID="s62"/>
    <Cell ss:StyleID="s62"/>
    <Cell ss:StyleID="s62"/>
    <Cell ss:StyleID="s62"/>
    <Cell ss:StyleID="s62"/>
    <Cell ss:StyleID="s62"/>
    <Cell ss:StyleID="s62"/>
    <Cell ss:StyleID="s62"/>
    <Cell ss:StyleID="s62"/>
    <Cell ss:StyleID="s62"/>
    <Cell ss:StyleID="s62"/>
    <Cell ss:StyleID="s62"/>
    <Cell ss:StyleID="s62"/>
    <Cell ss:StyleID="s62"/>
    <Cell ss:StyleID="s62"/>
    <Cell ss:StyleID="s62"/>
    <Cell ss:StyleID="s62"/>
    <Cell ss:StyleID="s62"/>
    <Cell ss:StyleID="s62"/>
    <Cell ss:StyleID="s62"/>
    <Cell ss:StyleID="s62"/>
    <Cell ss:StyleID="s62"/>
    <Cell ss:StyleID="s62"/>
    <Cell ss:StyleID="s62"/>
    <Cell ss:StyleID="s62"/>
    <Cell ss:StyleID="s62"/>
    <Cell ss:StyleID="s62"/>
    <Cell ss:StyleID="s62"/>
    <Cell ss:StyleID="s62"/>
    <Cell ss:StyleID="s62"/>
    <Cell ss:StyleID="s62"/>
    <Cell ss:StyleID="s62"/>
    <Cell ss:StyleID="s62"/>
    <Cell ss:StyleID="s62"/>
    <Cell ss:StyleID="s62"/>
    <Cell ss:StyleID="s62"/>
    <Cell ss:StyleID="s62"/>
    <Cell ss:StyleID="s62"/>
    <Cell ss:StyleID="s62"/>
    <Cell ss:StyleID="s62"/>
    <Cell ss:StyleID="s62"/>
    <Cell ss:StyleID="s62"/>
    <Cell ss:StyleID="s62"/>
    <Cell ss:StyleID="s62"/>
    <Cell ss:StyleID="s62"/>
    <Cell ss:StyleID="s62"/>
    <Cell ss:StyleID="s62"/>
    <Cell ss:StyleID="s62"/>
    <Cell ss:StyleID="s62"/>
    <Cell ss:StyleID="s62"/>
    <Cell ss:StyleID="s62"/>
    <Cell ss:StyleID="s62"/>
    <Cell ss:StyleID="s62"/>
    <Cell ss:StyleID="s62"/>
    <Cell ss:StyleID="s62"/>
    <Cell ss:StyleID="s62"/>
    <Cell ss:StyleID="s62"/>
    <Cell ss:StyleID="s62"/>
    <Cell ss:StyleID="s62"/>
    <Cell ss:StyleID="s62"/>
    <Cell ss:StyleID="s62"/>
    <Cell ss:StyleID="s62"/>
    <Cell ss:StyleID="s62"/>
    <Cell ss:StyleID="s62"/>
    <Cell ss:StyleID="s62"/>
    <Cell ss:StyleID="s62"/>
    <Cell ss:StyleID="s62"/>
    <Cell ss:StyleID="s62"/>
    <Cell ss:StyleID="s62"/>
    <Cell ss:StyleID="s62"/>
    <Cell ss:StyleID="s62"/>
    <Cell ss:StyleID="s62"/>
    <Cell ss:StyleID="s62"/>
    <Cell ss:StyleID="s62"/>
    <Cell ss:StyleID="s62"/>
    <Cell ss:StyleID="s62"/>
    <Cell ss:StyleID="s62"/>
    <Cell ss:StyleID="s62"/>
    <Cell ss:StyleID="s62"/>
    <Cell ss:StyleID="s62"/>
    <Cell ss:StyleID="s62"/>
    <Cell ss:StyleID="s62"/>
    <Cell ss:StyleID="s62"/>
    <Cell ss:StyleID="s62"/>
    <Cell ss:StyleID="s62"/>
    <Cell ss:StyleID="s62"/>
    <Cell ss:StyleID="s62"/>
    <Cell ss:StyleID="s62"/>
    <Cell ss:StyleID="s62"/>
    <Cell ss:StyleID="s62"/>
    <Cell ss:StyleID="s62"/>
    <Cell ss:StyleID="s62"/>
    <Cell ss:StyleID="s62"/>
    <Cell ss:StyleID="s62"/>
    <Cell ss:StyleID="s62"/>
    <Cell ss:StyleID="s62"/>
    <Cell ss:StyleID="s62"/>
    <Cell ss:StyleID="s62"/>
    <Cell ss:StyleID="s62"/>
    <Cell ss:StyleID="s62"/>
    <Cell ss:StyleID="s62"/>
    <Cell ss:StyleID="s62"/>
    <Cell ss:StyleID="s62"/>
    <Cell ss:StyleID="s62"/>
    <Cell ss:StyleID="s62"/>
    <Cell ss:StyleID="s62"/>
    <Cell ss:StyleID="s62"/>
    <Cell ss:StyleID="s62"/>
    <Cell ss:StyleID="s62"/>
    <Cell ss:StyleID="s62"/>
    <Cell ss:StyleID="s62"/>
    <Cell ss:StyleID="s62"/>
    <Cell ss:StyleID="s62"/>
    <Cell ss:StyleID="s62"/>
    <Cell ss:StyleID="s62"/>
    <Cell ss:StyleID="s62"/>
    <Cell ss:StyleID="s62"/>
    <Cell ss:StyleID="s62"/>
    <Cell ss:StyleID="s62"/>
    <Cell ss:StyleID="s62"/>
    <Cell ss:StyleID="s62"/>
    <Cell ss:StyleID="s62"/>
    <Cell ss:StyleID="s62"/>
    <Cell ss:StyleID="s62"/>
    <Cell ss:StyleID="s62"/>
    <Cell ss:StyleID="s62"/>
    <Cell ss:StyleID="s62"/>
    <Cell ss:StyleID="s62"/>
    <Cell ss:StyleID="s62"/>
    <Cell ss:StyleID="s62"/>
    <Cell ss:StyleID="s62"/>
    <Cell ss:StyleID="s62"/>
    <Cell ss:StyleID="s62"/>
    <Cell ss:StyleID="s62"/>
    <Cell ss:StyleID="s62"/>
    <Cell ss:StyleID="s62"/>
    <Cell ss:StyleID="s62"/>
    <Cell ss:StyleID="s62"/>
    <Cell ss:StyleID="s62"/>
    <Cell ss:StyleID="s62"/>
    <Cell ss:StyleID="s62"/>
    <Cell ss:StyleID="s62"/>
    <Cell ss:StyleID="s62"/>
    <Cell ss:StyleID="s62"/>
    <Cell ss:StyleID="s62"/>
    <Cell ss:StyleID="s62"/>
    <Cell ss:StyleID="s62"/>
    <Cell ss:StyleID="s62"/>
    <Cell ss:StyleID="s62"/>
    <Cell ss:StyleID="s62"/>
    <Cell ss:StyleID="s62"/>
    <Cell ss:StyleID="s62"/>
    <Cell ss:StyleID="s62"/>
    <Cell ss:StyleID="s62"/>
    <Cell ss:StyleID="s62"/>
    <Cell ss:StyleID="s62"/>
    <Cell ss:StyleID="s62"/>
    <Cell ss:StyleID="s62"/>
    <Cell ss:StyleID="s62"/>
    <Cell ss:StyleID="s62"/>
    <Cell ss:StyleID="s62"/>
    <Cell ss:StyleID="s62"/>
    <Cell ss:StyleID="s62"/>
    <Cell ss:StyleID="s62"/>
    <Cell ss:StyleID="s62"/>
    <Cell ss:StyleID="s62"/>
    <Cell ss:StyleID="s62"/>
    <Cell ss:StyleID="s62"/>
    <Cell ss:StyleID="s62"/>
    <Cell ss:StyleID="s62"/>
    <Cell ss:StyleID="s62"/>
    <Cell ss:StyleID="s62"/>
    <Cell ss:StyleID="s62"/>
    <Cell ss:StyleID="s62"/>
    <Cell ss:StyleID="s62"/>
    <Cell ss:StyleID="s62"/>
    <Cell ss:StyleID="s62"/>
    <Cell ss:StyleID="s62"/>
    <Cell ss:StyleID="s62"/>
    <Cell ss:StyleID="s62"/>
    <Cell ss:StyleID="s62"/>
    <Cell ss:StyleID="s62"/>
    <Cell ss:StyleID="s62"/>
    <Cell ss:StyleID="s62"/>
    <Cell ss:StyleID="s62"/>
    <Cell ss:StyleID="s62"/>
    <Cell ss:StyleID="s62"/>
    <Cell ss:StyleID="s62"/>
    <Cell ss:StyleID="s62"/>
    <Cell ss:StyleID="s62"/>
    <Cell ss:StyleID="s62"/>
    <Cell ss:StyleID="s62"/>
    <Cell ss:StyleID="s62"/>
    <Cell ss:StyleID="s62"/>
    <Cell ss:StyleID="s62"/>
    <Cell ss:StyleID="s62"/>
    <Cell ss:StyleID="s62"/>
    <Cell ss:StyleID="s62"/>
    <Cell ss:StyleID="s62"/>
    <Cell ss:StyleID="s62"/>
    <Cell ss:StyleID="s62"/>
    <Cell ss:StyleID="s62"/>
    <Cell ss:StyleID="s62"/>
    <Cell ss:StyleID="s62"/>
    <Cell ss:StyleID="s62"/>
    <Cell ss:StyleID="s62"/>
    <Cell ss:StyleID="s62"/>
    <Cell ss:StyleID="s62"/>
    <Cell ss:StyleID="s62"/>
    <Cell ss:StyleID="s62"/>
    <Cell ss:StyleID="s62"/>
    <Cell ss:StyleID="s62"/>
    <Cell ss:StyleID="s62"/>
    <Cell ss:StyleID="s62"/>
    <Cell ss:StyleID="s62"/>
    <Cell ss:StyleID="s62"/>
    <Cell ss:StyleID="s62"/>
    <Cell ss:StyleID="s62"/>
    <Cell ss:StyleID="s62"/>
    <Cell ss:StyleID="s62"/>
    <Cell ss:StyleID="s62"/>
    <Cell ss:StyleID="s62"/>
    <Cell ss:StyleID="s62"/>
    <Cell ss:StyleID="s62"/>
    <Cell ss:StyleID="s62"/>
    <Cell ss:StyleID="s62"/>
    <Cell ss:StyleID="s62"/>
    <Cell ss:StyleID="s62"/>
    <Cell ss:StyleID="s62"/>
    <Cell ss:StyleID="s62"/>
    <Cell ss:StyleID="s62"/>
    <Cell ss:StyleID="s62"/>
    <Cell ss:StyleID="s62"/>
    <Cell ss:StyleID="s62"/>
    <Cell ss:StyleID="s62"/>
    <Cell ss:StyleID="s62"/>
    <Cell ss:StyleID="s62"/>
    <Cell ss:StyleID="s62"/>
    <Cell ss:StyleID="s62"/>
    <Cell ss:StyleID="s62"/>
    <Cell ss:StyleID="s62"/>
    <Cell ss:StyleID="s62"/>
    <Cell ss:StyleID="s62"/>
    <Cell ss:StyleID="s62"/>
    <Cell ss:StyleID="s62"/>
    <Cell ss:StyleID="s62"/>
    <Cell ss:StyleID="s62"/>
    <Cell ss:StyleID="s62"/>
    <Cell ss:StyleID="s62"/>
    <Cell ss:StyleID="s62"/>
    <Cell ss:StyleID="s62"/>
    <Cell ss:StyleID="s62"/>
    <Cell ss:StyleID="s62"/>
    <Cell ss:StyleID="s62"/>
    <Cell ss:StyleID="s62"/>
    <Cell ss:StyleID="s62"/>
    <Cell ss:StyleID="s62"/>
    <Cell ss:StyleID="s62"/>
    <Cell ss:StyleID="s62"/>
    <Cell ss:StyleID="s62"/>
    <Cell ss:StyleID="s62"/>
    <Cell ss:StyleID="s62"/>
    <Cell ss:StyleID="s62"/>
    <Cell ss:StyleID="s62"/>
    <Cell ss:StyleID="s62"/>
    <Cell ss:StyleID="s62"/>
    <Cell ss:StyleID="s62"/>
    <Cell ss:StyleID="s62"/>
    <Cell ss:StyleID="s62"/>
    <Cell ss:StyleID="s62"/>
    <Cell ss:StyleID="s62"/>
    <Cell ss:StyleID="s62"/>
    <Cell ss:StyleID="s62"/>
    <Cell ss:StyleID="s62"/>
    <Cell ss:StyleID="s62"/>
    <Cell ss:StyleID="s62"/>
    <Cell ss:StyleID="s62"/>
    <Cell ss:StyleID="s62"/>
    <Cell ss:StyleID="s62"/>
    <Cell ss:StyleID="s62"/>
    <Cell ss:StyleID="s62"/>
    <Cell ss:StyleID="s62"/>
    <Cell ss:StyleID="s62"/>
    <Cell ss:StyleID="s62"/>
    <Cell ss:StyleID="s62"/>
    <Cell ss:StyleID="s62"/>
    <Cell ss:StyleID="s62"/>
    <Cell ss:StyleID="s62"/>
    <Cell ss:StyleID="s62"/>
    <Cell ss:StyleID="s62"/>
    <Cell ss:StyleID="s62"/>
    <Cell ss:StyleID="s62"/>
    <Cell ss:StyleID="s62"/>
    <Cell ss:StyleID="s62"/>
    <Cell ss:StyleID="s62"/>
    <Cell ss:StyleID="s62"/>
    <Cell ss:StyleID="s62"/>
    <Cell ss:StyleID="s62"/>
    <Cell ss:StyleID="s62"/>
    <Cell ss:StyleID="s62"/>
    <Cell ss:StyleID="s62"/>
    <Cell ss:StyleID="s62"/>
    <Cell ss:StyleID="s62"/>
    <Cell ss:StyleID="s62"/>
    <Cell ss:StyleID="s62"/>
    <Cell ss:StyleID="s62"/>
    <Cell ss:StyleID="s62"/>
    <Cell ss:StyleID="s62"/>
    <Cell ss:StyleID="s62"/>
    <Cell ss:StyleID="s62"/>
    <Cell ss:StyleID="s62"/>
    <Cell ss:StyleID="s62"/>
    <Cell ss:StyleID="s62"/>
    <Cell ss:StyleID="s62"/>
    <Cell ss:StyleID="s62"/>
    <Cell ss:StyleID="s62"/>
    <Cell ss:StyleID="s62"/>
    <Cell ss:StyleID="s62"/>
    <Cell ss:StyleID="s62"/>
    <Cell ss:StyleID="s62"/>
    <Cell ss:StyleID="s62"/>
    <Cell ss:StyleID="s62"/>
    <Cell ss:StyleID="s62"/>
    <Cell ss:StyleID="s62"/>
    <Cell ss:StyleID="s62"/>
    <Cell ss:StyleID="s62"/>
    <Cell ss:StyleID="s62"/>
    <Cell ss:StyleID="s62"/>
    <Cell ss:StyleID="s62"/>
    <Cell ss:StyleID="s62"/>
    <Cell ss:StyleID="s62"/>
    <Cell ss:StyleID="s62"/>
    <Cell ss:StyleID="s62"/>
    <Cell ss:StyleID="s62"/>
    <Cell ss:StyleID="s62"/>
    <Cell ss:StyleID="s62"/>
    <Cell ss:StyleID="s62"/>
    <Cell ss:StyleID="s62"/>
    <Cell ss:StyleID="s62"/>
    <Cell ss:StyleID="s62"/>
    <Cell ss:StyleID="s62"/>
    <Cell ss:StyleID="s62"/>
    <Cell ss:StyleID="s62"/>
    <Cell ss:StyleID="s62"/>
    <Cell ss:StyleID="s62"/>
    <Cell ss:StyleID="s62"/>
    <Cell ss:StyleID="s62"/>
    <Cell ss:StyleID="s62"/>
    <Cell ss:StyleID="s62"/>
    <Cell ss:StyleID="s62"/>
    <Cell ss:StyleID="s62"/>
    <Cell ss:StyleID="s62"/>
    <Cell ss:StyleID="s62"/>
    <Cell ss:StyleID="s62"/>
    <Cell ss:StyleID="s62"/>
    <Cell ss:StyleID="s62"/>
    <Cell ss:StyleID="s62"/>
    <Cell ss:StyleID="s62"/>
    <Cell ss:StyleID="s62"/>
    <Cell ss:StyleID="s62"/>
    <Cell ss:StyleID="s62"/>
    <Cell ss:StyleID="s62"/>
    <Cell ss:StyleID="s62"/>
    <Cell ss:StyleID="s62"/>
    <Cell ss:StyleID="s62"/>
    <Cell ss:StyleID="s62"/>
    <Cell ss:StyleID="s62"/>
    <Cell ss:StyleID="s62"/>
    <Cell ss:StyleID="s62"/>
    <Cell ss:StyleID="s62"/>
    <Cell ss:StyleID="s62"/>
    <Cell ss:StyleID="s62"/>
    <Cell ss:StyleID="s62"/>
    <Cell ss:StyleID="s62"/>
    <Cell ss:StyleID="s62"/>
    <Cell ss:StyleID="s62"/>
    <Cell ss:StyleID="s62"/>
    <Cell ss:StyleID="s62"/>
    <Cell ss:StyleID="s62"/>
    <Cell ss:StyleID="s62"/>
    <Cell ss:StyleID="s62"/>
    <Cell ss:StyleID="s62"/>
    <Cell ss:StyleID="s62"/>
    <Cell ss:StyleID="s62"/>
    <Cell ss:StyleID="s62"/>
    <Cell ss:StyleID="s62"/>
    <Cell ss:StyleID="s62"/>
    <Cell ss:StyleID="s62"/>
    <Cell ss:StyleID="s62"/>
    <Cell ss:StyleID="s62"/>
    <Cell ss:StyleID="s62"/>
    <Cell ss:StyleID="s62"/>
    <Cell ss:StyleID="s62"/>
    <Cell ss:StyleID="s62"/>
    <Cell ss:StyleID="s62"/>
    <Cell ss:StyleID="s62"/>
    <Cell ss:StyleID="s62"/>
    <Cell ss:StyleID="s62"/>
    <Cell ss:StyleID="s62"/>
    <Cell ss:StyleID="s62"/>
    <Cell ss:StyleID="s62"/>
    <Cell ss:StyleID="s62"/>
    <Cell ss:StyleID="s62"/>
    <Cell ss:StyleID="s62"/>
    <Cell ss:StyleID="s62"/>
    <Cell ss:StyleID="s62"/>
    <Cell ss:StyleID="s62"/>
    <Cell ss:StyleID="s62"/>
    <Cell ss:StyleID="s62"/>
    <Cell ss:StyleID="s62"/>
    <Cell ss:StyleID="s62"/>
    <Cell ss:StyleID="s62"/>
    <Cell ss:StyleID="s62"/>
    <Cell ss:StyleID="s62"/>
    <Cell ss:StyleID="s62"/>
    <Cell ss:StyleID="s62"/>
    <Cell ss:StyleID="s62"/>
    <Cell ss:StyleID="s62"/>
    <Cell ss:StyleID="s62"/>
    <Cell ss:StyleID="s62"/>
    <Cell ss:StyleID="s62"/>
    <Cell ss:StyleID="s62"/>
    <Cell ss:StyleID="s62"/>
    <Cell ss:StyleID="s62"/>
    <Cell ss:StyleID="s62"/>
    <Cell ss:StyleID="s62"/>
    <Cell ss:StyleID="s62"/>
    <Cell ss:StyleID="s62"/>
    <Cell ss:StyleID="s62"/>
    <Cell ss:StyleID="s62"/>
    <Cell ss:StyleID="s62"/>
    <Cell ss:StyleID="s62"/>
    <Cell ss:StyleID="s62"/>
    <Cell ss:StyleID="s62"/>
    <Cell ss:StyleID="s62"/>
    <Cell ss:StyleID="s62"/>
    <Cell ss:StyleID="s62"/>
    <Cell ss:StyleID="s62"/>
    <Cell ss:StyleID="s62"/>
    <Cell ss:StyleID="s62"/>
    <Cell ss:StyleID="s62"/>
    <Cell ss:StyleID="s62"/>
    <Cell ss:StyleID="s62"/>
    <Cell ss:StyleID="s62"/>
    <Cell ss:StyleID="s62"/>
    <Cell ss:StyleID="s62"/>
    <Cell ss:StyleID="s62"/>
    <Cell ss:StyleID="s62"/>
    <Cell ss:StyleID="s62"/>
    <Cell ss:StyleID="s62"/>
    <Cell ss:StyleID="s62"/>
    <Cell ss:StyleID="s62"/>
    <Cell ss:StyleID="s62"/>
    <Cell ss:StyleID="s62"/>
    <Cell ss:StyleID="s62"/>
    <Cell ss:StyleID="s62"/>
    <Cell ss:StyleID="s62"/>
    <Cell ss:StyleID="s62"/>
    <Cell ss:StyleID="s62"/>
    <Cell ss:StyleID="s62"/>
    <Cell ss:StyleID="s62"/>
    <Cell ss:StyleID="s62"/>
    <Cell ss:StyleID="s62"/>
    <Cell ss:StyleID="s62"/>
    <Cell ss:StyleID="s62"/>
    <Cell ss:StyleID="s62"/>
    <Cell ss:StyleID="s62"/>
    <Cell ss:StyleID="s62"/>
    <Cell ss:StyleID="s62"/>
    <Cell ss:StyleID="s62"/>
    <Cell ss:StyleID="s62"/>
    <Cell ss:StyleID="s62"/>
    <Cell ss:StyleID="s62"/>
    <Cell ss:StyleID="s62"/>
    <Cell ss:StyleID="s62"/>
    <Cell ss:StyleID="s62"/>
    <Cell ss:StyleID="s62"/>
    <Cell ss:StyleID="s62"/>
    <Cell ss:StyleID="s62"/>
    <Cell ss:StyleID="s62"/>
    <Cell ss:StyleID="s62"/>
    <Cell ss:StyleID="s62"/>
    <Cell ss:StyleID="s62"/>
    <Cell ss:StyleID="s62"/>
    <Cell ss:StyleID="s62"/>
    <Cell ss:StyleID="s62"/>
    <Cell ss:StyleID="s62"/>
    <Cell ss:StyleID="s62"/>
    <Cell ss:StyleID="s62"/>
    <Cell ss:StyleID="s62"/>
    <Cell ss:StyleID="s62"/>
    <Cell ss:StyleID="s62"/>
    <Cell ss:StyleID="s62"/>
    <Cell ss:StyleID="s62"/>
    <Cell ss:StyleID="s62"/>
    <Cell ss:StyleID="s62"/>
    <Cell ss:StyleID="s62"/>
    <Cell ss:StyleID="s62"/>
    <Cell ss:StyleID="s62"/>
    <Cell ss:StyleID="s62"/>
    <Cell ss:StyleID="s62"/>
    <Cell ss:StyleID="s62"/>
    <Cell ss:StyleID="s62"/>
    <Cell ss:StyleID="s62"/>
    <Cell ss:StyleID="s62"/>
    <Cell ss:StyleID="s62"/>
    <Cell ss:StyleID="s62"/>
    <Cell ss:StyleID="s62"/>
    <Cell ss:StyleID="s62"/>
    <Cell ss:StyleID="s62"/>
    <Cell ss:StyleID="s62"/>
    <Cell ss:StyleID="s62"/>
    <Cell ss:StyleID="s62"/>
    <Cell ss:StyleID="s62"/>
    <Cell ss:StyleID="s62"/>
    <Cell ss:StyleID="s62"/>
    <Cell ss:StyleID="s62"/>
    <Cell ss:StyleID="s62"/>
    <Cell ss:StyleID="s62"/>
    <Cell ss:StyleID="s62"/>
    <Cell ss:StyleID="s62"/>
    <Cell ss:StyleID="s62"/>
    <Cell ss:StyleID="s62"/>
    <Cell ss:StyleID="s62"/>
    <Cell ss:StyleID="s62"/>
    <Cell ss:StyleID="s62"/>
    <Cell ss:StyleID="s62"/>
    <Cell ss:StyleID="s62"/>
    <Cell ss:StyleID="s62"/>
    <Cell ss:StyleID="s62"/>
    <Cell ss:StyleID="s62"/>
    <Cell ss:StyleID="s62"/>
    <Cell ss:StyleID="s62"/>
    <Cell ss:StyleID="s62"/>
    <Cell ss:StyleID="s62"/>
    <Cell ss:StyleID="s62"/>
    <Cell ss:StyleID="s62"/>
    <Cell ss:StyleID="s62"/>
    <Cell ss:StyleID="s62"/>
    <Cell ss:StyleID="s62"/>
    <Cell ss:StyleID="s62"/>
    <Cell ss:StyleID="s62"/>
    <Cell ss:StyleID="s62"/>
    <Cell ss:StyleID="s62"/>
    <Cell ss:StyleID="s62"/>
    <Cell ss:StyleID="s62"/>
    <Cell ss:StyleID="s62"/>
    <Cell ss:StyleID="s62"/>
    <Cell ss:StyleID="s62"/>
    <Cell ss:StyleID="s62"/>
    <Cell ss:StyleID="s62"/>
    <Cell ss:StyleID="s62"/>
    <Cell ss:StyleID="s62"/>
    <Cell ss:StyleID="s62"/>
    <Cell ss:StyleID="s62"/>
    <Cell ss:StyleID="s62"/>
    <Cell ss:StyleID="s62"/>
    <Cell ss:StyleID="s62"/>
    <Cell ss:StyleID="s62"/>
    <Cell ss:StyleID="s62"/>
    <Cell ss:StyleID="s62"/>
    <Cell ss:StyleID="s62"/>
    <Cell ss:StyleID="s62"/>
    <Cell ss:StyleID="s62"/>
    <Cell ss:StyleID="s62"/>
    <Cell ss:StyleID="s62"/>
    <Cell ss:StyleID="s62"/>
    <Cell ss:StyleID="s62"/>
    <Cell ss:StyleID="s62"/>
    <Cell ss:StyleID="s62"/>
    <Cell ss:StyleID="s62"/>
    <Cell ss:StyleID="s62"/>
    <Cell ss:StyleID="s62"/>
    <Cell ss:StyleID="s62"/>
    <Cell ss:StyleID="s62"/>
    <Cell ss:StyleID="s62"/>
    <Cell ss:StyleID="s62"/>
    <Cell ss:StyleID="s62"/>
    <Cell ss:StyleID="s62"/>
    <Cell ss:StyleID="s62"/>
    <Cell ss:StyleID="s62"/>
    <Cell ss:StyleID="s62"/>
    <Cell ss:StyleID="s62"/>
    <Cell ss:StyleID="s62"/>
    <Cell ss:StyleID="s62"/>
    <Cell ss:StyleID="s62"/>
    <Cell ss:StyleID="s62"/>
    <Cell ss:StyleID="s62"/>
    <Cell ss:StyleID="s62"/>
    <Cell ss:StyleID="s62"/>
    <Cell ss:StyleID="s62"/>
    <Cell ss:StyleID="s62"/>
    <Cell ss:StyleID="s62"/>
    <Cell ss:StyleID="s62"/>
    <Cell ss:StyleID="s62"/>
    <Cell ss:StyleID="s62"/>
    <Cell ss:StyleID="s62"/>
    <Cell ss:StyleID="s62"/>
    <Cell ss:StyleID="s62"/>
    <Cell ss:StyleID="s62"/>
    <Cell ss:StyleID="s62"/>
    <Cell ss:StyleID="s62"/>
    <Cell ss:StyleID="s62"/>
    <Cell ss:StyleID="s62"/>
    <Cell ss:StyleID="s62"/>
    <Cell ss:StyleID="s62"/>
    <Cell ss:StyleID="s62"/>
    <Cell ss:StyleID="s62"/>
    <Cell ss:StyleID="s62"/>
    <Cell ss:StyleID="s62"/>
    <Cell ss:StyleID="s62"/>
    <Cell ss:StyleID="s62"/>
    <Cell ss:StyleID="s62"/>
    <Cell ss:StyleID="s62"/>
    <Cell ss:StyleID="s62"/>
    <Cell ss:StyleID="s62"/>
    <Cell ss:StyleID="s62"/>
    <Cell ss:StyleID="s62"/>
    <Cell ss:StyleID="s62"/>
    <Cell ss:StyleID="s62"/>
    <Cell ss:StyleID="s62"/>
    <Cell ss:StyleID="s62"/>
    <Cell ss:StyleID="s62"/>
    <Cell ss:StyleID="s62"/>
    <Cell ss:StyleID="s62"/>
    <Cell ss:StyleID="s62"/>
    <Cell ss:StyleID="s62"/>
    <Cell ss:StyleID="s62"/>
    <Cell ss:StyleID="s62"/>
    <Cell ss:StyleID="s62"/>
    <Cell ss:StyleID="s62"/>
    <Cell ss:StyleID="s62"/>
    <Cell ss:StyleID="s62"/>
    <Cell ss:StyleID="s62"/>
    <Cell ss:StyleID="s62"/>
    <Cell ss:StyleID="s62"/>
    <Cell ss:StyleID="s62"/>
    <Cell ss:StyleID="s62"/>
    <Cell ss:StyleID="s62"/>
    <Cell ss:StyleID="s62"/>
    <Cell ss:StyleID="s62"/>
    <Cell ss:StyleID="s62"/>
    <Cell ss:StyleID="s62"/>
    <Cell ss:StyleID="s62"/>
    <Cell ss:StyleID="s62"/>
    <Cell ss:StyleID="s62"/>
    <Cell ss:StyleID="s62"/>
    <Cell ss:StyleID="s62"/>
    <Cell ss:StyleID="s62"/>
    <Cell ss:StyleID="s62"/>
    <Cell ss:StyleID="s62"/>
    <Cell ss:StyleID="s62"/>
    <Cell ss:StyleID="s62"/>
    <Cell ss:StyleID="s62"/>
    <Cell ss:StyleID="s62"/>
    <Cell ss:StyleID="s62"/>
    <Cell ss:StyleID="s62"/>
    <Cell ss:StyleID="s62"/>
    <Cell ss:StyleID="s62"/>
    <Cell ss:StyleID="s62"/>
    <Cell ss:StyleID="s62"/>
    <Cell ss:StyleID="s62"/>
    <Cell ss:StyleID="s62"/>
    <Cell ss:StyleID="s62"/>
    <Cell ss:StyleID="s62"/>
    <Cell ss:StyleID="s62"/>
    <Cell ss:StyleID="s62"/>
    <Cell ss:StyleID="s62"/>
    <Cell ss:StyleID="s62"/>
    <Cell ss:StyleID="s62"/>
    <Cell ss:StyleID="s62"/>
    <Cell ss:StyleID="s62"/>
    <Cell ss:StyleID="s62"/>
    <Cell ss:StyleID="s62"/>
    <Cell ss:StyleID="s62"/>
    <Cell ss:StyleID="s62"/>
    <Cell ss:StyleID="s62"/>
    <Cell ss:StyleID="s62"/>
    <Cell ss:StyleID="s62"/>
    <Cell ss:StyleID="s62"/>
    <Cell ss:StyleID="s62"/>
    <Cell ss:StyleID="s62"/>
    <Cell ss:StyleID="s62"/>
    <Cell ss:StyleID="s62"/>
    <Cell ss:StyleID="s62"/>
    <Cell ss:StyleID="s62"/>
    <Cell ss:StyleID="s62"/>
    <Cell ss:StyleID="s62"/>
    <Cell ss:StyleID="s62"/>
    <Cell ss:StyleID="s62"/>
    <Cell ss:StyleID="s62"/>
    <Cell ss:StyleID="s62"/>
    <Cell ss:StyleID="s62"/>
    <Cell ss:StyleID="s62"/>
    <Cell ss:StyleID="s62"/>
    <Cell ss:StyleID="s62"/>
    <Cell ss:StyleID="s62"/>
    <Cell ss:StyleID="s62"/>
    <Cell ss:StyleID="s62"/>
    <Cell ss:StyleID="s62"/>
    <Cell ss:StyleID="s62"/>
    <Cell ss:StyleID="s62"/>
    <Cell ss:StyleID="s62"/>
    <Cell ss:StyleID="s62"/>
    <Cell ss:StyleID="s62"/>
    <Cell ss:StyleID="s62"/>
    <Cell ss:StyleID="s62"/>
    <Cell ss:StyleID="s62"/>
    <Cell ss:StyleID="s62"/>
    <Cell ss:StyleID="s62"/>
    <Cell ss:StyleID="s62"/>
    <Cell ss:StyleID="s62"/>
    <Cell ss:StyleID="s62"/>
    <Cell ss:StyleID="s62"/>
    <Cell ss:StyleID="s62"/>
    <Cell ss:StyleID="s62"/>
    <Cell ss:StyleID="s62"/>
    <Cell ss:StyleID="s62"/>
    <Cell ss:StyleID="s62"/>
    <Cell ss:StyleID="s62"/>
    <Cell ss:StyleID="s62"/>
    <Cell ss:StyleID="s62"/>
    <Cell ss:StyleID="s62"/>
    <Cell ss:StyleID="s62"/>
    <Cell ss:StyleID="s62"/>
    <Cell ss:StyleID="s62"/>
    <Cell ss:StyleID="s62"/>
    <Cell ss:StyleID="s62"/>
    <Cell ss:StyleID="s62"/>
    <Cell ss:StyleID="s62"/>
    <Cell ss:StyleID="s62"/>
    <Cell ss:StyleID="s62"/>
    <Cell ss:StyleID="s62"/>
    <Cell ss:StyleID="s62"/>
    <Cell ss:StyleID="s62"/>
    <Cell ss:StyleID="s62"/>
    <Cell ss:StyleID="s62"/>
    <Cell ss:StyleID="s62"/>
    <Cell ss:StyleID="s62"/>
    <Cell ss:StyleID="s62"/>
    <Cell ss:StyleID="s62"/>
    <Cell ss:StyleID="s62"/>
    <Cell ss:StyleID="s62"/>
    <Cell ss:StyleID="s62"/>
    <Cell ss:StyleID="s62"/>
    <Cell ss:StyleID="s62"/>
    <Cell ss:StyleID="s62"/>
    <Cell ss:StyleID="s62"/>
    <Cell ss:StyleID="s62"/>
    <Cell ss:StyleID="s62"/>
    <Cell ss:StyleID="s62"/>
    <Cell ss:StyleID="s62"/>
    <Cell ss:StyleID="s62"/>
    <Cell ss:StyleID="s62"/>
    <Cell ss:StyleID="s62"/>
    <Cell ss:StyleID="s62"/>
    <Cell ss:StyleID="s62"/>
    <Cell ss:StyleID="s62"/>
    <Cell ss:StyleID="s62"/>
    <Cell ss:StyleID="s62"/>
    <Cell ss:StyleID="s62"/>
    <Cell ss:StyleID="s62"/>
    <Cell ss:StyleID="s62"/>
    <Cell ss:StyleID="s62"/>
    <Cell ss:StyleID="s62"/>
    <Cell ss:StyleID="s62"/>
    <Cell ss:StyleID="s62"/>
    <Cell ss:StyleID="s62"/>
    <Cell ss:StyleID="s62"/>
    <Cell ss:StyleID="s62"/>
    <Cell ss:StyleID="s62"/>
    <Cell ss:StyleID="s62"/>
    <Cell ss:StyleID="s62"/>
    <Cell ss:StyleID="s62"/>
    <Cell ss:StyleID="s62"/>
    <Cell ss:StyleID="s62"/>
    <Cell ss:StyleID="s62"/>
    <Cell ss:StyleID="s62"/>
    <Cell ss:StyleID="s62"/>
    <Cell ss:StyleID="s62"/>
    <Cell ss:StyleID="s62"/>
    <Cell ss:StyleID="s62"/>
    <Cell ss:StyleID="s62"/>
    <Cell ss:StyleID="s62"/>
    <Cell ss:StyleID="s62"/>
    <Cell ss:StyleID="s62"/>
    <Cell ss:StyleID="s62"/>
    <Cell ss:StyleID="s62"/>
    <Cell ss:StyleID="s62"/>
    <Cell ss:StyleID="s62"/>
    <Cell ss:StyleID="s62"/>
    <Cell ss:StyleID="s62"/>
    <Cell ss:StyleID="s62"/>
    <Cell ss:StyleID="s62"/>
    <Cell ss:StyleID="s62"/>
    <Cell ss:StyleID="s62"/>
    <Cell ss:StyleID="s62"/>
    <Cell ss:StyleID="s62"/>
    <Cell ss:StyleID="s62"/>
    <Cell ss:StyleID="s62"/>
    <Cell ss:StyleID="s62"/>
    <Cell ss:StyleID="s62"/>
    <Cell ss:StyleID="s62"/>
    <Cell ss:StyleID="s62"/>
    <Cell ss:StyleID="s62"/>
    <Cell ss:StyleID="s62"/>
    <Cell ss:StyleID="s62"/>
    <Cell ss:StyleID="s62"/>
    <Cell ss:StyleID="s62"/>
    <Cell ss:StyleID="s62"/>
    <Cell ss:StyleID="s62"/>
    <Cell ss:StyleID="s62"/>
    <Cell ss:StyleID="s62"/>
    <Cell ss:StyleID="s62"/>
    <Cell ss:StyleID="s62"/>
    <Cell ss:StyleID="s62"/>
    <Cell ss:StyleID="s62"/>
    <Cell ss:StyleID="s62"/>
    <Cell ss:StyleID="s62"/>
    <Cell ss:StyleID="s62"/>
    <Cell ss:StyleID="s62"/>
    <Cell ss:StyleID="s62"/>
    <Cell ss:StyleID="s62"/>
    <Cell ss:StyleID="s62"/>
    <Cell ss:StyleID="s62"/>
    <Cell ss:StyleID="s62"/>
    <Cell ss:StyleID="s62"/>
    <Cell ss:StyleID="s62"/>
    <Cell ss:StyleID="s62"/>
    <Cell ss:StyleID="s62"/>
    <Cell ss:StyleID="s62"/>
    <Cell ss:StyleID="s62"/>
    <Cell ss:StyleID="s62"/>
    <Cell ss:StyleID="s62"/>
    <Cell ss:StyleID="s62"/>
    <Cell ss:StyleID="s62"/>
    <Cell ss:StyleID="s62"/>
    <Cell ss:StyleID="s62"/>
    <Cell ss:StyleID="s62"/>
    <Cell ss:StyleID="s62"/>
    <Cell ss:StyleID="s62"/>
    <Cell ss:StyleID="s62"/>
    <Cell ss:StyleID="s62"/>
    <Cell ss:StyleID="s62"/>
    <Cell ss:StyleID="s62"/>
    <Cell ss:StyleID="s62"/>
    <Cell ss:StyleID="s62"/>
    <Cell ss:StyleID="s62"/>
    <Cell ss:StyleID="s62"/>
    <Cell ss:StyleID="s62"/>
    <Cell ss:StyleID="s62"/>
    <Cell ss:StyleID="s62"/>
    <Cell ss:StyleID="s62"/>
    <Cell ss:StyleID="s62"/>
    <Cell ss:StyleID="s62"/>
    <Cell ss:StyleID="s62"/>
    <Cell ss:StyleID="s62"/>
    <Cell ss:StyleID="s62"/>
    <Cell ss:StyleID="s62"/>
    <Cell ss:StyleID="s62"/>
    <Cell ss:StyleID="s62"/>
    <Cell ss:StyleID="s62"/>
    <Cell ss:StyleID="s62"/>
    <Cell ss:StyleID="s62"/>
    <Cell ss:StyleID="s62"/>
    <Cell ss:StyleID="s62"/>
    <Cell ss:StyleID="s62"/>
    <Cell ss:StyleID="s62"/>
    <Cell ss:StyleID="s62"/>
    <Cell ss:StyleID="s62"/>
    <Cell ss:StyleID="s62"/>
    <Cell ss:StyleID="s62"/>
    <Cell ss:StyleID="s62"/>
    <Cell ss:StyleID="s62"/>
    <Cell ss:StyleID="s62"/>
    <Cell ss:StyleID="s62"/>
    <Cell ss:StyleID="s62"/>
    <Cell ss:StyleID="s62"/>
    <Cell ss:StyleID="s62"/>
    <Cell ss:StyleID="s62"/>
    <Cell ss:StyleID="s62"/>
    <Cell ss:StyleID="s62"/>
    <Cell ss:StyleID="s62"/>
    <Cell ss:StyleID="s62"/>
    <Cell ss:StyleID="s62"/>
    <Cell ss:StyleID="s62"/>
    <Cell ss:StyleID="s62"/>
    <Cell ss:StyleID="s62"/>
    <Cell ss:StyleID="s62"/>
    <Cell ss:StyleID="s62"/>
    <Cell ss:StyleID="s62"/>
    <Cell ss:StyleID="s62"/>
    <Cell ss:StyleID="s62"/>
    <Cell ss:StyleID="s62"/>
    <Cell ss:StyleID="s62"/>
    <Cell ss:StyleID="s62"/>
    <Cell ss:StyleID="s62"/>
    <Cell ss:StyleID="s62"/>
    <Cell ss:StyleID="s62"/>
    <Cell ss:StyleID="s62"/>
    <Cell ss:StyleID="s62"/>
    <Cell ss:StyleID="s62"/>
    <Cell ss:StyleID="s62"/>
    <Cell ss:StyleID="s62"/>
    <Cell ss:StyleID="s62"/>
    <Cell ss:StyleID="s62"/>
    <Cell ss:StyleID="s62"/>
    <Cell ss:StyleID="s62"/>
    <Cell ss:StyleID="s62"/>
    <Cell ss:StyleID="s62"/>
    <Cell ss:StyleID="s62"/>
    <Cell ss:StyleID="s62"/>
    <Cell ss:StyleID="s62"/>
    <Cell ss:StyleID="s62"/>
    <Cell ss:StyleID="s62"/>
    <Cell ss:StyleID="s62"/>
    <Cell ss:StyleID="s62"/>
    <Cell ss:StyleID="s62"/>
    <Cell ss:StyleID="s62"/>
    <Cell ss:StyleID="s62"/>
    <Cell ss:StyleID="s62"/>
    <Cell ss:StyleID="s62"/>
    <Cell ss:StyleID="s62"/>
    <Cell ss:StyleID="s62"/>
    <Cell ss:StyleID="s62"/>
    <Cell ss:StyleID="s62"/>
    <Cell ss:StyleID="s62"/>
    <Cell ss:StyleID="s62"/>
    <Cell ss:StyleID="s62"/>
    <Cell ss:StyleID="s62"/>
    <Cell ss:StyleID="s62"/>
    <Cell ss:StyleID="s62"/>
    <Cell ss:StyleID="s62"/>
    <Cell ss:StyleID="s62"/>
    <Cell ss:StyleID="s62"/>
    <Cell ss:StyleID="s62"/>
    <Cell ss:StyleID="s62"/>
    <Cell ss:StyleID="s62"/>
    <Cell ss:StyleID="s62"/>
    <Cell ss:StyleID="s62"/>
    <Cell ss:StyleID="s62"/>
    <Cell ss:StyleID="s62"/>
    <Cell ss:StyleID="s62"/>
    <Cell ss:StyleID="s62"/>
    <Cell ss:StyleID="s62"/>
    <Cell ss:StyleID="s62"/>
    <Cell ss:StyleID="s62"/>
    <Cell ss:StyleID="s62"/>
    <Cell ss:StyleID="s62"/>
    <Cell ss:StyleID="s62"/>
    <Cell ss:StyleID="s62"/>
    <Cell ss:StyleID="s62"/>
    <Cell ss:StyleID="s62"/>
    <Cell ss:StyleID="s62"/>
    <Cell ss:StyleID="s62"/>
    <Cell ss:StyleID="s62"/>
    <Cell ss:StyleID="s62"/>
    <Cell ss:StyleID="s62"/>
    <Cell ss:StyleID="s62"/>
    <Cell ss:StyleID="s62"/>
    <Cell ss:StyleID="s62"/>
    <Cell ss:StyleID="s62"/>
    <Cell ss:StyleID="s62"/>
    <Cell ss:StyleID="s62"/>
    <Cell ss:StyleID="s62"/>
    <Cell ss:StyleID="s62"/>
    <Cell ss:StyleID="s62"/>
    <Cell ss:StyleID="s62"/>
    <Cell ss:StyleID="s62"/>
    <Cell ss:StyleID="s62"/>
    <Cell ss:StyleID="s62"/>
    <Cell ss:StyleID="s62"/>
    <Cell ss:StyleID="s62"/>
    <Cell ss:StyleID="s62"/>
    <Cell ss:StyleID="s62"/>
    <Cell ss:StyleID="s62"/>
    <Cell ss:StyleID="s62"/>
    <Cell ss:StyleID="s62"/>
    <Cell ss:StyleID="s62"/>
    <Cell ss:StyleID="s62"/>
    <Cell ss:StyleID="s62"/>
    <Cell ss:StyleID="s62"/>
    <Cell ss:StyleID="s62"/>
    <Cell ss:StyleID="s62"/>
    <Cell ss:StyleID="s62"/>
    <Cell ss:StyleID="s62"/>
    <Cell ss:StyleID="s62"/>
    <Cell ss:StyleID="s62"/>
    <Cell ss:StyleID="s62"/>
    <Cell ss:StyleID="s62"/>
    <Cell ss:StyleID="s62"/>
    <Cell ss:StyleID="s62"/>
    <Cell ss:StyleID="s62"/>
    <Cell ss:StyleID="s62"/>
    <Cell ss:StyleID="s62"/>
    <Cell ss:StyleID="s62"/>
    <Cell ss:StyleID="s62"/>
    <Cell ss:StyleID="s62"/>
    <Cell ss:StyleID="s62"/>
    <Cell ss:StyleID="s62"/>
    <Cell ss:StyleID="s62"/>
    <Cell ss:StyleID="s62"/>
    <Cell ss:StyleID="s62"/>
    <Cell ss:StyleID="s62"/>
    <Cell ss:StyleID="s62"/>
    <Cell ss:StyleID="s62"/>
    <Cell ss:StyleID="s62"/>
    <Cell ss:StyleID="s62"/>
    <Cell ss:StyleID="s62"/>
    <Cell ss:StyleID="s62"/>
    <Cell ss:StyleID="s62"/>
    <Cell ss:StyleID="s62"/>
    <Cell ss:StyleID="s62"/>
    <Cell ss:StyleID="s62"/>
    <Cell ss:StyleID="s62"/>
    <Cell ss:StyleID="s62"/>
    <Cell ss:StyleID="s62"/>
    <Cell ss:StyleID="s62"/>
    <Cell ss:StyleID="s62"/>
    <Cell ss:StyleID="s62"/>
    <Cell ss:StyleID="s62"/>
    <Cell ss:StyleID="s62"/>
    <Cell ss:StyleID="s62"/>
    <Cell ss:StyleID="s62"/>
    <Cell ss:StyleID="s62"/>
    <Cell ss:StyleID="s62"/>
    <Cell ss:StyleID="s62"/>
    <Cell ss:StyleID="s62"/>
    <Cell ss:StyleID="s62"/>
    <Cell ss:StyleID="s62"/>
    <Cell ss:StyleID="s62"/>
    <Cell ss:StyleID="s62"/>
    <Cell ss:StyleID="s62"/>
    <Cell ss:StyleID="s62"/>
    <Cell ss:StyleID="s62"/>
    <Cell ss:StyleID="s62"/>
    <Cell ss:StyleID="s62"/>
    <Cell ss:StyleID="s62"/>
    <Cell ss:StyleID="s62"/>
    <Cell ss:StyleID="s62"/>
    <Cell ss:StyleID="s62"/>
    <Cell ss:StyleID="s62"/>
    <Cell ss:StyleID="s62"/>
    <Cell ss:StyleID="s62"/>
    <Cell ss:StyleID="s62"/>
    <Cell ss:StyleID="s62"/>
    <Cell ss:StyleID="s62"/>
    <Cell ss:StyleID="s62"/>
    <Cell ss:StyleID="s62"/>
    <Cell ss:StyleID="s62"/>
    <Cell ss:StyleID="s62"/>
    <Cell ss:StyleID="s62"/>
    <Cell ss:StyleID="s62"/>
    <Cell ss:StyleID="s62"/>
    <Cell ss:StyleID="s62"/>
    <Cell ss:StyleID="s62"/>
    <Cell ss:StyleID="s62"/>
    <Cell ss:StyleID="s62"/>
    <Cell ss:StyleID="s62"/>
    <Cell ss:StyleID="s62"/>
    <Cell ss:StyleID="s62"/>
    <Cell ss:StyleID="s62"/>
    <Cell ss:StyleID="s62"/>
    <Cell ss:StyleID="s62"/>
    <Cell ss:StyleID="s62"/>
    <Cell ss:StyleID="s62"/>
    <Cell ss:StyleID="s62"/>
    <Cell ss:StyleID="s62"/>
    <Cell ss:StyleID="s62"/>
    <Cell ss:StyleID="s62"/>
    <Cell ss:StyleID="s62"/>
    <Cell ss:StyleID="s62"/>
    <Cell ss:StyleID="s62"/>
    <Cell ss:StyleID="s62"/>
    <Cell ss:StyleID="s62"/>
    <Cell ss:StyleID="s62"/>
    <Cell ss:StyleID="s62"/>
    <Cell ss:StyleID="s62"/>
    <Cell ss:StyleID="s62"/>
    <Cell ss:StyleID="s62"/>
    <Cell ss:StyleID="s62"/>
    <Cell ss:StyleID="s62"/>
    <Cell ss:StyleID="s62"/>
    <Cell ss:StyleID="s62"/>
    <Cell ss:StyleID="s62"/>
    <Cell ss:StyleID="s62"/>
    <Cell ss:StyleID="s62"/>
    <Cell ss:StyleID="s62"/>
    <Cell ss:StyleID="s62"/>
    <Cell ss:StyleID="s62"/>
    <Cell ss:StyleID="s62"/>
    <Cell ss:StyleID="s62"/>
    <Cell ss:StyleID="s62"/>
    <Cell ss:StyleID="s62"/>
    <Cell ss:StyleID="s62"/>
    <Cell ss:StyleID="s62"/>
    <Cell ss:StyleID="s62"/>
    <Cell ss:StyleID="s62"/>
    <Cell ss:StyleID="s62"/>
    <Cell ss:StyleID="s62"/>
    <Cell ss:StyleID="s62"/>
    <Cell ss:StyleID="s62"/>
    <Cell ss:StyleID="s62"/>
    <Cell ss:StyleID="s62"/>
    <Cell ss:StyleID="s62"/>
    <Cell ss:StyleID="s62"/>
    <Cell ss:StyleID="s62"/>
    <Cell ss:StyleID="s62"/>
    <Cell ss:StyleID="s62"/>
    <Cell ss:StyleID="s62"/>
    <Cell ss:StyleID="s62"/>
    <Cell ss:StyleID="s62"/>
    <Cell ss:StyleID="s62"/>
    <Cell ss:StyleID="s62"/>
    <Cell ss:StyleID="s62"/>
    <Cell ss:StyleID="s62"/>
    <Cell ss:StyleID="s62"/>
    <Cell ss:StyleID="s62"/>
    <Cell ss:StyleID="s62"/>
    <Cell ss:StyleID="s62"/>
    <Cell ss:StyleID="s62"/>
    <Cell ss:StyleID="s62"/>
    <Cell ss:StyleID="s62"/>
    <Cell ss:StyleID="s62"/>
    <Cell ss:StyleID="s62"/>
    <Cell ss:StyleID="s62"/>
    <Cell ss:StyleID="s62"/>
    <Cell ss:StyleID="s62"/>
    <Cell ss:StyleID="s62"/>
    <Cell ss:StyleID="s62"/>
    <Cell ss:StyleID="s62"/>
    <Cell ss:StyleID="s62"/>
    <Cell ss:StyleID="s62"/>
    <Cell ss:StyleID="s62"/>
    <Cell ss:StyleID="s62"/>
    <Cell ss:StyleID="s62"/>
    <Cell ss:StyleID="s62"/>
    <Cell ss:StyleID="s62"/>
    <Cell ss:StyleID="s62"/>
    <Cell ss:StyleID="s62"/>
    <Cell ss:StyleID="s62"/>
    <Cell ss:StyleID="s62"/>
    <Cell ss:StyleID="s62"/>
    <Cell ss:StyleID="s62"/>
    <Cell ss:StyleID="s62"/>
    <Cell ss:StyleID="s62"/>
    <Cell ss:StyleID="s62"/>
    <Cell ss:StyleID="s62"/>
    <Cell ss:StyleID="s62"/>
    <Cell ss:StyleID="s62"/>
    <Cell ss:StyleID="s62"/>
    <Cell ss:StyleID="s62"/>
    <Cell ss:StyleID="s62"/>
    <Cell ss:StyleID="s62"/>
    <Cell ss:StyleID="s62"/>
    <Cell ss:StyleID="s62"/>
    <Cell ss:StyleID="s62"/>
    <Cell ss:StyleID="s62"/>
    <Cell ss:StyleID="s62"/>
    <Cell ss:StyleID="s62"/>
    <Cell ss:StyleID="s62"/>
    <Cell ss:StyleID="s62"/>
    <Cell ss:StyleID="s62"/>
    <Cell ss:StyleID="s62"/>
    <Cell ss:StyleID="s62"/>
    <Cell ss:StyleID="s62"/>
    <Cell ss:StyleID="s62"/>
    <Cell ss:StyleID="s62"/>
    <Cell ss:StyleID="s62"/>
    <Cell ss:StyleID="s62"/>
    <Cell ss:StyleID="s62"/>
    <Cell ss:StyleID="s62"/>
    <Cell ss:StyleID="s62"/>
    <Cell ss:StyleID="s62"/>
    <Cell ss:StyleID="s62"/>
    <Cell ss:StyleID="s62"/>
    <Cell ss:StyleID="s62"/>
    <Cell ss:StyleID="s62"/>
    <Cell ss:StyleID="s62"/>
    <Cell ss:StyleID="s62"/>
    <Cell ss:StyleID="s62"/>
    <Cell ss:StyleID="s62"/>
    <Cell ss:StyleID="s62"/>
    <Cell ss:StyleID="s62"/>
    <Cell ss:StyleID="s62"/>
    <Cell ss:StyleID="s62"/>
    <Cell ss:StyleID="s62"/>
    <Cell ss:StyleID="s62"/>
    <Cell ss:StyleID="s62"/>
    <Cell ss:StyleID="s62"/>
    <Cell ss:StyleID="s62"/>
    <Cell ss:StyleID="s62"/>
    <Cell ss:StyleID="s62"/>
    <Cell ss:StyleID="s62"/>
    <Cell ss:StyleID="s62"/>
    <Cell ss:StyleID="s62"/>
    <Cell ss:StyleID="s62"/>
    <Cell ss:StyleID="s62"/>
    <Cell ss:StyleID="s62"/>
    <Cell ss:StyleID="s62"/>
    <Cell ss:StyleID="s62"/>
    <Cell ss:StyleID="s62"/>
    <Cell ss:StyleID="s62"/>
    <Cell ss:StyleID="s62"/>
    <Cell ss:StyleID="s62"/>
    <Cell ss:StyleID="s62"/>
    <Cell ss:StyleID="s62"/>
    <Cell ss:StyleID="s62"/>
    <Cell ss:StyleID="s62"/>
    <Cell ss:StyleID="s62"/>
    <Cell ss:StyleID="s62"/>
    <Cell ss:StyleID="s62"/>
    <Cell ss:StyleID="s62"/>
    <Cell ss:StyleID="s62"/>
    <Cell ss:StyleID="s62"/>
    <Cell ss:StyleID="s62"/>
    <Cell ss:StyleID="s62"/>
    <Cell ss:StyleID="s62"/>
    <Cell ss:StyleID="s62"/>
    <Cell ss:StyleID="s62"/>
    <Cell ss:StyleID="s62"/>
    <Cell ss:StyleID="s62"/>
    <Cell ss:StyleID="s62"/>
    <Cell ss:StyleID="s62"/>
    <Cell ss:StyleID="s62"/>
    <Cell ss:StyleID="s62"/>
    <Cell ss:StyleID="s62"/>
    <Cell ss:StyleID="s62"/>
    <Cell ss:StyleID="s62"/>
    <Cell ss:StyleID="s62"/>
    <Cell ss:StyleID="s62"/>
    <Cell ss:StyleID="s62"/>
    <Cell ss:StyleID="s62"/>
    <Cell ss:StyleID="s62"/>
    <Cell ss:StyleID="s62"/>
    <Cell ss:StyleID="s62"/>
    <Cell ss:StyleID="s62"/>
    <Cell ss:StyleID="s62"/>
    <Cell ss:StyleID="s62"/>
    <Cell ss:StyleID="s62"/>
    <Cell ss:StyleID="s62"/>
    <Cell ss:StyleID="s62"/>
    <Cell ss:StyleID="s62"/>
    <Cell ss:StyleID="s62"/>
    <Cell ss:StyleID="s62"/>
    <Cell ss:StyleID="s62"/>
    <Cell ss:StyleID="s62"/>
    <Cell ss:StyleID="s62"/>
    <Cell ss:StyleID="s62"/>
    <Cell ss:StyleID="s62"/>
    <Cell ss:StyleID="s62"/>
    <Cell ss:StyleID="s62"/>
    <Cell ss:StyleID="s62"/>
    <Cell ss:StyleID="s62"/>
    <Cell ss:StyleID="s62"/>
    <Cell ss:StyleID="s62"/>
    <Cell ss:StyleID="s62"/>
    <Cell ss:StyleID="s62"/>
    <Cell ss:StyleID="s62"/>
    <Cell ss:StyleID="s62"/>
    <Cell ss:StyleID="s62"/>
    <Cell ss:StyleID="s62"/>
    <Cell ss:StyleID="s62"/>
    <Cell ss:StyleID="s62"/>
    <Cell ss:StyleID="s62"/>
    <Cell ss:StyleID="s62"/>
    <Cell ss:StyleID="s62"/>
    <Cell ss:StyleID="s62"/>
    <Cell ss:StyleID="s62"/>
    <Cell ss:StyleID="s62"/>
    <Cell ss:StyleID="s62"/>
    <Cell ss:StyleID="s62"/>
    <Cell ss:StyleID="s62"/>
    <Cell ss:StyleID="s62"/>
    <Cell ss:StyleID="s62"/>
    <Cell ss:StyleID="s62"/>
    <Cell ss:StyleID="s62"/>
    <Cell ss:StyleID="s62"/>
    <Cell ss:StyleID="s62"/>
    <Cell ss:StyleID="s62"/>
    <Cell ss:StyleID="s62"/>
    <Cell ss:StyleID="s62"/>
    <Cell ss:StyleID="s62"/>
    <Cell ss:StyleID="s62"/>
    <Cell ss:StyleID="s62"/>
    <Cell ss:StyleID="s62"/>
    <Cell ss:StyleID="s62"/>
    <Cell ss:StyleID="s62"/>
    <Cell ss:StyleID="s62"/>
    <Cell ss:StyleID="s62"/>
    <Cell ss:StyleID="s62"/>
    <Cell ss:StyleID="s62"/>
    <Cell ss:StyleID="s62"/>
[truncated: 2,469,522 more chars]
