# Supplementary material for: In low protein diets, microRNA-19b regulates urea synthesis by targeting SIRT5
Source: Sci Rep. 2016 Sep 30;6:33291. doi: 10.1038/srep33291 (PMC5043173; doi:10.1038/srep33291)
Supplement: Supplementary Table S4 [file srep33291-s5.xml]

<?xml version="1.0"?>
<?mso-application progid="Excel.Sheet"?>
<Workbook xmlns="urn:schemas-microsoft-com:office:spreadsheet"
 xmlns:o="urn:schemas-microsoft-com:office:office"
 xmlns:x="urn:schemas-microsoft-com:office:excel"
 xmlns:ss="urn:schemas-microsoft-com:office:spreadsheet"
 xmlns:html="http://www.w3.org/TR/REC-html40">
 <DocumentProperties xmlns="urn:schemas-microsoft-com:office:office">
  <Author>sce</Author>
  <LastAuthor>sce</LastAuthor>
  <Created>2016-02-26T07:45:48Z</Created>
  <LastSaved>2016-03-24T12:37:57Z</LastSaved>
  <Version>12.00</Version>
 </DocumentProperties>
 <ExcelWorkbook xmlns="urn:schemas-microsoft-com:office:excel">
  <WindowHeight>7485</WindowHeight>
  <WindowWidth>20175</WindowWidth>
  <WindowTopX>240</WindowTopX>
  <WindowTopY>315</WindowTopY>
  <ProtectStructure>False</ProtectStructure>
  <ProtectWindows>False</ProtectWindows>
 </ExcelWorkbook>
 <Styles>
  <Style ss:ID="Default" ss:Name="Normal">
   <Alignment ss:Vertical="Center"/>
   <Borders/>
   <Font ss:FontName="宋体" x:CharSet="134" ss:Size="11" ss:Color="#000000"/>
   <Interior/>
   <NumberFormat/>
   <Protection/>
  </Style>
  <Style ss:ID="s16">
   <Font ss:FontName="Times New Roman" x:Family="Roman" ss:Size="11"
    ss:Color="#000000"/>
  </Style>
  <Style ss:ID="s17">
   <Font ss:FontName="Times New Roman" x:Family="Roman" ss:Size="11"
    ss:Color="#000000"/>
   <NumberFormat ss:Format="0.00_ "/>
  </Style>
  <Style ss:ID="s18">
   <Font ss:FontName="Times New Roman" x:Family="Roman" ss:Size="11"
    ss:Color="#000000"/>
   <NumberFormat/>
  </Style>
  <Style ss:ID="s19">
   <Font ss:FontName="Times New Roman" x:Family="Roman" ss:Size="11"
    ss:Color="#000000" ss:Bold="1"/>
  </Style>
  <Style ss:ID="s20">
   <Alignment ss:Horizontal="Left" ss:Vertical="Center"/>
   <Font ss:FontName="Times New Roman" x:Family="Roman" ss:Size="12"
    ss:Color="#000000" ss:Bold="1"/>
  </Style>
  <Style ss:ID="s21">
   <Alignment ss:Vertical="Bottom"/>
   <Font ss:FontName="Times New Roman" x:Family="Roman" ss:Size="12"
    ss:Color="#000000"/>
  </Style>
  <Style ss:ID="s22">
   <Alignment ss:Vertical="Bottom"/>
  </Style>
  <Style ss:ID="s23">
   <Alignment ss:Vertical="Bottom"/>
   <Font ss:FontName="Times New Roman" x:Family="Roman" ss:Size="12"
    ss:Color="#000000"/>
   <NumberFormat ss:Format="0.00_);[Red]\(0.00\)"/>
  </Style>
  <Style ss:ID="s24">
   <Font ss:FontName="Times New Roman" x:Family="Roman" ss:Size="11"
    ss:Color="#000000"/>
   <NumberFormat ss:Format="0.00_);[Red]\(0.00\)"/>
  </Style>
  <Style ss:ID="s25">
   <Font ss:FontName="Times New Roman" x:Family="Roman" ss:Size="11"
    ss:Color="#000000" ss:Bold="1"/>
   <NumberFormat ss:Format="0.00_);[Red]\(0.00\)"/>
  </Style>
 </Styles>
 <Worksheet ss:Name="Sheet1">
  <Table ss:ExpandedColumnCount="6" ss:ExpandedRowCount="67" x:FullColumns="1"
   x:FullRows="1" ss:StyleID="s16" ss:DefaultColumnWidth="54"
   ss:DefaultRowHeight="15">
   <Column ss:StyleID="s16" ss:AutoFitWidth="0" ss:Width="246.75"/>
   <Column ss:StyleID="s16" ss:AutoFitWidth="0" ss:Width="466.5"/>
   <Column ss:StyleID="s16" ss:AutoFitWidth="0" ss:Width="145.5"/>
   <Column ss:StyleID="s24" ss:AutoFitWidth="0" ss:Width="55.5"/>
   <Column ss:StyleID="s16" ss:AutoFitWidth="0" ss:Width="384.75"/>
   <Row ss:Height="15.75">
    <Cell ss:StyleID="s20"><Data ss:Type="String">S4_Table. KEGG pathway enriched analysis for the targets of different miRNAs  between LP and NP group</Data></Cell>
    <Cell ss:StyleID="s21"/>
    <Cell ss:StyleID="s21"/>
    <Cell ss:StyleID="s23"/>
    <Cell ss:StyleID="s22"/>
    <Cell ss:StyleID="s22"/>
   </Row>
   <Row ss:Index="3">
    <Cell ss:StyleID="s19"><Data ss:Type="String">Pathway name</Data></Cell>
    <Cell ss:StyleID="s19"><Data ss:Type="String">Genes</Data></Cell>
    <Cell ss:StyleID="s19"><Data ss:Type="String">Count</Data></Cell>
    <Cell ss:StyleID="s25"><Data ss:Type="String">PValue</Data></Cell>
   </Row>
   <Row>
    <Cell><Data ss:Type="String">Complement and coagulation cascades</Data></Cell>
    <Cell><Data ss:Type="String">MASP1, C3, MASP2, C6, C5, FGG, FGB, KLKB1, SERPINE1, C2, PLAT, F10, C5AR1, F9, SERPING1, F7, C4BPA, PROC, C8A, C1QA, C8B, CD55, THBD, F3, CD59, F2, PLAU, F2R</Data></Cell>
    <Cell><Data ss:Type="Number">28</Data></Cell>
    <Cell><Data ss:Type="Number">2.29E-7</Data></Cell>
   </Row>
   <Row>
    <Cell><Data ss:Type="String">Hematopoietic cell lineage</Data></Cell>
    <Cell><Data ss:Type="String">CSF3, CSF2, IL1R2, TNF, CD8A, CD8B, KITLG, ANPEP, ITGB3, KIT, IL7R, MS4A1, CD4, CD5, IL1A, EPO, IL6, CD3G, IL2RA, CD3D, CD3E, CD1D, CD38, CD55, CD19, CD36, CD34, CD59</Data></Cell>
    <Cell><Data ss:Type="Number">28</Data></Cell>
    <Cell><Data ss:Type="Number">2.9799999999999999E-5</Data></Cell>
   </Row>
   <Row>
    <Cell><Data ss:Type="String">Adipocytokine signaling pathway</Data></Cell>
    <Cell><Data ss:Type="String">PRKAG3, TNF, RXRB, CHKB, LEPR, PRKAB2, RXRG, PRKAB1, NFKB1, ACACB, IRS1, ADIPOQ, CPT1A, PCK1, LEP, TNFRSF1A, ACSL1, CD36, SLC2A4, JAK2, ACSL4, ACSL3</Data></Cell>
    <Cell><Data ss:Type="Number">22</Data></Cell>
    <Cell><Data ss:Type="Number">2.32E-4</Data></Cell>
   </Row>
   <Row>
    <Cell><Data ss:Type="String">PPAR signaling pathway</Data></Cell>
    <Cell><Data ss:Type="String">SLC27A1, PPARD, OLR1, RXRB, CHKB, SCD, RXRG, ACADL, ADIPOQ, MMP1, CPT1A, PCK1, ACSL1, CD36, SCD5, ACSL4, ACSL3, SLC27A2, FABP6, NR1H3, ANGPTL4</Data></Cell>
    <Cell><Data ss:Type="Number">21</Data></Cell>
    <Cell><Data ss:Type="Number">1.000868E-3</Data></Cell>
   </Row>
   <Row>
    <Cell><Data ss:Type="String">Glycolysis / Gluconeogenesis</Data></Cell>
    <Cell><Data ss:Type="String">LDHC, LDHB, LDHA, ALDOC, HK2, ADH5, HK1, ACSS2, PDHB, PCK1, GPI, TPI1, GALM, DLD, ALDH2, ENO3, PGK1, GAPDH, PGK2</Data></Cell>
    <Cell><Data ss:Type="Number">19</Data></Cell>
    <Cell><Data ss:Type="Number">1.140879E-3</Data></Cell>
   </Row>
   <Row>
    <Cell><Data ss:Type="String">Cytokine-cytokine receptor interaction</Data></Cell>
    <Cell ss:StyleID="s18"><Data ss:Type="String">LEPR, TNFSF15, TGFB3, IL13, TNFSF13, TGFB1, IL10, CXCL10, CXCR6, FAS, XCR1, LTA, IL1A, LTBR, CD40, CCR9, IFNAR2, INHBA, TNFRSF9, CCR7, TNFSF13B, CCR5, CCR3, CCR2, IL12A, IL12B, CSF3, CCL1, CSF2, IL1R2, TNF, CCL2, TNFRSF12A, CCR1, CXCL2, CXCL9, KITLG, KIT, CCL5, IL7R, TNFRSF1A, CCL22, IL17A, IL12RB1, EPO, IL6, IL2RA, IL23R, TGFBR1, IL9, LEP, GH1, TNFSF10, CXCL14, BMPR1B</Data></Cell>
    <Cell><Data ss:Type="Number">55</Data></Cell>
    <Cell><Data ss:Type="Number">2.1407599999999998E-3</Data></Cell>
    <Cell ss:StyleID="s18"/>
   </Row>
   <Row>
    <Cell><Data ss:Type="String">Thyroid cancer</Data></Cell>
    <Cell><Data ss:Type="String">MAPK1, MAP2K1, NCOA4, MAP2K2, RXRB, TP53, RXRG, LEF1, CDH1, MYC, CTNNB1</Data></Cell>
    <Cell><Data ss:Type="Number">11</Data></Cell>
    <Cell><Data ss:Type="Number">4.77671E-3</Data></Cell>
   </Row>
   <Row>
    <Cell><Data ss:Type="String">Toll-like receptor signaling pathway</Data></Cell>
    <Cell><Data ss:Type="String">TNF, TLR1, TLR2, CXCL9, TLR4, NFKB1, CCL5, TLR7, TLR9, CXCL10, TMED7, TICAM1, CASP8, TICAM2, PIK3R5, IL6, MAP2K1, MAP2K2, FADD, CD40, TAB1, IFNAR2, MAPK1, CD80, IL12A, IL12B</Data></Cell>
    <Cell><Data ss:Type="Number">25</Data></Cell>
    <Cell><Data ss:Type="Number">6.2356640000000001E-3</Data></Cell>
   </Row>
   <Row>
    <Cell><Data ss:Type="String">Primary immunodeficiency</Data></Cell>
    <Cell><Data ss:Type="String">CD19, CD8A, CD3D, CD8B, CD3E, ICOS, LCK, CD4, CD40, IL7R, RFXANK, BTK</Data></Cell>
    <Cell><Data ss:Type="Number">12</Data></Cell>
    <Cell><Data ss:Type="Number">6.957062E-3</Data></Cell>
   </Row>
   <Row>
    <Cell><Data ss:Type="String">Prion diseases</Data></Cell>
    <Cell><Data ss:Type="String">C8A, C1QA, C8B, MAPK1, IL6, MAP2K1, MAP2K2, C6, C5, LAMC1, CCL5, IL1A</Data></Cell>
    <Cell><Data ss:Type="Number">12</Data></Cell>
    <Cell><Data ss:Type="Number">6.957062E-3</Data></Cell>
   </Row>
   <Row>
    <Cell><Data ss:Type="String">Cell adhesion molecules (CAMs)</Data></Cell>
    <Cell><Data ss:Type="String">CLDN16, CLDN7, CLDN18, OCLN, CLDN9, CLDN4, CD8A, CD8B, CLDN3, CLDN5, CDH1, CLDN10, ITGB1, CLDN15, VCAM1, ICOS, ITGAV, CD4, CD28, SELP, ICAM1, CLDN22, CD40, SDC1, CD80, CD34, PECAM1, VCAN, SELE</Data></Cell>
    <Cell><Data ss:Type="Number">29</Data></Cell>
    <Cell><Data ss:Type="Number">1.6329224999999999E-2</Data></Cell>
   </Row>
   <Row>
    <Cell><Data ss:Type="String">Pyruvate metabolism</Data></Cell>
    <Cell><Data ss:Type="String">LDHC, LDHB, LDHA, DLD, ALDH2, ACACA, ACYP1, ACACB, ACSS2, MDH2, PDHB, PCK1</Data></Cell>
    <Cell><Data ss:Type="Number">12</Data></Cell>
    <Cell><Data ss:Type="Number">1.9858529E-2</Data></Cell>
   </Row>
   <Row>
    <Cell><Data ss:Type="String">Propanoate metabolism</Data></Cell>
    <Cell><Data ss:Type="String">LDHC, LDHB, LDHA, MUT, ALDH2, ACACA, ACACB, ACSS2, PCCB, HADHA</Data></Cell>
    <Cell><Data ss:Type="Number">10</Data></Cell>
    <Cell><Data ss:Type="Number">2.9300221000000001E-2</Data></Cell>
   </Row>
   <Row>
    <Cell><Data ss:Type="String">Insulin signaling pathway</Data></Cell>
    <Cell><Data ss:Type="String">PRKAG3, MAP2K1, MAP2K2, PHKG1, GRB2, PHKG2, PRKAB2, PRKAB1, ACACA, HK2, HK1, MKNK1, IGF2, ACACB, IRS1, PPP1CB, PCK1, MAPK1, INPP5K, SLC2A4, ARAF, GYS1, FASN, CALM3, PIK3R5, PTPN1, CRK, LIPE, CALM1</Data></Cell>
    <Cell><Data ss:Type="Number">28</Data></Cell>
    <Cell><Data ss:Type="Number">3.6635752000000001E-2</Data></Cell>
   </Row>
   <Row>
    <Cell><Data ss:Type="String">Intestinal immune network for IgA production</Data></Cell>
    <Cell><Data ss:Type="String">IL6, LTBR, TGFB3, TNFSF13, CD40, PIGR, TGFB1, IL10, CCR9, TNFSF13B, CD80, ICOS, CD28</Data></Cell>
    <Cell><Data ss:Type="Number">13</Data></Cell>
    <Cell><Data ss:Type="Number">3.689655E-2</Data></Cell>
   </Row>
   <Row>
    <Cell><Data ss:Type="String">Leukocyte transendothelial migration</Data></Cell>
    <Cell><Data ss:Type="String">CLDN16, CLDN7, CLDN18, OCLN, CLDN9, CLDN4, CLDN3, CLDN5, CLDN10, MMP2, ITGB1, CTNNB1, MYL9, VCL, CLDN15, VCAM1, PIK3R5, MSN, RHOH, ICAM1, CLDN22, ACTN1, ACTN2, VAV1, PECAM1</Data></Cell>
    <Cell><Data ss:Type="Number">25</Data></Cell>
    <Cell><Data ss:Type="Number">3.9425966E-2</Data></Cell>
   </Row>
   <Row>
    <Cell><Data ss:Type="String">Cysteine and methionine metabolism</Data></Cell>
    <Cell><Data ss:Type="String">LDHC, ADI1, DNMT3A, LDHB, LDHA, GOT1, MAT1A, BHMT, AHCYL1, ENOPH1</Data></Cell>
    <Cell><Data ss:Type="Number">10</Data></Cell>
    <Cell><Data ss:Type="Number">4.2334284E-2</Data></Cell>
   </Row>
   <Row>
    <Cell><Data ss:Type="String">Colorectal cancer</Data></Cell>
    <Cell><Data ss:Type="String">MAP2K1, MSH2, GRB2, TGFBR1, CYCS, TP53, TGFB3, SMAD4, SMAD3, LEF1, TGFB1, FZD6, CTNNB1, IGF1R, MAPK1, ARAF, PIK3R5, MYC, APC</Data></Cell>
    <Cell><Data ss:Type="Number">19</Data></Cell>
    <Cell><Data ss:Type="Number">4.3864610999999998E-2</Data></Cell>
   </Row>
   <Row>
    <Cell><Data ss:Type="String">Fatty acid metabolism</Data></Cell>
    <Cell><Data ss:Type="String">ACSL1, ACADS, CHKB, ALDH2, ADH5, ACSL4, HADH, ACADL, ACSL3, HADHA, CPT1A</Data></Cell>
    <Cell><Data ss:Type="Number">11</Data></Cell>
    <Cell><Data ss:Type="Number">4.7757300000000003E-2</Data></Cell>
   </Row>
   <Row>
    <Cell><Data ss:Type="String">Hypertrophic cardiomyopathy (HCM)</Data></Cell>
    <Cell><Data ss:Type="String">PRKAG3, IL6, ACTC1, CACNA2D1, TNF, MYL3, PRKAB2, PRKAB1, TGFB3, ITGB3, CACNB4, TPM2, CACNG1, ITGB1, TGFB1, DES, ATP2A2, DMD, ITGAV</Data></Cell>
    <Cell><Data ss:Type="Number">19</Data></Cell>
    <Cell><Data ss:Type="Number">4.8607222999999998E-2</Data></Cell>
   </Row>
   <Row>
    <Cell><Data ss:Type="String">p53 signaling pathway</Data></Cell>
    <Cell><Data ss:Type="String">CDK1, CYCS, TP53, PMAIP1, SFN, CCNG1, ATM, CCNE2, CCNB1, CD82, GADD45G, CASP8, SERPINE1, FAS, PERP, THBS1</Data></Cell>
    <Cell><Data ss:Type="Number">16</Data></Cell>
    <Cell><Data ss:Type="Number">4.9934191000000003E-2</Data></Cell>
   </Row>
   <Row>
    <Cell><Data ss:Type="String">Steroid hormone biosynthesis</Data></Cell>
    <Cell><Data ss:Type="String">UGT1A6, CYP17A1, AKR1C4, HSD3B1, CYP1A1, HSD11B1, HSD17B3, SRD5A2, SULT1E1, COMT, AKR1C1, CYP19A1</Data></Cell>
    <Cell><Data ss:Type="Number">12</Data></Cell>
    <Cell><Data ss:Type="Number">5.2114358999999999E-2</Data></Cell>
   </Row>
   <Row>
    <Cell><Data ss:Type="String">Chronic myeloid leukemia</Data></Cell>
    <Cell><Data ss:Type="String">MAP2K1, MAP2K2, GRB2, TGFBR1, STAT5A, TP53, TGFB3, SMAD4, SMAD3, NFKB1, TGFB1, MAPK1, CDKN1B, ARAF, PIK3R5, CRK, MYC</Data></Cell>
    <Cell><Data ss:Type="Number">17</Data></Cell>
    <Cell><Data ss:Type="Number">5.7261841000000001E-2</Data></Cell>
   </Row>
   <Row>
    <Cell><Data ss:Type="String">Acute myeloid leukemia</Data></Cell>
    <Cell><Data ss:Type="String">PPARD, MAP2K1, MAP2K2, GRB2, STAT5A, SPI1, LEF1, NFKB1, KIT, JUP, MAPK1, ARAF, PIK3R5, MYC</Data></Cell>
    <Cell><Data ss:Type="Number">14</Data></Cell>
    <Cell><Data ss:Type="Number">5.8349601000000001E-2</Data></Cell>
   </Row>
   <Row>
    <Cell><Data ss:Type="String">Citrate cycle (TCA cycle)</Data></Cell>
    <Cell><Data ss:Type="String">DLST, ACO2, SDHD, DLD, IDH2, IDH3B, MDH2, PDHB, PCK1</Data></Cell>
    <Cell><Data ss:Type="Number">9</Data></Cell>
    <Cell><Data ss:Type="Number">6.1806673999999999E-2</Data></Cell>
   </Row>
   <Row>
    <Cell><Data ss:Type="String">Arginine and proline metabolism</Data></Cell>
    <Cell><Data ss:Type="String">OTC, GLUD1, SAT2, ARG1, GOT1, CKM, P4HA1, ALDH2, ALDH4A1, NOS3, DAO, NOS2, OAT</Data></Cell>
    <Cell><Data ss:Type="Number">13</Data></Cell>
    <Cell><Data ss:Type="Number">6.3026998000000001E-2</Data></Cell>
   </Row>
   <Row>
    <Cell><Data ss:Type="String">Bladder cancer</Data></Cell>
    <Cell><Data ss:Type="String">MAPK1, MAP2K1, MAP2K2, ARAF, TP53, CDH1, DAPK2, THBS1, MYC, MMP2, MMP1</Data></Cell>
    <Cell><Data ss:Type="Number">11</Data></Cell>
    <Cell><Data ss:Type="Number">6.4003679999999993E-2</Data></Cell>
   </Row>
   <Row>
    <Cell><Data ss:Type="String">Type I diabetes mellitus</Data></Cell>
    <Cell><Data ss:Type="String">TNF, CD80, IL12A, GZMB, IGF2, FAS, IL12B, GAD1, IL1A, LTA, CD28</Data></Cell>
    <Cell><Data ss:Type="Number">11</Data></Cell>
    <Cell><Data ss:Type="Number">6.4003679999999993E-2</Data></Cell>
   </Row>
   <Row>
    <Cell><Data ss:Type="String">Amino sugar and nucleotide sugar metabolism</Data></Cell>
    <Cell><Data ss:Type="String">GMPPB, GPI, CYB5R1, GNPDA1, GFPT1, GNPNAT1, HK2, HK1, FPGT, UXS1, PMM1</Data></Cell>
    <Cell><Data ss:Type="Number">11</Data></Cell>
    <Cell><Data ss:Type="Number">8.3429354999999997E-2</Data></Cell>
   </Row>
   <Row ss:Index="39">
    <Cell ss:Index="3" ss:StyleID="s17"/>
   </Row>
   <Row>
    <Cell ss:Index="3" ss:StyleID="s17"/>
   </Row>
   <Row>
    <Cell ss:Index="3" ss:StyleID="s17"/>
   </Row>
   <Row>
    <Cell ss:Index="3" ss:StyleID="s17"/>
   </Row>
   <Row>
    <Cell ss:Index="3" ss:StyleID="s17"/>
   </Row>
   <Row>
    <Cell ss:Index="3" ss:StyleID="s17"/>
   </Row>
   <Row>
    <Cell ss:Index="3" ss:StyleID="s17"/>
   </Row>
   <Row>
    <Cell ss:Index="3" ss:StyleID="s17"/>
   </Row>
   <Row>
    <Cell ss:Index="3" ss:StyleID="s17"/>
   </Row>
   <Row>
    <Cell ss:Index="3" ss:StyleID="s17"/>
   </Row>
   <Row>
    <Cell ss:Index="3" ss:StyleID="s17"/>
   </Row>
   <Row>
    <Cell ss:Index="3" ss:StyleID="s17"/>
   </Row>
   <Row>
    <Cell ss:Index="3" ss:StyleID="s17"/>
   </Row>
   <Row>
    <Cell ss:Index="3" ss:StyleID="s17"/>
   </Row>
   <Row>
    <Cell ss:Index="3" ss:StyleID="s17"/>
   </Row>
   <Row>
    <Cell ss:Index="3" ss:StyleID="s17"/>
   </Row>
   <Row>
    <Cell ss:Index="3" ss:StyleID="s17"/>
   </Row>
   <Row>
    <Cell ss:Index="3" ss:StyleID="s17"/>
   </Row>
   <Row>
    <Cell ss:Index="3" ss:StyleID="s17"/>
   </Row>
   <Row>
    <Cell ss:Index="3" ss:StyleID="s17"/>
   </Row>
   <Row>
    <Cell ss:Index="3" ss:StyleID="s17"/>
   </Row>
   <Row>
    <Cell ss:Index="3" ss:StyleID="s17"/>
   </Row>
   <Row>
    <Cell ss:Index="3" ss:StyleID="s17"/>
   </Row>
   <Row>
    <Cell ss:Index="3" ss:StyleID="s17"/>
   </Row>
   <Row>
    <Cell ss:Index="3" ss:StyleID="s17"/>
   </Row>
   <Row>
    <Cell ss:Index="3" ss:StyleID="s17"/>
   </Row>
   <Row>
    <Cell ss:Index="3" ss:StyleID="s17"/>
   </Row>
   <Row>
    <Cell ss:Index="3" ss:StyleID="s17"/>
   </Row>
   <Row>
    <Cell ss:Index="3" ss:StyleID="s17"/>
   </Row>
  </Table>
  <WorksheetOptions xmlns="urn:schemas-microsoft-com:office:excel">
   <PageSetup>
    <Header x:Margin="0.3"/>
    <Footer x:Margin="0.3"/>
    <PageMargins x:Bottom="0.75" x:Left="0.7" x:Right="0.7" x:Top="0.75"/>
   </PageSetup>
   <Selected/>
   <Panes>
    <Pane>
     <Number>3</Number>
     <ActiveRow>6</ActiveRow>
    </Pane>
   </Panes>
   <ProtectObjects>False</ProtectObjects>
   <ProtectScenarios>False</ProtectScenarios>
  </WorksheetOptions>
 </Worksheet>
 <Worksheet ss:Name="Sheet2">
  <Table ss:ExpandedColumnCount="1" ss:ExpandedRowCount="1" x:FullColumns="1"
   x:FullRows="1" ss:DefaultColumnWidth="54" ss:DefaultRowHeight="13.5">
  </Table>
  <WorksheetOptions xmlns="urn:schemas-microsoft-com:office:excel">
   <PageSetup>
    <Header x:Margin="0.3"/>
    <Footer x:Margin="0.3"/>
    <PageMargins x:Bottom="0.75" x:Left="0.7" x:Right="0.7" x:Top="0.75"/>
   </PageSetup>
   <ProtectObjects>False</ProtectObjects>
   <ProtectScenarios>False</ProtectScenarios>
  </WorksheetOptions>
 </Worksheet>
 <Worksheet ss:Name="Sheet3">
  <Table ss:ExpandedColumnCount="1" ss:ExpandedRowCount="1" x:FullColumns="1"
   x:FullRows="1" ss:DefaultColumnWidth="54" ss:DefaultRowHeight="13.5">
  </Table>
  <WorksheetOptions xmlns="urn:schemas-microsoft-com:office:excel">
   <PageSetup>
    <Header x:Margin="0.3"/>
    <Footer x:Margin="0.3"/>
    <PageMargins x:Bottom="0.75" x:Left="0.7" x:Right="0.7" x:Top="0.75"/>
   </PageSetup>
   <ProtectObjects>False</ProtectObjects>
   <ProtectScenarios>False</ProtectScenarios>
  </WorksheetOptions>
 </Worksheet>
 <Worksheet ss:Name="Sheet4">
  <Table ss:ExpandedColumnCount="1" ss:ExpandedRowCount="1" x:FullColumns="1"
   x:FullRows="1" ss:DefaultColumnWidth="54" ss:DefaultRowHeight="13.5">
  </Table>
  <WorksheetOptions xmlns="urn:schemas-microsoft-com:office:excel">
   <PageSetup>
    <Header x:Margin="0.3"/>
    <Footer x:Margin="0.3"/>
    <PageMargins x:Bottom="0.75" x:Left="0.7" x:Right="0.7" x:Top="0.75"/>
   </PageSetup>
   <ProtectObjects>False</ProtectObjects>
   <ProtectScenarios>False</ProtectScenarios>
  </WorksheetOptions>
 </Worksheet>
 <Worksheet ss:Name="Sheet5">
  <Table ss:ExpandedColumnCount="1" ss:ExpandedRowCount="1" x:FullColumns="1"
   x:FullRows="1" ss:DefaultColumnWidth="54" ss:DefaultRowHeight="13.5">
  </Table>
  <WorksheetOptions xmlns="urn:schemas-microsoft-com:office:excel">
   <PageSetup>
    <Header x:Margin="0.3"/>
    <Footer x:Margin="0.3"/>
    <PageMargins x:Bottom="0.75" x:Left="0.7" x:Right="0.7" x:Top="0.75"/>
   </PageSetup>
   <ProtectObjects>False</ProtectObjects>
   <ProtectScenarios>False</ProtectScenarios>
  </WorksheetOptions>
 </Worksheet>
</Workbook>
